# Supplementary material for: Quantitative Proteomic Analysis Reveals That Anti-Cancer Effects of Selenium-Binding Protein 1 In Vivo Are Associated with Metabolic Pathways
Source: PLoS One. 2015 May 14;10(5):e0126285. doi: 10.1371/journal.pone.0126285 (PMC4431778; doi:10.1371/journal.pone.0126285)
Supplement: S1 Table — (XLSX) [file pone.0126285.s001.xlsx]

## Sheet: peptides
Sequence	Protein Group Accessions	Modifications	IonScore	Act/Tet	Act/Tet Count	Charge	MH+ [Da]	ΔM [ppm]
lVQDVANNTNEEAGDGTTTATVLAR	B3GQS7	N-Term(iTRAQ4plex)	195.09	1.02443	4	2	2704.35	0.872905
nMGGPYGGGNYGPGGSGGSGGYGGR	P22626	N-Term(iTRAQ4plex)	194.99	0.818338	5	2	2334.01	1.50369
aQAALQAVNSVQSGNLALAASAAAVDAGMAMAGQSPVLR	P26599	N-Term(iTRAQ4plex)	155.91	0.814617	2	3	3824.99	1.38782
vQDDEVGDGTTSVTVLAAELLR	P78371	N-Term(iTRAQ4plex)	155.21	0.977643	5	2	2432.27	2.27788
kDLYANTVLSGGTTMYPGIADR	Q8WVW5	N-Term(iTRAQ4plex); K1(iTRAQ4plex)	154.81	1.03754	6	2	2631.38	2.33507
gGSGGSYGGGGSGGGYGGGSGSR	P35527	N-Term(iTRAQ4plex)	153.57	0.864925	2	2	1935.83	0.954803
vPSTEAEALASSLMGLFEk	P50395	N-Term(iTRAQ4plex); K19(iTRAQ4plex)	152.31	1.17035	2	2	2268.21	1.93902
yAPTEAQLNAVDALIDSMSLAk	P13010	N-Term(iTRAQ4plex); K22(iTRAQ4plex)	146.42	0.902603	6	2	2609.38	2.15403
dFSALESQLQDTQELLQEENR	P35579	N-Term(iTRAQ4plex)	144.47	0.81006	4	2	2637.28	2.79096
aLMLQGVDLLADAVAVTMGPk	B3GQS7	N-Term(iTRAQ4plex); K21(iTRAQ4plex)	141.92	1.25406	2	2	2401.36	6.08769
tIGGGDDSFNTFFSETGAGk	Q71U36;Q9BQE3	N-Term(iTRAQ4plex); K20(iTRAQ4plex)	137.64			2	2296.1	0.828097
lTTPTYGDLNHLVSATMSGVTTcLR	B2R6L0;P68371;P07437;P04350	N-Term(iTRAQ4plex); C23(Carbamidomethyl)	137.21			2	2852.44	1.48973
sQAPLESSLDSLGDVFLDSGR	Q14980	N-Term(iTRAQ4plex)	136.76	0.763423	1	2	2337.17	0.0354069
sINPDEAVAYGAAVQAAILSGDk	P11142	N-Term(iTRAQ4plex); K23(iTRAQ4plex)	136.55	1.1032	9	2	2548.35	1.18645
vAVLGASGGIGQPLSLLLk	Q0QF37	N-Term(iTRAQ4plex); K19(iTRAQ4plex)	136.45	1.44148	3	2	2081.3	1.41794
aAVPSGASTGIYEALELR	P06733;P13929;P09104	N-Term(iTRAQ4plex)	135.26			2	1949.05	0.545107
aEGSDVANAVLDGADcIMLSGETAk	P14618	N-Term(iTRAQ4plex); C16(Carbamidomethyl); K25(iTRAQ4plex)	133.98	1.07332	8	2	2782.35	0.203055
iAQLEEELEEEQGNTELINDR	P35579	N-Term(iTRAQ4plex)	133.28	0.983314	3	2	2616.28	0.882731
vIISAPSADAPMFVMGVNHEk	P04406	N-Term(iTRAQ4plex); K21(iTRAQ4plex)	132.82	1.25268	4	2	2501.31	0.0763606
aGTLTVEELGATLTSLLAQAQAQAR	P58107	N-Term(iTRAQ4plex)	130.6	0.977794	2	2	2657.47	3.90812
gGLGGGYGGASGMGGITAVTVNQSLLSPLVLEVDPNIQAVR	P05787	N-Term(iTRAQ4plex)	130.02	0.861113	11	3	4069.16	1.60023
aSASGSGAQVGGPISSGSSASSVTVTR	P02545	N-Term(iTRAQ4plex)	129.94	0.995281	7	2	2509.27	1.60207
yGINTTDIFQTVDLWEGk	P37802	N-Term(iTRAQ4plex); K18(iTRAQ4plex)	129.3	1.00534	5	2	2388.24	1.77818
gSSSGGGYSSGSSSYGSGGR	P35908	N-Term(iTRAQ4plex)	129.09	0.903836	1	2	1884.8	-2.08816
vFImDScDELIPEYLNFIR	P08238	N-Term(iTRAQ4plex); M4(Oxidation); C7(Carbamidomethyl)	127.68	0.984959	6	2	2534.25	1.10477
eELQSGVDAANSAAQQYQR	A4QPB0	N-Term(iTRAQ4plex)	126.63	0.99397	3	2	2209.06	1.15318
eVAAFAQFGSDLDAATQQLLSR	P25705	N-Term(iTRAQ4plex)	126.15	0.856517	1	2	2482.27	1.29252
sGETEDTFIADLVVGLcTGQIk	P06733;P13929;P09104	N-Term(iTRAQ4plex); C17(Carbamidomethyl); K22(iTRAQ4plex)	125.33			2	2641.36	-0.493365
iAIPGLAGAGNSVLLVSNLNPER	P26599	N-Term(iTRAQ4plex)	124.96	0.841585	3	2	2419.38	1.47627
wGDAGAEYVVESTGVFTTMEk	P04406	N-Term(iTRAQ4plex); K21(iTRAQ4plex)	124.24	1.11139	68	2	2565.25	2.192
tSIEDQDELSSLLQVPLVAGTVNR	P56537	N-Term(iTRAQ4plex)	123.36	1.01993	3	2	2728.47	6.22675
eGTGSTATSSSSTAGAAGk	Q5BKY2	N-Term(iTRAQ4plex); K19(iTRAQ4plex)	123.27	1.03573	2	2	1915.95	0.500541
lPIVNEDDELVAIIAR	H0Y4R1	N-Term(iTRAQ4plex)	123.18	1.08286	4	2	1924.09	1.43399
vLNNMEIGTSLFDEEGAk	P00558	N-Term(iTRAQ4plex); K18(iTRAQ4plex)	121.54	1.11999	4	2	2255.15	0.825639
gNFGGSFAGSFGGAGGHAPGVAR	P52272	N-Term(iTRAQ4plex)	121.44	0.905005	4	2	2179.05	-0.720452
lVSSPccIVTSTYGWTANMER	P08238	N-Term(iTRAQ4plex); C6(Carbamidomethyl); C7(Carbamidomethyl)	121.33	1.03656	4	2	2576.21	1.75172
tIAEcLADELINAAk	M0R0F0	N-Term(iTRAQ4plex); C5(Carbamidomethyl); K15(iTRAQ4plex)	120.9	1.11426	3	2	1920.04	1.51047
eLQSQISDTSVVLSMDNSR	P05787	N-Term(iTRAQ4plex)	120.54	0.896961	11	2	2253.12	1.42796
nQGGGLSSSGAGEGQGPk	P07814	N-Term(iTRAQ4plex); K18(iTRAQ4plex)	120.24	1.14996	1	2	1875.95	3.26514
tAFDEAIAELDTLSEESYk	P63104	N-Term(iTRAQ4plex); K19(iTRAQ4plex)	120.01	1.17586	6	2	2420.2	1.86751
qQLSAEELDAQLDAYNAR	Q86V81	N-Term(iTRAQ4plex)	119.59	0.879174	2	2	2179.08	1.19586
sMEAEMIQLQEELAAAER	P35579	N-Term(iTRAQ4plex)	119.34	0.889968	3	2	2193.07	2.15377
sSGSPYGGGYGSGGGSGGYGSR	B4E3E6	N-Term(iTRAQ4plex)	119.19	0.893588	3	2	2054.89	0.966603
gNDISSGTVLSDYVGSGPPk	P30086	N-Term(iTRAQ4plex); K20(iTRAQ4plex)	119.19	0.885507	3	2	2238.16	3.78666
fTPGTFTNQIQAAFR	C9J9K3	N-Term(iTRAQ4plex)	118.63	0.978771	2	2	1842.96	0.46222
iPEISIQDMTAQVTSPSGk	P21333	N-Term(iTRAQ4plex); K19(iTRAQ4plex)	118.33	1.10258	2	2	2290.23	6.03482
gTLGGLFSQILQGEDIVR	G3V1C3	N-Term(iTRAQ4plex)	118.14	0.936471	3	2	2047.14	3.1733
gIVDQSQQAYQEAFEISk	P63104	N-Term(iTRAQ4plex); K18(iTRAQ4plex)	118.01	0.991688	10	2	2329.2	3.13445
iINEPTAAAIAYGLDk	P11142;P11021	N-Term(iTRAQ4plex); K16(iTRAQ4plex)	117.99			2	1948.1	1.6269
aAFDDAIAELDTLSEESYk	P62258	N-Term(iTRAQ4plex); K19(iTRAQ4plex)	117.57	1.10509	4	2	2376.17	1.93871
nDFQLIGIQDGYLSLLQDSGEVR	I3L397	N-Term(iTRAQ4plex)	117.17	0.93286	10	2	2724.4	2.72271
tDLNPDNLQGGDDLDPNYVLSSR	P12277	N-Term(iTRAQ4plex)	116.39	1.14323	3	2	2662.27	1.15591
fQSSAVMALQEASEAYLVGLFEDTNLcAIHAk	Q71DI3	N-Term(iTRAQ4plex); C27(Carbamidomethyl); K32(iTRAQ4plex)	116.19	0.690209	1	3	3801.9	-1.17526
nLSPYVSNELLEEAFSQFGPIER	Q9BSV4	N-Term(iTRAQ4plex)	115.93	0.890906	2	2	2783.41	2.011
gGMGSGGLATGIAGGLAGMGGIQNEk	B2RA03	N-Term(iTRAQ4plex); K26(iTRAQ4plex)	115.86	0.927294	4	2	2549.31	1.49314
fVSSSSSGAYGGGYGGVLTASDGLLAGNEk	P08727	N-Term(iTRAQ4plex); K30(iTRAQ4plex)	115.36	0.869941	3	3	3096.56	7.43927
mSVQPTVSLGGFEITPPVVLR	P06748	N-Term(iTRAQ4plex)	115.26	0.846792	6	2	2371.32	1.43727
eAEScDcLQGFQLTHSLGGGTGSGMGTLLISk	P68371;P07437;P04350	N-Term(iTRAQ4plex); C5(Carbamidomethyl); C7(Carbamidomethyl); K32(iTRAQ4plex)	114.4			3	3599.75	3.49312
mQQNIQELEEQLEEEESAR	P35579	N-Term(iTRAQ4plex)	114.36	0.865152	2	2	2477.15	-1.51209
gINSSNVENQLQATQAAR	A8K7D9	N-Term(iTRAQ4plex)	114.2	0.992677	2	2	2045.05	0.994024
nPDDITNEEYGEFYk	P07900	N-Term(iTRAQ4plex); K15(iTRAQ4plex)	114.06	1.03068	4	2	2121.99	1.42587
tIAQGNLSNTDVQAAk	P22695	N-Term(iTRAQ4plex); K16(iTRAQ4plex)	113.85	1.09198	3	2	1919.05	1.17701
sELQAALEEAEASLEHEEGk	V9HWC1	N-Term(iTRAQ4plex); K20(iTRAQ4plex)	113.7	1.1038	3	2	2458.22	0.0790977
dLYANTVLSGGTTMYPGIADR	Q8WVW5	N-Term(iTRAQ4plex)	113.58	0.94488	42	2	2359.17	0.953598
lcYVALDFEQEMATAASSSSLEk	Q8WVW5	N-Term(iTRAQ4plex); C2(Carbamidomethyl); K23(iTRAQ4plex)	113.36	1.0452	35	2	2838.38	1.85919
eILQEEEDLAEIVQLVGk	B7Z2V6	N-Term(iTRAQ4plex); K18(iTRAQ4plex)	113.2	1.24693	2	2	2343.29	1.5693
iVDDWANDGWGLk	P27824	N-Term(iTRAQ4plex); K13(iTRAQ4plex)	112.68	0.971102	2	2	1776.92	1.35361
gLVEPVDVVDNADGTQTVNYVPSR	P21333	N-Term(iTRAQ4plex)	112.59	0.887548	1	2	2688.36	-0.236517
dYPVVSIEDPFDQDDWGAWQk	P06733	N-Term(iTRAQ4plex); K21(iTRAQ4plex)	111.96	1.13234	5	2	2798.32	1.56969
aAGPSLSHTSGGTQSk	P27694	N-Term(iTRAQ4plex); K16(iTRAQ4plex)	111.95	0.992864	1	2	1773.94	1.16977
gTGGVDTAAVGGVFDVSNADR	P12277	N-Term(iTRAQ4plex)	111.87	0.954622	2	2	2109.04	2.54779
nESSNASEEEAcEk	K7EN31	N-Term(iTRAQ4plex); C12(Carbamidomethyl); K14(iTRAQ4plex)	111.85	1.02862	2	2	1871.82	1.65108
qGQYSPMAIEEQVAVIYAGVR	P25705	N-Term(iTRAQ4plex)	111.62	0.857731	5	2	2453.27	2.1559
aLANVNIGSLIcNVGAGGPAPAAGAAPAGGPAPSTAAAPAEEk	Q7Z612	N-Term(iTRAQ4plex); C12(Carbamidomethyl); K43(iTRAQ4plex)	111.47	1.11241	2	4	4097.14	0.934854
gAEAANVTGPGGVPVQGSk	Q6PKI6	N-Term(iTRAQ4plex); K19(iTRAQ4plex)	111.44	1.16105	3	2	1984.07	0.292873
gLGTDEESILTLLTSR	P08758	N-Term(iTRAQ4plex)	111.3	0.929188	3	2	1849.01	1.53107
sLADELALVDVLEDk	P07195	N-Term(iTRAQ4plex); K15(iTRAQ4plex)	111.17	1.09852	3	2	1918.06	1.04342
aEDNADTLALVFEAPNQEk	P12004	N-Term(iTRAQ4plex); K19(iTRAQ4plex)	110.83	1.09868	1	2	2363.2	0.964391
cIPALDSLTPANEDQk	B3GQS7	N-Term(iTRAQ4plex); C1(Carbamidomethyl); K16(iTRAQ4plex)	110.78	0.909108	6	2	2060.06	1.71709
nTVLcNVVEQFLQADLAR	Q14258	N-Term(iTRAQ4plex); C5(Carbamidomethyl)	110.34	0.833139	1	2	2234.17	-1.1535
fPEDGPELEEILTQLATADAR	B4E357	N-Term(iTRAQ4plex)	110.32	0.799448	1	2	2459.25	1.44878
gLGTDEDTLIEILASR	P04083	N-Term(iTRAQ4plex)	110.3	0.76126	4	2	1846.99	1.73913
aASDIAMTELPPTHPIR	P62258	N-Term(iTRAQ4plex)	110.28	0.972573	12	2	1964.05	4.46371
qTSGGPVDASSEYQQELER	P18859	N-Term(iTRAQ4plex)	110.19	0.929423	3	2	2225.04	-0.517784
lFIGGLSFETTDESLR	F8VRQ1	N-Term(iTRAQ4plex)	109.9	0.897243	6	2	1929.01	1.61329
tFSHELSDFGLESTAGEIPVVAIR	B3KQT9	N-Term(iTRAQ4plex)	109.77	0.940224	4	2	2719.41	1.61935
sEDFGVNEDLADSDAR	P04083	N-Term(iTRAQ4plex)	109.56	0.80535	6	2	1883.84	0.0317348
vLAGETLSVNDPPDVLDR	Q12906	N-Term(iTRAQ4plex)	109.37	0.847336	2	2	2054.09	2.59357
kPLVIIAEDVDGEALSTLVLNR	B3GQS7;B7Z532	N-Term(iTRAQ4plex); K1(iTRAQ4plex)	109.24			3	2653.54	0.383368
dELHIVEAEAMNYEGSPIk	P06748	N-Term(iTRAQ4plex); K19(iTRAQ4plex)	109.08	0.982608	6	2	2433.22	0.564029
fDGALNVDLTEFQTNLVPYPR	Q71U36;Q9BQE3;A8MUB1	N-Term(iTRAQ4plex)	108.99			2	2553.31	1.40691
gVVPLAGTDGETTTQGLDGLSER	P09972	N-Term(iTRAQ4plex)	108.97	0.950115	8	2	2417.23	1.24779
eAYMGNVLQGGEGQAPTR	P24752	N-Term(iTRAQ4plex)	108.71	0.753448	5	2	2021.98	-0.23773
tSVQTEDDQLIAGQSAR	B4E2G8	N-Term(iTRAQ4plex)	108.67	0.896193	2	2	1962.99	0.910671
tLTAVHDAILEDLVFPSEIVGk	P62081	N-Term(iTRAQ4plex); K22(iTRAQ4plex)	108.61	1.04766	5	2	2655.48	-0.0679954
tELEDTLDSTAAQQELR	P35579	N-Term(iTRAQ4plex)	108.48	1.06637	2	2	2064.02	1.00813
dVAEcGPQQELDLNSPR	Q9BTE3	N-Term(iTRAQ4plex); C5(Carbamidomethyl)	108.38	0.687618	2	2	2071.99	2.05226
vWLDPNETNEIANANSR	Q8IWR8	N-Term(iTRAQ4plex)	108.37	0.884214	2	2	2087.03	1.82235
vFIMDNcEELIPEYLNFIR	P07900	N-Term(iTRAQ4plex); C7(Carbamidomethyl)	108.32	0.962934	4	2	2559.28	1.70669
aVcMLSNTTAIAEAWAR	Q71U36;A8MUB1	N-Term(iTRAQ4plex); C3(Carbamidomethyl)	108.21			2	2009.01	2.52163
gQWGTVcDNLWDLTDASVVcR	Q08380	N-Term(iTRAQ4plex); C7(Carbamidomethyl); C20(Carbamidomethyl)	108.21	0.965622	4	2	2596.2	-0.106802
vIVVGNPANTNcLTASk	P40925;C9JRL4	N-Term(iTRAQ4plex); C12(Carbamidomethyl); K17(iTRAQ4plex)	108.13			2	2046.13	0.77882
eSTGAQVQVAGDMLPNSTER	B4DLC0;F8VZX2;Q15365	N-Term(iTRAQ4plex)	108.02			2	2234.09	0.431602
yAIcSALAASALPALVMSk	P36578	N-Term(iTRAQ4plex); C4(Carbamidomethyl); K19(iTRAQ4plex)	107.98	0.89232	4	2	2225.23	0.830695
mYGISLcQAILDETk	P04083	N-Term(iTRAQ4plex); C7(Carbamidomethyl); K15(iTRAQ4plex)	107.76	0.725543	1	2	2030.06	2.22656
aAELIANSLATAGDGLIELR	Q6PUJ7	N-Term(iTRAQ4plex)	107.73	0.962537	2	2	2142.2	3.30226
sQEQLAAELAEYTAk	P15311	N-Term(iTRAQ4plex); K15(iTRAQ4plex)	107.6	1.18518	4	2	1940.02	1.31346
eILVGDVGQTVDDPYATFVk	G3V1A4	N-Term(iTRAQ4plex); K20(iTRAQ4plex)	107.54	1.01955	9	2	2454.31	2.33336
lLEDGEDFNLGDALDSSNSMQTIQk	B2RA03	N-Term(iTRAQ4plex); K25(iTRAQ4plex)	107.47	0.99988	4	3	3028.47	1.9484
dQQEAALVDMVNDGVEDLR	P09211;C7DJS2	N-Term(iTRAQ4plex)	107.41			2	2261.09	0.999873
vFIMDScDELIPEYLNFIR	P08238	N-Term(iTRAQ4plex); C7(Carbamidomethyl)	107.25	1.02728	5	2	2518.25	1.32235
lEGLGSSEADQDGLASTVR	Q07065	N-Term(iTRAQ4plex)	107.11	0.926418	1	2	2049.02	0.129796
dASIVGFFDDSFSEAHSEFLk	B3KQT9	N-Term(iTRAQ4plex); K21(iTRAQ4plex)	107.08	1.02129	6	3	2636.28	0.558226
mVSDEYEQLSSEALEAAR	F8W7C6	N-Term(iTRAQ4plex)	106.95	0.916293	2	2	2172.03	2.2119
sQETEcTYFSTPLLLGk	Q0QF37	N-Term(iTRAQ4plex); C6(Carbamidomethyl); K17(iTRAQ4plex)	106.74	0.874153	3	2	2262.16	2.75316
gITNLcVIGGDGSLTGANLFR	Q01813	N-Term(iTRAQ4plex); C6(Carbamidomethyl)	106.62	0.956028	2	2	2279.2	3.47723
lTFDSSFSPNTGk	P21796	N-Term(iTRAQ4plex); K13(iTRAQ4plex)	106.54	1.04622	2	2	1688.88	1.0376
iIGLDQVAGMSETALPGAFk	P35579	N-Term(iTRAQ4plex); K20(iTRAQ4plex)	106.51	1.27081	2	2	2306.27	1.67467
sVNESLNNLFITEEDYQALR	Q00610	N-Term(iTRAQ4plex)	106.49	1.08656	5	2	2499.26	2.98596
gLIAAIcAGPTALLAHEIGFGSk	Q99497	N-Term(iTRAQ4plex); C7(Carbamidomethyl); K23(iTRAQ4plex)	106.26	1.17012	4	3	2555.43	2.52202
eISPDTTLLDLQNNDISELR	A6NLG9	N-Term(iTRAQ4plex)	106.24	0.926721	2	2	2430.25	1.89645
gVEITGFPEAQALGLEVFHAGTALk	P22102	N-Term(iTRAQ4plex); K25(iTRAQ4plex)	106.23	1.03866	3	3	2843.56	2.44107
tAFDEAIAELDTLNEESYk	P31946	N-Term(iTRAQ4plex); K19(iTRAQ4plex)	106.13	1.20669	3	2	2447.21	1.68265
yHTSQSGDEMTSLSEYVSR	P08238	N-Term(iTRAQ4plex)	106.08	0.842873	5	2	2321.05	1.84699
qPYAVSELAGHQTSAESWGTGR	P36578	N-Term(iTRAQ4plex)	105.96	0.892771	2	3	2476.2	0.397428
aAFGQGSGPIMLDEVQcTGTEASLADck	Q08380	N-Term(iTRAQ4plex); C17(Carbamidomethyl); C27(Carbamidomethyl); K28(iTRAQ4plex)	105.9	0.83598	1	3	3201.51	-0.72822
eAEAAIYHLQLFEELR	P14618	N-Term(iTRAQ4plex)	105.84	1.05164	10	2	2076.09	1.82762
tAFDEAIAELDTLNEDSYk	P27348	N-Term(iTRAQ4plex); K19(iTRAQ4plex)	105.75	1.29804	4	2	2433.19	0.498568
sLLEGQEDHYNNLSASk	P08727	N-Term(iTRAQ4plex); K17(iTRAQ4plex)	105.66	0.776977	4	2	2193.1	0.52896
eSLNASIVDAINQAADcWGIR	Q9UJZ1	N-Term(iTRAQ4plex); C17(Carbamidomethyl)	105.63	0.808383	1	2	2447.21	-0.660477
tGPAATTLPDGAAAESLVESSEVAVIGFFk	P07237	N-Term(iTRAQ4plex); K30(iTRAQ4plex)	105.49	1.26159	1	3	3223.7	-0.248999
fDYSGVGSSDGNSEESTLGk	Q9NUJ1	N-Term(iTRAQ4plex); K20(iTRAQ4plex)	105.48	0.856581	5	2	2324.08	1.80501
gQNDLMGTAEDFADQFLR	Q5T8U5	N-Term(iTRAQ4plex)	105.19	0.873119	1	2	2172.02	0.128921
iYDDDFFQNLDGVANALDNVDAR	P22314	N-Term(iTRAQ4plex)	105.08	0.870501	4	2	2744.29	-1.102
sAAEMYGSSFDLDYDFQR	G3V4W0	N-Term(iTRAQ4plex)	105.06	0.871393	6	2	2245.99	2.19782
gLGTDEDSLIEIIcSR	P07355	N-Term(iTRAQ4plex); C14(Carbamidomethyl)	104.97	0.859192	7	2	1921.97	1.42831
nQVAMNPTNTVFDAk	P11142	N-Term(iTRAQ4plex); K15(iTRAQ4plex)	104.96	1.04767	7	2	1938	1.03358
vTIAQGGVLPNIQAVLLPk	Q96KK5	N-Term(iTRAQ4plex); K19(iTRAQ4plex)	104.89	1.2227	7	2	2219.38	1.67582
gHYTEGAELVDSVLDVVR	B2R6L0;P68371;P07437;B2RBD5	N-Term(iTRAQ4plex)	104.78			2	2103.09	1.43473
vPLASQGLGPGSTVLLVVDk	P05161	N-Term(iTRAQ4plex); K20(iTRAQ4plex)	104.64	0.814273	5	2	2238.34	1.90298
nQGGYGGSSSSSSYGSGR	F8VRQ1	N-Term(iTRAQ4plex)	104.58	0.782225	1	2	1838.8	-1.01356
sGDAPLTVNELGTAYVSATTGAVATALGLNALTk	Q9H9B4	N-Term(iTRAQ4plex); K34(iTRAQ4plex)	104.5	1.01893	1	3	3535.9	-3.04428
tAFDDAIAELDTLNEDSYk	P61981	N-Term(iTRAQ4plex); K19(iTRAQ4plex)	104.44	1.42172	3	2	2419.18	1.72281
lEGVLAEVAQHYQDTLIR	A4QPB0	N-Term(iTRAQ4plex)	104.09	0.928773	4	2	2199.19	1.63708
eAGEGGEAEAPAAEGGk	P29966	N-Term(iTRAQ4plex); K17(iTRAQ4plex)	103.78	1.08647	1	2	1817.88	0.604707
vIHDNFGIVEGLMTTVHAITATQk	P04406	N-Term(iTRAQ4plex); K24(iTRAQ4plex)	103.74	1.39812	2	3	2883.56	0.107498
iPAFLNVVDIAGLVk	Q9NTK5	N-Term(iTRAQ4plex); K15(iTRAQ4plex)	103.63	1.12723	3	2	1857.15	0.949281
amGIMNSFVNDIFER	A8K9J7;P06899	N-Term(iTRAQ4plex); M2(Oxidation)	103.59			2	1903.92	0.865084
dNLTLWTSDMQGDGEEQNk	P62258	N-Term(iTRAQ4plex); K19(iTRAQ4plex)	103.38	0.941712	4	2	2469.15	2.48706
eDQSILcTGESGAGk	Q7Z406;P35580;P35579	N-Term(iTRAQ4plex); C7(Carbamidomethyl); K15(iTRAQ4plex)	103.36			2	1839.9	0.450565
iYLTADNLVLNLQDESFTR	J3KPX7	N-Term(iTRAQ4plex)	103.33	0.928544	2	2	2369.25	1.91121
fQSSAVmALQEAcEAYLVGLFEDTNLcAIHAk	P68431	N-Term(iTRAQ4plex); M7(Oxidation); C13(Carbamidomethyl); C27(Carbamidomethyl); K32(iTRAQ4plex)	103.19	0.786392	3	3	3890.9	-0.0839286
eVQGNESDLFMSYFPR	B4DU58	N-Term(iTRAQ4plex)	103.1	0.959785	2	2	2062.97	1.40935
dSSGQHVDVSPTSQR	B4DZ08	N-Term(iTRAQ4plex)	102.91	1.12729	1	2	1743.84	-1.29336
vEQIAAIAQELNELDYYDSHNVNTR	O43707	N-Term(iTRAQ4plex)	102.87	0.858157	3	3	3049.5	0.751349
fYPEDVAEELIQDITQk	P15311	N-Term(iTRAQ4plex); K17(iTRAQ4plex)	102.73	1.36116	2	2	2326.2	-3.09663
tFNTSTGGLLLPSDTk	P12956	N-Term(iTRAQ4plex); K16(iTRAQ4plex)	102.45	0.962515	2	2	1940.07	3.76062
nQLTSNPENTVFDAk	P11021	N-Term(iTRAQ4plex); K15(iTRAQ4plex)	102.4	1.02212	7	2	1966.02	1.7198
nEEDAAELVALAQAVNAR	P22314	N-Term(iTRAQ4plex)	102.4	0.889628	3	2	2028.05	3.30303
aEDGSVIDYELIDQDAR	P07355	N-Term(iTRAQ4plex)	102.35	0.959705	7	2	2052.99	0.657093
lDLMDAGTDAMDVLMGR	G8JLD5	N-Term(iTRAQ4plex)	102.32	1.00695	2	2	1967.93	-1.3523
qEDVSVQLEALDIMADMLSR	A8K8U1	N-Term(iTRAQ4plex)	102.19	0.786641	1	2	2407.2	-0.334796
eLEQVcNPIISGLYQGAGGPGPGGFGAQGPk	B4DWK5;B4E388	N-Term(iTRAQ4plex); C6(Carbamidomethyl); K31(iTRAQ4plex)	101.96			3	3343.7	0.979167
qAFDDAIAELDTLNEDSYk	Q04917	N-Term(iTRAQ4plex); K19(iTRAQ4plex)	101.93	1.11927	1	2	2446.19	1.83889
qDLPNAMNAAEITDk	P61204	N-Term(iTRAQ4plex); K15(iTRAQ4plex)	101.88	1.15841	2	2	1918.98	0.250167
fSGWYDADLSPAGHEEAk	P18669	N-Term(iTRAQ4plex); K18(iTRAQ4plex)	101.8	1.07256	4	2	2268.08	0.491909
vDATEESDLAQQYGVR	P07237	N-Term(iTRAQ4plex)	101.67	1.22103	3	2	1924.94	0.825928
lVAGEMGQNEPDQGGQR	Q99714	N-Term(iTRAQ4plex)	101.53	0.952374	3	2	1929.92	2.01136
aQPVQVAEGSEPDGFWEALGGk	B7Z2X4	N-Term(iTRAQ4plex); K22(iTRAQ4plex)	101.46	0.990897	2	2	2560.3	2.85156
aTAGDTHLGGEDFDNR	B4DWK5;B4E388	N-Term(iTRAQ4plex)	101.3			2	1819.83	0.534957
sAGVQcFGPTAEAAQLESSk	P22102	N-Term(iTRAQ4plex); C6(Carbamidomethyl); K20(iTRAQ4plex)	101.29	0.947792	2	2	2326.17	3.74297
tQLASWSDPTEETGPVAGILDTETLEk	Q15149	N-Term(iTRAQ4plex); K27(iTRAQ4plex)	101.28	1.10004	1	3	3176.62	3.98534
nLQQEISDLTEQIAEGGk	V9HWC1;Q9UKX2;Q9Y623;P13535	N-Term(iTRAQ4plex); K18(iTRAQ4plex)	101.22			2	2261.19	2.23181
qSSATSSFGGLGGGSVR	P08727	N-Term(iTRAQ4plex)	101.05	0.854668	8	2	1698.85	1.08753
sAESPTSPVTSETGSTFk	Q02952	N-Term(iTRAQ4plex); K18(iTRAQ4plex)	101.05	1.21436	2	2	2101.06	0.709272
sNLFEDATSALVTGQSYENMVTEIMSMGYER	B4DEA3	N-Term(iTRAQ4plex)	101.03	0.739788	1	3	3617.66	-0.284567
dDLIASILSEVAPTPLDELR	Q01970	N-Term(iTRAQ4plex)	100.94	0.9736	1	2	2311.25	0.984491
vLQATVVAVGSGSk	P61604	N-Term(iTRAQ4plex); K14(iTRAQ4plex)	100.89	1.08328	13	2	1603.96	0.468168
qLSSSVTGLTNIEEENcQR	A4QPB0	N-Term(iTRAQ4plex); C17(Carbamidomethyl)	100.74	0.911154	2	2	2309.12	1.57125
fQDTAEALAAFTALMEGk	Q9Y2X3	N-Term(iTRAQ4plex); K18(iTRAQ4plex)	100.61	0.825839	2	2	2202.15	5.19627
vEDMAELTcLNEASVLHNLk	P35580;P35579	N-Term(iTRAQ4plex); C9(Carbamidomethyl); K20(iTRAQ4plex)	100.59			2	2574.32	3.34398
sPAGLQVLNDYLADk	P24534	N-Term(iTRAQ4plex); K15(iTRAQ4plex)	100.56	1.07971	3	2	1892.04	2.18486
fGIVTSSAGTGTTEDTEAk	Q567R9	N-Term(iTRAQ4plex); K19(iTRAQ4plex)	100.55	0.961585	2	2	2160.09	1.69755
lGLGIDEDDPTADDTSAAVTEEMPPLEGDDDTSR	P07900	N-Term(iTRAQ4plex)	100.47	0.958222	2	3	3691.66	4.03469
tIDDLEETLASAk	Q5TCU3;V9HW25	N-Term(iTRAQ4plex); K13(iTRAQ4plex)	100.4			2	1693.92	4.08423
eNPSEEAQNLVEFTDEEGYGR	A8K566	N-Term(iTRAQ4plex)	100.4	0.87695	2	2	2557.15	0.397025
sFGGGTGSGFTSLLMER	A6NHL2	N-Term(iTRAQ4plex)	100.35	1.11259	2	2	1847.91	0.0553508
sTAGDTHLGGEDFDNR	P11142	N-Term(iTRAQ4plex)	99.77	0.857411	3	2	1835.83	-0.154766
dLYANTVLSGGTTmYPGIADR	Q8WVW5	N-Term(iTRAQ4plex); M14(Oxidation)	99.73	0.94474	8	2	2375.17	1.64903
tLVLSNLSYSATEETLQEVFEk	P19338	N-Term(iTRAQ4plex); K22(iTRAQ4plex)	99.7	0.958396	13	3	2789.48	3.78049
fVVDLSDQVAPTDIEEGMR	P35998	N-Term(iTRAQ4plex)	99.36	0.985192	2	2	2265.12	1.57249
nLLIFENLIDLk	P78527	N-Term(iTRAQ4plex); K12(iTRAQ4plex)	99.27	1.00656	1	2	1733.05	0.367368
sAEIDSDDTGGSAAQk	P33176	N-Term(iTRAQ4plex); K16(iTRAQ4plex)	99.26	1.11652	1	2	1839.88	-1.70121
wTAISALEYGVPVTLIGEAVFAR	B4DQJ8	N-Term(iTRAQ4plex)	99.23	0.838994	1	2	2607.44	2.73959
acANPAAGSVILLENLR	P00558	N-Term(iTRAQ4plex); C2(Carbamidomethyl)	99.05	1.01537	4	2	1913.04	1.66432
lGFAGLVQEISFGTTk	B4DDU6	N-Term(iTRAQ4plex); K16(iTRAQ4plex)	99.05	1.19249	2	2	1956.11	3.01203
fDPTQFQDcIIQGLTETGTDLEAVAk	C9IZ80	N-Term(iTRAQ4plex); C9(Carbamidomethyl); K26(iTRAQ4plex)	99.05	0.787109	1	3	3185.6	2.20198
vNQIGSVTESIQAck	P13929;P06733	N-Term(iTRAQ4plex); C14(Carbamidomethyl); K15(iTRAQ4plex)	99.03			2	1922.03	1.19058
lGFSEVELVQMVVDGVk	P12277	N-Term(iTRAQ4plex); K17(iTRAQ4plex)	98.96	1.20966	2	2	2137.19	1.77672
sVPTSTVFYPSDGVATEk	B4E022	N-Term(iTRAQ4plex); K18(iTRAQ4plex)	98.96	1.02286	4	2	2173.13	1.80179
nLPQYVSNELLEEAFSVFGQVER	A8K525	N-Term(iTRAQ4plex)	98.69	0.772771	1	2	2812.43	1.57802
gNPTVEVDLFTSk	P06733	N-Term(iTRAQ4plex); K13(iTRAQ4plex)	98.62	1.13549	7	2	1694.92	0.983744
fLVLDEADGLLSQGYSDFINR	Q92499	N-Term(iTRAQ4plex)	98.62	0.88264	2	2	2516.28	1.19053
dGEDQTQDTELVETR	Q4QZC0;U5YKD2	N-Term(iTRAQ4plex)	98.6			2	1879.87	0.705159
iDLPEYQGEPDEISIQk	Q9BY32	N-Term(iTRAQ4plex); K17(iTRAQ4plex)	98.43	1.15503	1	2	2262.19	4.82411
lEAELGNMQGLVEDFk	P05787	N-Term(iTRAQ4plex); K16(iTRAQ4plex)	98.34	0.769024	3	2	2081.09	2.23087
sTGGAPTFNVTVTk	P07737	N-Term(iTRAQ4plex); K14(iTRAQ4plex)	98.27	1.06406	8	2	1667.92	-0.149614
lVSSENFDDYMk	P15090	N-Term(iTRAQ4plex); K12(iTRAQ4plex)	98.21	1.85078	2	2	1735.84	-1.20525
gVDEATIIDILTk	P04083	N-Term(iTRAQ4plex); K13(iTRAQ4plex)	98.19	0.901787	3	2	1675.98	2.33443
qAWFIENEEQEYVQTVk	P04083	N-Term(iTRAQ4plex); K17(iTRAQ4plex)	98.05	0.866336	4	2	2429.23	2.9848
aVQAQGGESQQEAQR	Q14980	N-Term(iTRAQ4plex)	97.9	0.805866	2	2	1730.86	0.878166
fLNEHPGGEEVLLEQAGVDASESFEDVGHSSDAR	Q5HYD9	N-Term(iTRAQ4plex)	97.77	0.904261	3	3	3771.75	1.26125
aLVLDcHYPEDEVGQEDEAESDIFSIR	A8K651	N-Term(iTRAQ4plex); C6(Carbamidomethyl)	97.57	0.772006	3	3	3280.52	2.65754
lASTLVHLGEYQAAVDGAR	Q00610	N-Term(iTRAQ4plex)	97.53	0.961293	3	2	2115.14	2.80571
dATNVGDEGGFAPNILENk	P06733	N-Term(iTRAQ4plex); K19(iTRAQ4plex)	97.32	1.08196	2	2	2249.13	0.67199
gAGTNEDALIEILTTR	P12429	N-Term(iTRAQ4plex)	97.3	0.95145	2	2	1817.98	3.07634
lATQSNEITIPVTFESR	P04792	N-Term(iTRAQ4plex)	97.11	1.13746	4	2	2050.1	1.5595
mIAGQVLDINLAAEPk	G3V4W0;G3V576	N-Term(iTRAQ4plex); K16(iTRAQ4plex)	96.98			2	1971.12	2.36585
wSGPLSLQEVDEQPQHPLHVTYAGAAVDELGk	P30086	N-Term(iTRAQ4plex); K32(iTRAQ4plex)	96.92	0.907574	2	3	3759.94	4.64717
vEGTEPTTAFNLFVGNLNFNk	P19338	N-Term(iTRAQ4plex); K21(iTRAQ4plex)	96.9	1.03366	4	2	2600.37	4.2971
vVLAYEPVWAIGTGk	V9HWK1	N-Term(iTRAQ4plex); K15(iTRAQ4plex)	96.74	1.14862	6	2	1891.1	3.53964
vVVQVLAEEPEAVLk	P49327	N-Term(iTRAQ4plex); K15(iTRAQ4plex)	96.67	1.11244	1	2	1911.14	1.84354
sEQDQAENEGEDSAVLMER	B4DRU0	N-Term(iTRAQ4plex)	96.48	1.12694	3	2	2281	0.965797
fTLTQSEADADILFNFSHFk	Q14166	N-Term(iTRAQ4plex); K20(iTRAQ4plex)	96.48	1.12863	2	2	2619.34	1.823
lSLEGDHSTPPSAYGSVk	P07355	N-Term(iTRAQ4plex); K18(iTRAQ4plex)	96.43	1.02473	6	2	2133.11	1.17254
tQNDVDIADVAYYFEk	P16422	N-Term(iTRAQ4plex); K16(iTRAQ4plex)	96.12	1.24543	2	2	2179.08	1.05161
tDNAGDQHGGGGGGGGGAGAAGGGGGGENYDDPHk	Q6NTA2	N-Term(iTRAQ4plex); K35(iTRAQ4plex)	96.05	1.033	2	3	3269.41	0.969593
lVLEQVVTSIASVADTAEEk	O00410	N-Term(iTRAQ4plex); K20(iTRAQ4plex)	95.99	1.06345	2	2	2390.34	6.44069
aGAAPYVQAFDSLLAGPVAEYLk	B2RDY9	N-Term(iTRAQ4plex); K23(iTRAQ4plex)	95.98	0.910847	1	2	2639.44	3.33495
dLADELALVDVIEDk	P00338	N-Term(iTRAQ4plex); K15(iTRAQ4plex)	95.79	1.32659	3	2	1946.06	3.32517
lFIGGLSFETTEESLR	P22626	N-Term(iTRAQ4plex)	95.78	0.895911	12	2	1943.03	0.646411
wVGGPEIELIAIATGGR	B4DDU6	N-Term(iTRAQ4plex)	95.77	0.979734	2	2	1883.05	1.82285
aESEEMETSQAGSk	Q59GF8	N-Term(iTRAQ4plex); K14(iTRAQ4plex)	95.66	1.03625	1	2	1771.83	0.181831
rAEDGSVIDYELIDQDAR	P07355	N-Term(iTRAQ4plex)	95.65	1.01515	5	2	2209.09	1.36355
gAEAANVTGPDGVPVEGSR	Q96GD7	N-Term(iTRAQ4plex)	95.59	0.858772	3	2	1926.96	-1.36228
tcSPASLSQASADLEATLR	Q14258	N-Term(iTRAQ4plex); C2(Carbamidomethyl)	95.51	0.973299	2	2	2122.06	2.38771
gSYGDLGGPIITTQVTIPk	P61978	N-Term(iTRAQ4plex); K19(iTRAQ4plex)	95.51	0.933175	4	2	2205.24	2.60565
iQEIIEQLDVTTSEYEk	B3GQS7	N-Term(iTRAQ4plex); K17(iTRAQ4plex)	95.48	1.08691	8	2	2326.23	2.09771
vPADTEVVcAPPTAYIDFAR	V9HWK1	N-Term(iTRAQ4plex); C9(Carbamidomethyl)	95.48	0.945505	5	2	2336.18	2.21001
tSIDAYDNFDNISLAQR	Q00610	N-Term(iTRAQ4plex)	95.37	1.03547	2	2	2087.02	-0.273932
eEPGSDSGTTAVVALIR	B4DDC8	N-Term(iTRAQ4plex)	95.33	0.953279	2	2	1845.97	1.74782
gVGIISEGNETVEDIAAR	B7Z3V1	N-Term(iTRAQ4plex)	95.3	1.00921	1	2	1974.03	4.23353
lVEALcAEHQINLIk	P25398	N-Term(iTRAQ4plex); C6(Carbamidomethyl); K15(iTRAQ4plex)	95.26	1.07589	3	2	2039.16	1.83331
tLTIVDTGIGMTk	P07900;P08238	N-Term(iTRAQ4plex); K13(iTRAQ4plex)	95.23			2	1637.94	0.353666
sVGGSGGGSFGDNLVTR	P02545	N-Term(iTRAQ4plex)	95.22	0.819888	4	2	1710.85	0.360553
eYFGAFGEIENIELPMDTk	B4DTA2	N-Term(iTRAQ4plex); K19(iTRAQ4plex)	95.18	1.11408	2	2	2491.24	3.1035
dVPWGVDSLITLAFQDQR	Q16658	N-Term(iTRAQ4plex)	95.15	0.862445	1	2	2204.15	2.82624
sTNPGISIGDVAk	E7ES08	N-Term(iTRAQ4plex); K13(iTRAQ4plex)	95.14	1.04219	3	2	1546.87	1.43353
sEEWADNHLPLTDAELAR	O60664	N-Term(iTRAQ4plex)	95.11	0.929056	1	2	2211.08	0.969909
fLASVSTVLTSk	V9H1D9	N-Term(iTRAQ4plex); K12(iTRAQ4plex)	95.1	2.90916	15	2	1540.92	0.213997
aTENDIYNFFSPLNPMR	P55795	N-Term(iTRAQ4plex)	95.1	0.96928	2	2	2173.05	2.04548
nINADEAAAMGAVYQAAALSk	E9PL22	N-Term(iTRAQ4plex); K21(iTRAQ4plex)	95.1	1.02806	2	2	2367.23	2.97397
tFVNITPAEVGVLVGk	P07737	N-Term(iTRAQ4plex); K16(iTRAQ4plex)	95.07	1.13724	6	2	1932.14	0.894563
sLETENSALQLQVTER	P20700	N-Term(iTRAQ4plex)	95.03	1.06281	4	2	1962.03	2.22158
tATPQQAQEVHEk	V9HWK1	N-Term(iTRAQ4plex); K13(iTRAQ4plex)	94.95	1.21521	1	2	1754.93	1.29912
lGGSLADSYLDEGFLLDk	P78371	N-Term(iTRAQ4plex); K18(iTRAQ4plex)	94.94	1.10918	3	2	2201.17	3.41076
iYEFPETDDEEENk	H0Y3Y4	N-Term(iTRAQ4plex); K14(iTRAQ4plex)	94.92	1.02038	3	2	2045.95	2.63181
lQEVIETLLSLEk	O00232	N-Term(iTRAQ4plex); K13(iTRAQ4plex)	94.77	1.37808	1	2	1803.08	2.04637
eVATNSELVQSGk	P02533;Q04695	N-Term(iTRAQ4plex); K13(iTRAQ4plex)	94.7			2	1649.89	-2.33257
vDLTDEESLLSSWDFPR	B2R8F3	N-Term(iTRAQ4plex)	94.68	0.991909	2	2	2153.05	-0.0830861
eETVLATVQALQTASHLSQQADLR	B2RE46	N-Term(iTRAQ4plex)	94.59	0.861236	4	2	2753.46	2.57912
dPDAGIDEAQVEQDAQALFQAGELk	P08758	N-Term(iTRAQ4plex); K25(iTRAQ4plex)	94.58	0.932342	4	3	2946.46	0.487031
iLTVEDHYYEGGIGEAVSSAVVGEPGITVTHLAVNR	B4E022	N-Term(iTRAQ4plex)	94.58	0.879246	4	3	3897.03	3.13691
qTQTFTTYSDNQPGVLIQVYEGER	P11142	N-Term(iTRAQ4plex)	94.37	0.917971	2	2	2918.44	2.11822
eTVSEESNVLcLSk	P13639	N-Term(iTRAQ4plex); C11(Carbamidomethyl); K14(iTRAQ4plex)	94.32	1.05799	9	2	1882.97	0.527825
yADLTEDQLPScESLk	P18669	N-Term(iTRAQ4plex); C12(Carbamidomethyl); K16(iTRAQ4plex)	94.3	1.16535	2	2	2157.06	0.619825
gSFAGIEDDADEALEISQAQLLFENR	B4DKU3	N-Term(iTRAQ4plex)	94.28	0.828648	1	3	2982.44	-0.775257
mMDYLQGSGETPQTDVR	Q14697	N-Term(iTRAQ4plex)	94.24	0.884297	2	2	2071.96	2.73093
gVNLPGAAVDLPAVSEk	P14618	N-Term(iTRAQ4plex); K17(iTRAQ4plex)	94.1	1.03795	4	2	1925.1	0.171941
iDFYFDENPYFENk	B2RCX0	N-Term(iTRAQ4plex); K14(iTRAQ4plex)	94.03	1.05469	2	2	2129.01	1.33303
gEPGLEQPFWISSVAALLNTDLVATGSHSScVR	O43818	N-Term(iTRAQ4plex); C31(Carbamidomethyl)	94.03	0.887048	1	3	3642.83	-1.66795
tTFDEAMADLHTLSEDSYk	P31947	N-Term(iTRAQ4plex); K19(iTRAQ4plex)	93.95	1.16673	3	2	2462.17	1.98497
dIcNDVLSLLEk	P63104	N-Term(iTRAQ4plex); C3(Carbamidomethyl); K12(iTRAQ4plex)	93.87	1.07589	3	2	1706.92	0.573497
aENNSEVGASGYGVPGPTWDR	Q08211	N-Term(iTRAQ4plex)	93.82	1.07479	2	2	2307.08	-0.0793678
sYIEGYVPSQADVAVFEAVSSPPPADLcHALR	P24534	N-Term(iTRAQ4plex); C28(Carbamidomethyl)	93.8	0.978298	3	3	3589.78	1.2915
iHFPLATYAPVISAEk	Q71U36;Q9BQE3;A8MUB1	N-Term(iTRAQ4plex); K16(iTRAQ4plex)	93.72			2	2045.17	0.586455
sLVASLAEPDFVVTDFAk	P22314	N-Term(iTRAQ4plex); K18(iTRAQ4plex)	93.7	0.952813	4	2	2197.21	3.5389
vDEFPLcGHMVSDEYEQLSSEALEAAR	P27635	N-Term(iTRAQ4plex); C7(Carbamidomethyl)	93.63	1.05354	1	3	3226.48	1.03726
mSVQPTVSLGGFEITPPVVLR	P06748	N-Term(iTRAQ4plex); M1(Oxidation)	93.55	0.891083	7	2	2387.32	3.04631
sPASDTYIVFGEAk	F8VZJ2	N-Term(iTRAQ4plex); K14(iTRAQ4plex)	93.52	0.985984	4	2	1772.93	0.492401
tFTTQETITNAETAk	P06744	N-Term(iTRAQ4plex); K15(iTRAQ4plex)	93.46	1.14712	7	2	1944.02	0.47545
vYQSLcPTSWVTDWDEQR	P14854	N-Term(iTRAQ4plex); C6(Carbamidomethyl)	93.35	0.881577	2	2	2414.13	2.027
vETGVLkPGMVVTFAPVNVTTEVk	P68104	N-Term(iTRAQ4plex); K7(iTRAQ4plex); K24(iTRAQ4plex)	93.31	1.3761	4	2	2947.69	1.53392
eVDEQMLNVQNk	B2R6L0;P68371;P07437	N-Term(iTRAQ4plex); K12(iTRAQ4plex)	93.3			2	1734.89	0.682243
gAGTDEGcLIEILASR	P09525;B4DDF9	N-Term(iTRAQ4plex); C8(Carbamidomethyl)	93.11			2	1805.92	2.18314
aLSVGNIDDALQcYSEAIk	A8K690	N-Term(iTRAQ4plex); C13(Carbamidomethyl); K19(iTRAQ4plex)	93.09	1.09341	2	2	2355.22	1.96338
lLDFGSLSNLQVTQPTVGMNFk	P0CW22	N-Term(iTRAQ4plex); K22(iTRAQ4plex)	92.9	0.998971	3	2	2697.46	2.69405
aMGIMNSFVNDIFER	A8K9J7;P06899	N-Term(iTRAQ4plex)	92.86			2	1887.92	0.0540742
dQAVENILVSPVVVASSLGLVSLGGk	B4DN87	N-Term(iTRAQ4plex); K26(iTRAQ4plex)	92.83	0.985661	1	3	2839.63	-1.80777
lVPLLDTGDIIIDGGNSEYR	B4DQJ8	N-Term(iTRAQ4plex)	92.81	0.946056	4	2	2304.22	1.8239
mDATANDVPSPYEVR	B3KQT9	N-Term(iTRAQ4plex)	92.65	0.91389	4	2	1808.86	-0.315862
vFVGGLSPDTSEEQIk	B4DTA2	N-Term(iTRAQ4plex); K16(iTRAQ4plex)	92.62	1.09013	2	2	1994.07	2.02604
sSYDVFQLEFNDGAYNIk	Q16658	N-Term(iTRAQ4plex); K18(iTRAQ4plex)	92.54	1.06183	2	2	2398.18	-1.36504
gFGFVDFNSEEDAk	P19338	N-Term(iTRAQ4plex); K14(iTRAQ4plex)	92.44	0.939566	5	2	1849.89	1.42679
lVTSPccIVTSTYGWTANMER	P07900	N-Term(iTRAQ4plex); C6(Carbamidomethyl); C7(Carbamidomethyl)	92.42	1.00409	4	2	2590.23	1.16706
dVMQQQLAEYQELLDVk	J9JID7	N-Term(iTRAQ4plex); K17(iTRAQ4plex)	92.41	1.16562	3	2	2338.24	8.10786
iPSAVGYQPTLATDMGTMQER	P06576	N-Term(iTRAQ4plex)	92.36	0.950203	3	2	2410.19	1.58861
dQEGQDVLLFIDNIFR	P06576	N-Term(iTRAQ4plex)	92.23	0.805148	1	2	2066.07	2.17552
aQTEGINISEEALNHLGEIGTk	B5BUB1	N-Term(iTRAQ4plex); K22(iTRAQ4plex)	92.16	1.04958	2	3	2612.38	1.18046
aLLVTASQcQQPAENk	B2RDY9	N-Term(iTRAQ4plex); C9(Carbamidomethyl); K16(iTRAQ4plex)	92.12	0.997843	4	2	2046.09	1.08351
gFEVVYMTEPIDEYcVQQLk	P08238	N-Term(iTRAQ4plex); C15(Carbamidomethyl); K20(iTRAQ4plex)	92.12	1.08042	5	2	2736.35	1.34128
sIVEEIEDLVAR	B2RE46	N-Term(iTRAQ4plex)	92.02	0.951311	2	2	1516.84	0.681838
iEEVPELPLVVEDk	P36578	N-Term(iTRAQ4plex); K14(iTRAQ4plex)	92.02	1.17081	4	2	1897.08	1.42659
gGGGNFGPGPGSNFR	P22626	N-Term(iTRAQ4plex)	91.86	0.791738	3	2	1521.73	-0.621582
yITGDQLGALYQDFVR	P09104	N-Term(iTRAQ4plex)	91.77	1.02052	2	2	2003.04	1.79517
dVVIcPDASLEDAk	Q99497	N-Term(iTRAQ4plex); C5(Carbamidomethyl); K14(iTRAQ4plex)	91.74	1.03267	3	2	1819.94	0.76248
qLETVLDDLDPENALLPAGFR	Q5HYL6	N-Term(iTRAQ4plex)	91.72	0.854977	2	2	2470.31	5.04885
ySDMIVAAIQAEk	P07305	N-Term(iTRAQ4plex); K13(iTRAQ4plex)	91.71	0.823041	3	2	1726.93	1.58017
sDPLcVLLQDVGGGSWAELGR	A6PVH9	N-Term(iTRAQ4plex); C5(Carbamidomethyl)	91.71	1.06139	2	2	2373.2	0.717551
dELILEGNDIELVSNSAALIQQATTVk	P32969	N-Term(iTRAQ4plex); K27(iTRAQ4plex)	91.71	1.07551	5	3	3172.72	1.41541
vLISSLQDcLHGIESk	F8WJN3	N-Term(iTRAQ4plex); C9(Carbamidomethyl); K16(iTRAQ4plex)	91.7	1.03537	1	2	2087.15	2.78601
aFGPGLQGGSAGSPAR	P21333	N-Term(iTRAQ4plex)	91.4	0.851679	2	2	1573.82	-0.260775
sWTAADMAAQTTk	K4TZQ2;B2ZRD4;F2XI28;Q6F3I9;A8ILL3;B1B727;B7XGC2;C8ZLL1;I6R1A7;G1EPG5	N-Term(iTRAQ4plex); K13(iTRAQ4plex)	91.39			2	1669.85	4.91912
iMEGPAFNFLDAPAVR	P11177	N-Term(iTRAQ4plex)	91.35	0.904948	1	2	1891.99	1.99539
iLYMTDEVNxPSLTIk	H9E7B8	N-Term(iTRAQ4plex); X10(D); K16(iTRAQ4plex)	91.34	1.00764	2	2	2140.15	3.54563
vSGGLEVLAEk	H0YN26	N-Term(iTRAQ4plex); K11(iTRAQ4plex)	91.26	1.02715	3	2	1389.82	1.26862
lSVEALNSLTGEFk	B2R892	N-Term(iTRAQ4plex); K14(iTRAQ4plex)	91.26	1.65783	1	2	1796.01	0.676798
dLEEATLQHEATAATLR	V9HWC1;Q9UKX2	N-Term(iTRAQ4plex)	91.24			2	2013.04	3.59791
dLSAAGIGLLAAATQSLSMPASLGR	P43243	N-Term(iTRAQ4plex)	91.22	0.907974	1	2	2515.37	1.18889
aLSEIAGMTLPYDTLDQVR	B4DJ81	N-Term(iTRAQ4plex)	91.2	0.980441	2	2	2237.17	2.81666
lAPITSDPTEATAVGAVEASFk	P14618	N-Term(iTRAQ4plex); K22(iTRAQ4plex)	91.13	1.06765	11	2	2463.33	2.4257
gQVGGQVSVEVDSAPGTDLAk	P08727	N-Term(iTRAQ4plex); K21(iTRAQ4plex)	90.89	0.955836	8	2	2302.23	7.83037
aIPDLTAPVAAVQAAVSNLVR	P18206	N-Term(iTRAQ4plex)	90.85	0.831113	2	2	2220.28	-0.921821
vVVAENFDEIVNNENk	B3KQT9	N-Term(iTRAQ4plex); K16(iTRAQ4plex)	90.79	1.0118	3	2	2121.11	3.24155
iPNPDFFEDLEPFR	P27824	N-Term(iTRAQ4plex)	90.78	0.924891	5	2	1879.94	1.35066
dITDTSIGAYWTSAPGMVR	D6RGG3	N-Term(iTRAQ4plex)	90.77	0.871688	1	2	2185.08	2.63875
sLAGSSGPGASSGTSGDHGELVVR	E9PK01	N-Term(iTRAQ4plex)	90.74	1.04919	5	2	2329.15	0.750817
iIEVVDAIMTTAQSHQR	Q01813	N-Term(iTRAQ4plex)	90.72	1.17927	3	2	2056.1	2.55369
wNSPAEEGSSDcEVFSk	Q59GF8	N-Term(iTRAQ4plex); C12(Carbamidomethyl); K17(iTRAQ4plex)	90.72	1.05261	2	2	2217	1.15213
iEDGNNFGVAVQEk	Q06323	N-Term(iTRAQ4plex); K14(iTRAQ4plex)	90.71	1.02524	5	2	1807.94	0.473402
sSGPTSLFAVTVAPPGAR	Q00839	N-Term(iTRAQ4plex)	90.69	0.922275	3	2	1859.02	1.20217
eEAPDILcLQETk	P27695	N-Term(iTRAQ4plex); C8(Carbamidomethyl); K13(iTRAQ4plex)	90.62	0.752833	1	2	1833.95	1.41409
lATYGITVAELTGDHQLck	O75643	N-Term(iTRAQ4plex); C18(Carbamidomethyl); K19(iTRAQ4plex)	90.58	0.901492	2	2	2378.28	8.46631
vNPTVFFDITADDEPLGR	Q71V99	N-Term(iTRAQ4plex)	90.57	1.30029	2	2	2150.09	-0.0203035
lQGINcGPDFTPSFANLGR	E7EX73	N-Term(iTRAQ4plex); C6(Carbamidomethyl)	90.55	0.916595	1	2	2208.1	0.233021
gILAADESTGSIAk	P04075	N-Term(iTRAQ4plex); K14(iTRAQ4plex)	90.5	1.14737	9	2	1620.9	-0.24235
vIDPATATSVDLR	B7Z9L0	N-Term(iTRAQ4plex)	90.49	1.09318	3	2	1501.83	-0.343891
aYSDPSTGEPATYGELQQR	Q15149	N-Term(iTRAQ4plex)	90.49	0.826351	2	2	2214.04	0.696026
aIADTGANVVVTGGk	P50990	N-Term(iTRAQ4plex); K15(iTRAQ4plex)	90.44	1.10944	3	2	1660.95	-1.15428
gAVDGGLSIPHSTk	B3KTM6;Q59GX9	N-Term(iTRAQ4plex); K14(iTRAQ4plex)	90.43			2	1626.91	-0.0468766
iTScIFQLLQEAGIk	P22234	N-Term(iTRAQ4plex); C4(Carbamidomethyl); K15(iTRAQ4plex)	90.41	1.10682	1	2	2009.14	4.87339
vIASELGSMPELk	B4E266	N-Term(iTRAQ4plex); K13(iTRAQ4plex)	90.29	0.966597	1	2	1661.94	1.7381
eTLLNSATTSLNSk	B7Z9L0	N-Term(iTRAQ4plex); K14(iTRAQ4plex)	90.22	1.11058	1	2	1766.97	0.521651
aTENDIANFFSPLNPIR	P31942	N-Term(iTRAQ4plex)	90.2	0.887547	2	2	2063.07	2.25541
aVFVDLEPTVIDEVR	Q71U36;Q9BQE3	N-Term(iTRAQ4plex)	90.17			2	1846.01	1.87747
tDYNASVSVPDSSGPER	P61978	N-Term(iTRAQ4plex)	90.15	0.92965	4	2	1924.9	1.34005
mLPTIIADNAGYDSADLVAQLR	P78371	N-Term(iTRAQ4plex)	90.12	0.947163	7	2	2491.31	4.89308
eILGTAQSVGcNVDGR	P30050	N-Term(iTRAQ4plex); C11(Carbamidomethyl)	90.05	0.918337	6	2	1819.91	0.952701
aIGSASEGAQSSLQEVYHk	P28066	N-Term(iTRAQ4plex); K19(iTRAQ4plex)	90.02	1.1107	4	2	2250.17	4.63909
sGTIFDNFLITNDEAYAEEFGNETWGVTk	Q53G71	N-Term(iTRAQ4plex); K29(iTRAQ4plex)	90	1.00024	5	3	3556.7	-0.318172
lEQGQAIDDLMPAQk	P12277	N-Term(iTRAQ4plex); K15(iTRAQ4plex)	89.93	1.13023	3	2	1945.03	0.227255
mFIGGLSWDTTk	H0YA96	N-Term(iTRAQ4plex); K12(iTRAQ4plex)	89.92	1.03418	1	2	1643.87	2.26166
tVTAMDVVYALk	P62805	N-Term(iTRAQ4plex); K12(iTRAQ4plex)	89.91	0.881237	7	2	1598.91	4.36829
fQSSAVMALQEAcEAYLVGLFEDTNLcAIHAk	P68431	N-Term(iTRAQ4plex); C13(Carbamidomethyl); C27(Carbamidomethyl); K32(iTRAQ4plex)	89.77	0.578001	2	4	3874.9	-0.407698
aLDLFSDNAPPPELLEIINEDIAk	B7Z254	N-Term(iTRAQ4plex); K24(iTRAQ4plex)	89.65	0.990599	1	2	2925.57	0.0200502
lAATNALLNSLEFTk	B2RBR9	N-Term(iTRAQ4plex); K15(iTRAQ4plex)	89.59	1.17283	1	2	1894.1	4.9981
gESDPAYQQYQDAANNLR	P13667	N-Term(iTRAQ4plex)	89.49	0.950947	2	2	2184.01	1.52265
lPEDPLLSGLLDSPALk	P49327	N-Term(iTRAQ4plex); K17(iTRAQ4plex)	89.46	1.12597	5	2	2066.2	1.7534
gILFVGSGVSGGEEGAR	B4DQJ8	N-Term(iTRAQ4plex)	89.44	0.943261	4	2	1735.91	2.23251
iEWLESHQDADIEDFk	P11021	N-Term(iTRAQ4plex); K16(iTRAQ4plex)	89.42	1.10939	4	2	2263.11	0.940346
gFAFVTFESPADAk	H0Y6E7	N-Term(iTRAQ4plex); K14(iTRAQ4plex)	89.4	0.920705	1	2	1774.93	0.954587
vPTANVSVVDLTcR	P04406;Q5ZEY3	N-Term(iTRAQ4plex); C13(Carbamidomethyl)	89.38			2	1674.89	-1.12687
sANAEDAQEFSDVER	Q9HCY8	N-Term(iTRAQ4plex)	89.37	0.928916	2	2	1811.82	0.584044
dVQDSLTVSNEAQTAk	P52907	N-Term(iTRAQ4plex); K16(iTRAQ4plex)	89.36	1.03405	2	2	1994.03	0.319365
lALVTGGEIASTFDHPELVk	P78371	N-Term(iTRAQ4plex); K20(iTRAQ4plex)	89.29	1.03424	2	2	2385.33	1.87359
iEELQLIVNDk	Q59GS3	N-Term(iTRAQ4plex); K11(iTRAQ4plex)	89.2	1.00928	1	2	1601.93	-1.03372
nAPAIIFIDELDAIAPk	P55072	N-Term(iTRAQ4plex); K17(iTRAQ4plex)	89.15	1.1072	4	2	2099.2	0.982361
qVVESAYEVIk	P00338	N-Term(iTRAQ4plex); K11(iTRAQ4plex)	89.08	1.13239	4	2	1552.88	-0.722557
lIAPVAEEEATVPNNk	P07195	N-Term(iTRAQ4plex); K16(iTRAQ4plex)	88.97	1.14925	3	2	1983.1	0.794144
yNEDLELEDAIHTAILTLk	P25787	N-Term(iTRAQ4plex); K19(iTRAQ4plex)	88.97	1.11556	3	3	2489.34	0.31288
eGGAGGGFGSPMDIFDMFFGGGGR	P31689	N-Term(iTRAQ4plex)	88.93	0.821899	2	2	2467.1	2.93906
qLIYNYPEQLFGAAGVMAIEHADFAGVER	P78371	N-Term(iTRAQ4plex)	88.93	0.968863	3	3	3353.67	-0.399961
lQVELDNVTGLLSQSDSk	P35579	N-Term(iTRAQ4plex); K18(iTRAQ4plex)	88.92	0.887456	2	2	2234.21	1.34457
nADMSEDMQQDAVDcATQAMEk	Q96FJ2	N-Term(iTRAQ4plex); C15(Carbamidomethyl); K22(iTRAQ4plex)	88.92	0.998084	3	2	2776.17	-1.34708
gVVDSEDLPLNISR	P07900;P08238;F5H897	N-Term(iTRAQ4plex)	88.89			2	1657.89	1.21468
aLPAVQQNNLDEDLIR	P22314	N-Term(iTRAQ4plex)	88.86	0.803294	2	2	1953.05	0.895202
vEVTEFEDIk	B2RCX0	N-Term(iTRAQ4plex); K10(iTRAQ4plex)	88.83	1.0111	2	2	1496.81	-0.0373804
vEQIAAIAQELNELDYYDSPSVNAR	P12814	N-Term(iTRAQ4plex)	88.75	1.03266	2	3	2952.47	0.0359302
dLLPSDMAVALLEAQAGTGHIIDPATSAR	Q15149	N-Term(iTRAQ4plex)	88.75	0.930794	2	3	3077.61	2.38174
qAADMILLDDNFASIVTGVEEGR	B7Z3V1	N-Term(iTRAQ4plex)	88.74	1.12845	2	2	2608.31	2.19147
lSPPYSSPQEFAQDVGR	B2R8R5	N-Term(iTRAQ4plex)	88.73	0.963496	3	2	2022.01	0.471153
qGAIVAVTGDGVNDSPALk	B7Z3V1	N-Term(iTRAQ4plex); K19(iTRAQ4plex)	88.7	0.968608	3	2	2100.16	2.14154
tVTAmDVVYALk	P62805	N-Term(iTRAQ4plex); M5(Oxidation); K12(iTRAQ4plex)	88.66	1.01581	10	2	1614.9	0.368386
nFINNPLAQADWAAk	P35579	N-Term(iTRAQ4plex); K15(iTRAQ4plex)	88.58	1.00571	1	2	1961.05	0.622547
iIYSPTVGDPIDEYTTVPGR	D6RGG3	N-Term(iTRAQ4plex)	88.58	0.869669	1	2	2337.22	2.91881
sWQDELAQQAEEGSAR	Q86UE4	N-Term(iTRAQ4plex)	88.55	0.945455	2	2	1948.91	-1.88087
gLPWScSADEVQR	E9PCY7	N-Term(iTRAQ4plex); C6(Carbamidomethyl)	88.54	0.803803	3	2	1648.79	-0.00206004
vNPTVFFDIAVDGEPLGR	A8K486	N-Term(iTRAQ4plex)	88.51	0.946063	13	2	2090.11	0.737785
iIYLNQLLQEDSLNVADLTSLR	Q2TNB3	N-Term(iTRAQ4plex)	88.51	0.901662	2	2	2675.49	6.83488
tITLEVEPSDTIENVk	F5H265	N-Term(iTRAQ4plex); K16(iTRAQ4plex)	88.49	1.12877	5	2	2076.13	0.18122
sSFADISNLLQIEPR	Q15785	N-Term(iTRAQ4plex)	88.47	0.884824	1	2	1833.99	3.36692
eADIDGDGQVNYEEFVQMMTAk	B2RDW0	N-Term(iTRAQ4plex); K22(iTRAQ4plex)	88.44	1.07875	5	2	2778.29	0.629514
yLLSQSSPAPLTAAEEELR	F8VS81	N-Term(iTRAQ4plex)	88.33	0.954678	1	2	2219.17	2.46443
dGELPVEDDIDLSDVELDDLGkDEL	B7Z254	N-Term(iTRAQ4plex); K22(iTRAQ4plex)	88.28	0.969063	1	3	3046.48	3.13219
aLTVPELTQQVFDAk	P07437	N-Term(iTRAQ4plex); K15(iTRAQ4plex)	88.24	1.07445	7	2	1948.1	0.749641
eAEETQSTLQAEcDQYR	A1A5C4	N-Term(iTRAQ4plex); C13(Carbamidomethyl)	88.23	1.03493	2	2	2201.98	0.837991
dVPFGFQTVTSDVNk	C9JLM5	N-Term(iTRAQ4plex); K15(iTRAQ4plex)	88.22	1.13298	1	2	1942.02	2.24305
tVDNFVALATGEk	V9HWC6	N-Term(iTRAQ4plex); K13(iTRAQ4plex)	88.19	1.09454	2	2	1652.91	0.0123042
dNSTMGYMAAk	P07900	N-Term(iTRAQ4plex); K11(iTRAQ4plex)	88.15	1.08336	2	2	1476.7	-1.63075
tAESQTPTPSATSFFSGk	P55265	N-Term(iTRAQ4plex); K18(iTRAQ4plex)	88.08	1.00856	1	2	2132.08	2.95445
vFPGSTTEDYNLIVIER	B2R8R5	N-Term(iTRAQ4plex)	88.07	0.942426	3	2	2097.1	1.82071
gVGVFGDMAQDTGIPADIWR	A8K492	N-Term(iTRAQ4plex)	88.05	0.853301	1	2	2249.12	0.46137
vEESSWLIEDGk	Q9Y266	N-Term(iTRAQ4plex); K12(iTRAQ4plex)	88.02	1.11219	1	2	1679.88	2.3963
sADGSAPAGEGEGVTLQR	Q01650	N-Term(iTRAQ4plex)	87.96	0.895812	2	2	1845.91	1.88369
hLEINPDHPIVETLR	P08238	N-Term(iTRAQ4plex)	87.95	0.912372	13	3	1927.05	0.0361875
eLAQQVQQVAAEYcR	B4DLW8	N-Term(iTRAQ4plex); C14(Carbamidomethyl)	87.92	1.01584	2	2	1936.97	0.848278
gYTSWAIGLSVADLAESIMk	P00338	N-Term(iTRAQ4plex); K20(iTRAQ4plex)	87.87	1.04515	2	2	2400.28	4.11487
yISPDQLADLYk	P06733	N-Term(iTRAQ4plex); K12(iTRAQ4plex)	87.83	1.1372	4	2	1713.93	1.23183
lAVEALSSLDGDLAGR	P12277	N-Term(iTRAQ4plex)	87.8	1.0252	2	2	1730.94	1.20758
gALQNIIPASTGAAk	P04406;Q5ZEY3	N-Term(iTRAQ4plex); K15(iTRAQ4plex)	87.78			2	1699.99	-0.217104
gLAITFVSDENDAk	Q13838;O00148	N-Term(iTRAQ4plex); K14(iTRAQ4plex)	87.75			2	1767.94	1.89134
iSSIQSIVPALEIANAHR	B3GQS7;B7Z532	N-Term(iTRAQ4plex)	87.72			2	2063.18	1.82782
aFVDFLSDEIk	A8K651	N-Term(iTRAQ4plex); K11(iTRAQ4plex)	87.65	1.04273	2	2	1571.86	1.33124
iTLPVDFVTADk	P00558	N-Term(iTRAQ4plex); K12(iTRAQ4plex)	87.63	1.28544	2	2	1606.93	0.685961
dGDVTVTNDGATILSMMDVDHQIAk	B4DDU6	N-Term(iTRAQ4plex); K25(iTRAQ4plex)	87.59	1.05257	1	3	2934.44	-1.8454
qPAENVNQYLTDPk	P22314	N-Term(iTRAQ4plex); K14(iTRAQ4plex)	87.58	1.03028	3	2	1905	0.51041
vAEDEAEAAAAAk	B4E2Z3	N-Term(iTRAQ4plex); K13(iTRAQ4plex)	87.57	1.08572	2	2	1533.8	1.76855
iMQSSSEVGYDAMAGDFVNMVEk	B3GQS7	N-Term(iTRAQ4plex); K23(iTRAQ4plex)	87.44	0.872141	3	2	2796.32	1.18395
aYLPVNESFGFTADLR	P13639	N-Term(iTRAQ4plex)	87.38	0.962323	6	2	1944	2.15883
fGGNPGGFGNQGGFGNSR	Q13148	N-Term(iTRAQ4plex)	87.37	0.973788	3	2	1870.87	0.299774
gTAAAAAAAAAAAAAAAk	Q6IPH7	N-Term(iTRAQ4plex); K18(iTRAQ4plex)	87.36	0.909529	2	2	1658.94	-0.422576
tALVANTSNMPVAAR	B7Z2V6	N-Term(iTRAQ4plex)	87.36	1.11649	3	2	1659.9	1.22844
gLGAGAGAGEESPATSLPR	O15173	N-Term(iTRAQ4plex)	87.36	0.942049	2	2	1841.95	-1.21408
qVLGQMVIDEELLGDGHSYSPR	P28070	N-Term(iTRAQ4plex)	87.29	0.972037	2	3	2587.3	0.342792
aLEESNYELEGk	P13645	N-Term(iTRAQ4plex); K12(iTRAQ4plex)	87.28	4.04988	3	2	1669.85	-3.7311
vALVYGQMNEPPGAR	P06576	N-Term(iTRAQ4plex)	87.24	1.05258	6	2	1745.91	1.29343
qTTVSNSQQAYQEAFEISk	P31946	N-Term(iTRAQ4plex); K19(iTRAQ4plex)	87.24	0.949893	3	2	2447.23	1.49167
nELMYQLEQDHDLQAILQER	Q08211	N-Term(iTRAQ4plex)	87.21	0.989378	2	3	2630.3	-0.0115137
lASPSGSTSSGLEVVAPEGTSAPGGGPGTLDDSATIcR	B2R8R5	N-Term(iTRAQ4plex); C37(Carbamidomethyl)	87.17	1.04107	1	3	3702.81	5.37121
tEFLSFMNTELAAFTk	B2R5H0	N-Term(iTRAQ4plex); K16(iTRAQ4plex)	87.16	1.23773	2	2	2138.1	-2.77572
lPIDVTEGEVISLGLPFGk	P26599	N-Term(iTRAQ4plex); K19(iTRAQ4plex)	87.13	0.94817	1	2	2272.31	2.52998
ePALNEANLSNLk	Q06323	N-Term(iTRAQ4plex); K13(iTRAQ4plex)	87.12	0.937236	4	2	1700.94	0.938235
vHLVGIDIFTGk	I3L397	N-Term(iTRAQ4plex); K12(iTRAQ4plex)	87.03	1.19651	3	2	1586.95	1.20929
aLDIAENEMPGLMR	P23526	N-Term(iTRAQ4plex)	87.01	0.892298	1	2	1703.86	1.81537
gYDVIAQAQSGTGk	A8K7F6;Q14240	N-Term(iTRAQ4plex); K14(iTRAQ4plex)	86.85			2	1682.9	0.0558387
eTSGNLEQLLLAVVk	P08758	N-Term(iTRAQ4plex); K15(iTRAQ4plex)	86.77	1.16198	3	2	1902.12	1.0755
lNEAAAGLNQAATELVQASR	Q9Y490	N-Term(iTRAQ4plex)	86.68	1.01888	1	2	2171.15	-1.53655
fFPLESWQIGk	P30046	N-Term(iTRAQ4plex); K11(iTRAQ4plex)	86.66	1.09179	1	2	1639.91	1.96689
gISEETTTGVHNLYk	P23526	N-Term(iTRAQ4plex); K15(iTRAQ4plex)	86.63	0.89655	4	2	1937.02	1.59143
nLNPEDIDQLITISGMVIR	B4DLA6	N-Term(iTRAQ4plex)	86.55	1.07552	2	2	2285.23	2.47527
iSVYYNEATGGk	P07437	N-Term(iTRAQ4plex); K12(iTRAQ4plex)	86.54	1.29192	7	2	1589.84	0.300139
tNVLGHLQQGGAPTPFDR	P17858	N-Term(iTRAQ4plex)	86.52	1.08091	1	2	2052.08	4.7014
aAEDDEDDDVDTk	B8ZZQ6	N-Term(iTRAQ4plex); K13(iTRAQ4plex)	86.51	1.07543	2	2	1725.75	-0.270949
fGLALAVAGGVVNSALYNVDAGHR	Q6PUJ7	N-Term(iTRAQ4plex)	86.41	0.965944	5	3	2515.35	-0.230052
gEDLTEEEDGGIIR	Q02790	N-Term(iTRAQ4plex)	86.4	1.01725	3	2	1676.81	0.287386
yDAFGEDSSSAMGVENR	Q9Y2X3	N-Term(iTRAQ4plex)	86.39	0.804563	3	2	1978.86	0.121804
nNQFQALLQYADPVSAQHAk	P26599	N-Term(iTRAQ4plex); K20(iTRAQ4plex)	86.39	0.865996	2	3	2531.33	1.2059
tILSNQTVDIPENVDITLk	P32969	N-Term(iTRAQ4plex); K19(iTRAQ4plex)	86.34	1.08865	1	2	2401.34	-0.442597
lIccDILDVLDk	P62258	N-Term(iTRAQ4plex); C3(Carbamidomethyl); C4(Carbamidomethyl); K12(iTRAQ4plex)	86.31	1.02015	2	2	1764.95	1.62378
tYGADLASVDFQHASEDAR	B4E3A8	N-Term(iTRAQ4plex)	86.31	1.19342	2	2	2197.02	-5.00269
lAAVDATVNQVLASR	B7Z254	N-Term(iTRAQ4plex)	86.17	0.945415	2	2	1671.95	-1.4464
eNAPAIIFIDEIDAIATk	P43686	N-Term(iTRAQ4plex); K18(iTRAQ4plex)	86.15	1.13847	1	2	2232.24	2.16615
lHLSGIDANPNALFPPVEFPAPR	P49327	N-Term(iTRAQ4plex)	86.12	0.974525	2	2	2616.42	5.4009
gAGTVFDAFPDQVAIQLNDTHPALAIPELMR	P06737	N-Term(iTRAQ4plex)	86.07	0.974416	2	3	3451.79	2.83849
nTSEQDQPMGGWEMIR	P20700	N-Term(iTRAQ4plex)	86.05	0.874296	2	2	2022.91	-0.33278
eLESQISELQEDLESER	P35579	N-Term(iTRAQ4plex)	86.05	0.838778	2	2	2178.06	1.42129
qAEMLDDLMEk	F8W1A4	N-Term(iTRAQ4plex); K11(iTRAQ4plex)	86.04	0.995527	1	2	1610.8	1.25822
eTTDTDTADQVIASFk	O43707	N-Term(iTRAQ4plex); K16(iTRAQ4plex)	86.04	1.14616	3	2	2030.02	-0.708784
sGLAIVSQHDLDQLQADAINAFGESLQk	Q92621	N-Term(iTRAQ4plex); K28(iTRAQ4plex)	86.02	1.04057	1	3	3256.7	-0.41904
lFVGNLPADITEDEFk	Q9BSV4	N-Term(iTRAQ4plex); K16(iTRAQ4plex)	85.99	1.00778	3	2	2096.12	3.16805
eESQQMVLDIEDLDNIQTPESVLLSAVSGEDTQDR	J9R021	N-Term(iTRAQ4plex)	85.95	0.760558	1	3	4047.94	2.94519
iMLFTNEDNPHGNDSAk	P12956	N-Term(iTRAQ4plex); K17(iTRAQ4plex)	85.93	0.899742	6	2	2191.08	3.61865
gVDEVTIVNILTNR	P07355	N-Term(iTRAQ4plex)	85.85	0.901129	6	2	1686.95	2.38608
gLAEDIENEVVQITWNR	B3KX19	N-Term(iTRAQ4plex)	85.82	0.89665	1	2	2130.09	-0.381467
dcGATWVVLGHSER	V9HWK1	N-Term(iTRAQ4plex); C2(Carbamidomethyl)	85.79	1.01664	5	2	1730.84	-0.636364
sLPSVETLGcTSVIcSDk	P16615;B3KY17	N-Term(iTRAQ4plex); C10(Carbamidomethyl); C15(Carbamidomethyl); K18(iTRAQ4plex)	85.77			2	2241.14	0.873177
vINEPTAAALAYGLDk	B7Z4V2	N-Term(iTRAQ4plex); K16(iTRAQ4plex)	85.76	1.07952	2	2	1934.09	3.22949
gDVVNQDDLYQALASGk	Q9UBQ7	N-Term(iTRAQ4plex); K17(iTRAQ4plex)	85.67	1.11925	1	2	2081.09	6.38288
iAQLEEQLDNETk	P35579	N-Term(iTRAQ4plex); K13(iTRAQ4plex)	85.62	1.12475	1	2	1818.97	-1.87341
nLANTVTEEILEk	B2R8Z8	N-Term(iTRAQ4plex); K13(iTRAQ4plex)	85.59	0.930028	2	2	1761.99	3.03859
eGGLGPLNIPLLADVTR	B4DF70	N-Term(iTRAQ4plex)	85.53	0.933408	2	2	1879.08	2.88479
iEIESFYEGEDFSETLTR	P11021	N-Term(iTRAQ4plex)	85.53	0.880829	8	2	2309.1	0.868177
gFAFVTFDDHDTVDk	B4E3E6	N-Term(iTRAQ4plex); K15(iTRAQ4plex)	85.47	1.00524	4	2	2001.99	3.70174
vLQLINDNTATALSYGVFR	E9PL22	N-Term(iTRAQ4plex)	85.45	0.988997	1	2	2239.23	4.20217
iLTFDQLALDSPk	F8VWC5	N-Term(iTRAQ4plex); K13(iTRAQ4plex)	85.42	1.07978	1	2	1749	0.693601
gTDVNVFNTILTTR	P04083	N-Term(iTRAQ4plex)	85.39	0.726136	3	2	1694.92	0.681758
yLIANATNPESk	P27348	N-Term(iTRAQ4plex); K12(iTRAQ4plex)	85.36	1.02683	3	2	1608.88	0.161206
eGMAALQSDPWQQELYR	B3KPA6	N-Term(iTRAQ4plex)	85.35	0.915946	1	2	2166.04	1.74368
gFTDADNTWEPEENLDcPELIEAFLNSQk	Q13185	N-Term(iTRAQ4plex); C17(Carbamidomethyl); K29(iTRAQ4plex)	85.35	0.939522	2	3	3670.71	0.277689
eIAEAYDVLSDPR	P25685	N-Term(iTRAQ4plex)	85.33	1.01641	1	2	1621.82	-0.995111
nFILDQTNVSAAAQR	Q00839	N-Term(iTRAQ4plex)	85.32	0.962049	4	2	1791.95	-0.258656
dVQNTFYDIVAELGAMEHAQAVDYIk	B4DDH3	N-Term(iTRAQ4plex); K26(iTRAQ4plex)	85.27	1.13488	1	3	3228.62	2.94807
qQVEGTAQEAVSAAGAAAQQVVDQATEAGQk	Q15847	N-Term(iTRAQ4plex); K31(iTRAQ4plex)	85.16	1.14431	1	3	3329.67	-2.73089
nSNLVGAAHEELQQSR	P02545	N-Term(iTRAQ4plex)	85.15	0.871632	7	2	1896.97	0.47198
iQVLQQQADDAEER	Q5HYB6	N-Term(iTRAQ4plex)	85.06	0.926952	4	2	1786.91	0.52114
qMQLENVSVALEFLDR	O75369;P21333	N-Term(iTRAQ4plex)	85.02			2	2036.07	3.94028
vFSDEVQQQAQLSTIR	B4DQF6	N-Term(iTRAQ4plex)	85	0.988286	2	2	1993.05	0.618722
lETDISQIQGEMEDIVQEAR	Q9Y623	N-Term(iTRAQ4plex)	84.98	1.05714	1	2	2448.21	2.21569
sIPAYLAETLYYAMk	P08758	N-Term(iTRAQ4plex); K15(iTRAQ4plex)	84.94	1.36783	1	2	2022.08	-1.1174
lNLEAINYMAADGDFk	P09382	N-Term(iTRAQ4plex); K16(iTRAQ4plex)	84.88	1.23178	3	2	2073.06	0.0535073
gILSGTSDLLLTFDEAEVR	P18206	N-Term(iTRAQ4plex)	84.88	0.909141	1	2	2180.15	-1.45964
eTAENYLGHTAk	B7Z4V2	N-Term(iTRAQ4plex); K12(iTRAQ4plex)	84.83	1.05199	2	2	1621.85	2.043
dAEDAMDAMDGAVLDGR	J3QL05	N-Term(iTRAQ4plex)	84.83	0.887361	2	2	1895.82	0.518006
eLNSNHDGADETSEk	B2RCX0	N-Term(iTRAQ4plex); K15(iTRAQ4plex)	84.69	0.90638	2	2	1933.9	0.539847
lVVPATQcGSLIGk	Q15365	N-Term(iTRAQ4plex); C8(Carbamidomethyl); K14(iTRAQ4plex)	84.62	1.08355	2	2	1731.01	0.127596
eGPYDVVVLPGGNLGAQNLSESAAVk	Q99497	N-Term(iTRAQ4plex); K26(iTRAQ4plex)	84.61	1.03349	2	3	2872.53	1.67784
fGDPVVQSDMk	B4E388	N-Term(iTRAQ4plex); K11(iTRAQ4plex)	84.59	0.971926	2	2	1510.78	0.304909
aGAGSATLSMAYAGAR	Q0QF37	N-Term(iTRAQ4plex)	84.57	0.924884	4	2	1598.8	-1.83082
vLLGSVSGLAGGFVGTPADLVNVR	B4DLN1	N-Term(iTRAQ4plex)	84.48	0.96579	2	2	2442.4	7.21032
lLVDVDESTLSPEEQk	O75533	N-Term(iTRAQ4plex); K16(iTRAQ4plex)	84.46	0.982525	1	2	2090.12	3.3233
gFIGPGIDVPAPDMSTGER	B4DMG8	N-Term(iTRAQ4plex)	84.45	0.895858	1	2	2060.03	1.87149
mGGMEGPFGGGMENMGR	P52272	N-Term(iTRAQ4plex)	84.43	0.854604	2	2	1858.79	1.90776
yQIDPDAcFSAk	P21796	N-Term(iTRAQ4plex); C8(Carbamidomethyl); K12(iTRAQ4plex)	84.37	0.83759	1	2	1702.84	0.194603
vIEASDVVLEVLDAR	Q9BVP2	N-Term(iTRAQ4plex)	84.34	0.84969	3	2	1772	1.90111
gILGYTEHQVVSSDFNSDTHSSTFDAGAGIALNDHFVk	P04406	N-Term(iTRAQ4plex); K38(iTRAQ4plex)	84.34	1.00597	57	4	4325.11	1.51539
dLGLAQDSATSTk	P31937	N-Term(iTRAQ4plex); K13(iTRAQ4plex)	84.3	0.977916	1	2	1594.86	2.92196
gVMLAVDAVIAELk	B3GQS7	N-Term(iTRAQ4plex); K14(iTRAQ4plex)	84.25	0.962302	2	2	1717.01	-2.71778
lAPDYDALDVANk	P62750	N-Term(iTRAQ4plex); K13(iTRAQ4plex)	84.21	1.07298	3	2	1692.91	1.86496
gIGGIFFDDLDSPSk	P36551	N-Term(iTRAQ4plex); K15(iTRAQ4plex)	84.2	1.08984	2	2	1855.98	3.80822
dGTVLcELINALYPEGQAPVk	P37802	N-Term(iTRAQ4plex); C6(Carbamidomethyl); K21(iTRAQ4plex)	84.18	1.03717	3	2	2575.37	1.9427
iAEFTTNLTEEEEk	P35579	N-Term(iTRAQ4plex); K14(iTRAQ4plex)	84.07	0.969712	1	2	1941.99	2.05488
aTSFLLALEPELEAR	Q96HX3	N-Term(iTRAQ4plex)	84.03	0.97221	2	2	1804	0.404753
sGVEVLFNELEIPVEEYSFGR	E9PDF6	N-Term(iTRAQ4plex)	84	0.790863	1	2	2557.3	0.431493
gEENLMDAQVk	P50990	N-Term(iTRAQ4plex); K11(iTRAQ4plex)	83.94	1.14141	3	2	1521.78	-0.578073
aFVHWYVGEGMEEGEFSEAR	Q71U36;Q9BQE3;A8MUB1	N-Term(iTRAQ4plex)	83.87			3	2474.13	3.14199
gTGVVTSVPSDSPDDIAALR	B4E266	N-Term(iTRAQ4plex)	83.86	0.863949	2	2	2101.09	0.21277
cVIcGGPGVSDAYYck	Q7RTV0	N-Term(iTRAQ4plex); C1(Carbamidomethyl); C4(Carbamidomethyl); C15(Carbamidomethyl); K16(iTRAQ4plex)	83.84	0.880622	2	2	2093.97	2.46985
gEIAGPPDTPYEGGR	B4DIZ2	N-Term(iTRAQ4plex)	83.8	1.00634	3	2	1659.81	-0.917758
aGVAAPATQVAQVTLQSVQR	Q15149	N-Term(iTRAQ4plex)	83.79	0.955499	1	2	2139.2	2.01624
nVcQTcLLDLEYGLPIQVR	E5RJW4	N-Term(iTRAQ4plex); C3(Carbamidomethyl); C6(Carbamidomethyl)	83.6	0.978672	1	2	2435.28	8.53776
aLAAAGYDVEk	P16403	N-Term(iTRAQ4plex); K11(iTRAQ4plex)	83.59	1.04888	10	2	1395.77	1.23665
lFIGGLSFETTDDSLR	B4E3E6	N-Term(iTRAQ4plex)	83.55	0.880183	6	2	1915	2.27559
tQLEELEDELQATEDAk	P35580;P35579	N-Term(iTRAQ4plex); K17(iTRAQ4plex)	83.55			2	2250.13	4.25065
dVIEQLNLVTTWLQLQIPR	Q06323	N-Term(iTRAQ4plex)	83.5	0.9374	1	2	2423.38	1.11767
vLTcTDLEQGPNFFLDFENAQPTESEk	Q68D08	N-Term(iTRAQ4plex); C4(Carbamidomethyl); K27(iTRAQ4plex)	83.48	0.991764	1	3	3417.65	2.49627
vPSENVLGEVGSGFk	B3KPA6	N-Term(iTRAQ4plex); K15(iTRAQ4plex)	83.45	0.984694	1	2	1806.99	1.62081
gADFLVTEVENGGSLGSk	P14618	N-Term(iTRAQ4plex); K18(iTRAQ4plex)	83.42	0.976781	4	2	2068.08	2.10966
dIDIEDLEELDPDFIMAk	J9R021	N-Term(iTRAQ4plex); K18(iTRAQ4plex)	83.41	1.04455	2	2	2409.2	0.155615
mQQQLDEYQELLDIk	P02545	N-Term(iTRAQ4plex); K15(iTRAQ4plex)	83.4	0.928648	2	2	2182.13	1.32489
sEWGSLLEELVAEGk	P17858	N-Term(iTRAQ4plex); K15(iTRAQ4plex)	83.35	1.09998	1	2	1935.04	6.25171
sNMDNMFESYINNLR	P05787	N-Term(iTRAQ4plex)	83.27	0.744846	2	2	1991.91	1.8585
aDLINNLGTIAk	P07900;P08238	N-Term(iTRAQ4plex); K12(iTRAQ4plex)	83.24			2	1530.91	0.19483
vLALSVETDYTFPLAEk	A8K4Z4	N-Term(iTRAQ4plex); K17(iTRAQ4plex)	83.23	1.08888	6	2	2184.22	5.53008
sLDLDSIIAEVk	H6VRF8	N-Term(iTRAQ4plex); K12(iTRAQ4plex)	83.22	2.44908	2	2	1590.92	-0.357359
nPDDITQEEYGEFYk	P08238	N-Term(iTRAQ4plex); K15(iTRAQ4plex)	83.22	1.10556	5	2	2136	1.63341
mDPMNIWDDIITNR	P78527	N-Term(iTRAQ4plex)	83.12	0.907202	2	2	1877.9	1.9981
vFSGLVSTGLk	P13639	N-Term(iTRAQ4plex); K11(iTRAQ4plex)	83.08	1.17261	2	2	1395.84	-0.436546
sMLQATAEANNLAAVAGAR	B5MCN0	N-Term(iTRAQ4plex)	83.08	0.957845	1	2	2003.05	3.13095
aLIGATNPADAPPGTIR	H3BPR2	N-Term(iTRAQ4plex)	83.05	0.971302	3	2	1778.99	1.44237
gLGTDEDAIISVLAYR	P09525	N-Term(iTRAQ4plex)	83.03	0.75721	2	2	1836.99	2.34495
fGQAATMEGIGAIGGTPPAFNR	A8K525	N-Term(iTRAQ4plex)	83.02	0.964599	3	2	2307.17	1.98438
vIAALLQTMEDQGNQR	O00410	N-Term(iTRAQ4plex)	83.01	0.93637	1	2	1931.02	3.51685
dYLDFLDDEEDQGIYQSk	Q8NHX6	N-Term(iTRAQ4plex); K18(iTRAQ4plex)	82.99	1.06998	1	2	2481.15	-0.879354
lTPGcEAEAETEAIcFFVQQFTDMEHNR	P49327	N-Term(iTRAQ4plex); C5(Carbamidomethyl); C15(Carbamidomethyl)	82.97	0.926816	1	3	3474.55	-0.955228
gVGTDEAcLIEILASR	B4DPJ2	N-Term(iTRAQ4plex); C8(Carbamidomethyl)	82.94	0.845479	2	2	1847.97	0.177244
sFYPEEVSSMVLTk	P11142	N-Term(iTRAQ4plex); K14(iTRAQ4plex)	82.92	1.11238	4	2	1905	1.9442
tLPETLDPAEYNISPETR	F2Z3P9	N-Term(iTRAQ4plex)	82.88	0.967563	2	2	2190.11	2.25214
vEEQEPELTSTPNFVVEVIk	A8K651	N-Term(iTRAQ4plex); K20(iTRAQ4plex)	82.88	1.05962	3	2	2575.38	1.77865
eEIQPGDIVIIDQFIDR	Q13126	N-Term(iTRAQ4plex)	82.87	1.05389	3	2	2144.14	2.33581
qIIQQNPSLLPALLQQIGR	B4DEA3	N-Term(iTRAQ4plex)	82.83	1.29185	3	2	2274.35	2.40382
lASAFTEEQAVLYNQR	Q9UHB9	N-Term(iTRAQ4plex)	82.77	0.968923	1	2	1984.03	2.58313
aALEDTLAETEAR	P08727	N-Term(iTRAQ4plex)	82.75	0.872662	5	2	1533.79	0.804366
iIYGGSVTGATck	V9HWK1	N-Term(iTRAQ4plex); C12(Carbamidomethyl); K13(iTRAQ4plex)	82.7	1.1137	6	2	1614.88	-0.302939
aITIAGIPQSIIEcVk	B4DLC0;F8VZX2	N-Term(iTRAQ4plex); C14(Carbamidomethyl); K16(iTRAQ4plex)	82.6			2	2001.17	2.60584
sVLVDFLIGSGLk	G3V1R9	N-Term(iTRAQ4plex); K13(iTRAQ4plex)	82.59	1.1906	2	2	1635.99	1.00175
vVDYSQFQESDDADEDYGR	Q9H1E3	N-Term(iTRAQ4plex)	82.59	0.816926	1	2	2382.02	1.25453
fYPLEIDYGQDEEAVk	B4E0E1	N-Term(iTRAQ4plex); K16(iTRAQ4plex)	82.55	0.976136	2	2	2204.11	2.85631
qFLQAAEAIDDIPFGITSNSDVFSk	P07237	N-Term(iTRAQ4plex); K25(iTRAQ4plex)	82.54	1.13759	4	3	3001.55	2.10172
sEMEVQDAELk	Q9UQ80	N-Term(iTRAQ4plex); K11(iTRAQ4plex)	82.53	0.933627	3	2	1566.79	-0.0787425
sIcTTVLELLDk	P27348	N-Term(iTRAQ4plex); C3(Carbamidomethyl); K12(iTRAQ4plex)	82.53	0.947925	2	2	1679.95	1.18347
nDALEMVEETTWQGLk	B3KPA6	N-Term(iTRAQ4plex); K16(iTRAQ4plex)	82.52	0.960614	1	2	2152.09	3.63781
vVIGMDVAASEFFR	P06733	N-Term(iTRAQ4plex)	82.48	1.05103	44	2	1684.89	1.27502
lEPDLYEAck	Q92896	N-Term(iTRAQ4plex); C9(Carbamidomethyl); K10(iTRAQ4plex)	82.46	1.05096	2	2	1525.78	1.97532
eAAGEGPALYEDPPDQk	P27695	N-Term(iTRAQ4plex); K17(iTRAQ4plex)	82.42	0.817153	4	2	2075.02	1.60871
sALFAQINQGESITHALk	B2RDY9	N-Term(iTRAQ4plex); K18(iTRAQ4plex)	82.42	1.19572	2	2	2216.23	1.55285
aSLESWWQNPVPGLR	A8KA84	N-Term(iTRAQ4plex)	82.4	0.796902	1	2	1883.99	1.71047
aGGAAVVITEPEHTk	A5PLK7	N-Term(iTRAQ4plex); K15(iTRAQ4plex)	82.37	1.00573	3	2	1767.98	0.0890104
gSEYDDFLDEFMEAVSSk	B4DX99	N-Term(iTRAQ4plex); K18(iTRAQ4plex)	82.3	1.04379	2	2	2357.07	-0.157676
yALYDATYETk	G3V1A4;Q9Y281	N-Term(iTRAQ4plex); K11(iTRAQ4plex)	82.28			2	1625.83	0.305508
yWSQQIEESTTVVTTQSAEVGAAETTLTELR	B2RA03	N-Term(iTRAQ4plex)	82.25	1.00534	10	3	3572.79	4.71551
dLATALEQLLQAYPR	B1PL87	N-Term(iTRAQ4plex)	82.16	0.933524	1	2	1846.02	0.301524
iEDVGSDEEDDSGk	P08238	N-Term(iTRAQ4plex); K14(iTRAQ4plex)	82.08	1.44477	1	2	1782.81	-1.14604
sTAISLFYELSENDLNFIk	P13639	N-Term(iTRAQ4plex); K19(iTRAQ4plex)	82.03	1.13261	2	2	2492.32	3.37329
aAYFGIYDTAk	P05141	N-Term(iTRAQ4plex); K11(iTRAQ4plex)	81.95	0.721446	2	2	1507.81	3.95842
gAGTGGLGLAVEGPSEAk	P21333	N-Term(iTRAQ4plex); K18(iTRAQ4plex)	81.95	0.979014	2	2	1859.02	1.99296
cEFQDAYVLLSEk	B3GQS7	N-Term(iTRAQ4plex); C1(Carbamidomethyl); K13(iTRAQ4plex)	81.94	0.987856	3	2	1889.96	0.11054
lIAINANDPEASk	B4DFH3	N-Term(iTRAQ4plex); K13(iTRAQ4plex)	81.88	1.18438	2	2	1643.92	0.881696
vLLTTQGVDMISk	Q14204	N-Term(iTRAQ4plex); K13(iTRAQ4plex)	81.87	0.985031	1	2	1692.98	1.37308
mVVESAYEVIk	P07195	N-Term(iTRAQ4plex); K11(iTRAQ4plex)	81.86	1.00362	2	2	1555.87	1.01364
eGSQGELTPANSQSR	C9JFE4	N-Term(iTRAQ4plex)	81.85	0.927514	1	2	1704.83	-0.59183
yYTSASGDEMVSLk	P07900	N-Term(iTRAQ4plex); K14(iTRAQ4plex)	81.83	1.07734	11	2	1838.91	0.806134
nAYEESLDQLETLk	V9HWC1;Q9UKX2	N-Term(iTRAQ4plex); K14(iTRAQ4plex)	81.83			2	1941	-0.637423
tGAIVDVPVGEELLGR	P25705	N-Term(iTRAQ4plex)	81.82	0.949709	4	2	1768.99	0.332031
tLNDELEIIEGMk	B3GQS7;B7Z532	N-Term(iTRAQ4plex); K13(iTRAQ4plex)	81.74			2	1792.96	1.53775
nPEILAIAPVLLDALTDPSR	E1NZA1	N-Term(iTRAQ4plex)	81.67	0.619536	2	2	2262.3	6.29816
fYALSASFEPFSNk	Q53G71	N-Term(iTRAQ4plex); K14(iTRAQ4plex)	81.61	1.00456	1	2	1895.99	4.23861
qAASSLQQASLk	B7Z4V2	N-Term(iTRAQ4plex); K12(iTRAQ4plex)	81.53	1.10744	3	2	1519.87	-0.277557
hSQFLGYPITLYLEk	P08238	N-Term(iTRAQ4plex); K15(iTRAQ4plex)	81.52	1.18917	4	2	2097.17	2.95033
fYPEDVSEELIQDITQR	P26038	N-Term(iTRAQ4plex)	81.51	1.01667	4	2	2226.11	1.99638
sMVAVMDSDTTGk	P04632	N-Term(iTRAQ4plex); K13(iTRAQ4plex)	81.49	1.0815	2	2	1629.81	0.674654
iTSGPFEPDLYk	Q9UQ80	N-Term(iTRAQ4plex); K12(iTRAQ4plex)	81.46	1.1579	1	2	1654.89	0.680006
iGGVQQDTILAEGLHFR	J3KPX7	N-Term(iTRAQ4plex)	81.45	1.0465	2	2	1998.09	1.74192
sNLVDNTNQVEVLQR	I3L0H8	N-Term(iTRAQ4plex)	81.42	0.96194	1	2	1872.99	1.06271
aADEEAFEDNSEEYIR	P55060	N-Term(iTRAQ4plex)	81.41	0.764661	2	2	2031.89	1.98646
aAAEVNQDYGLDPk	P07954	N-Term(iTRAQ4plex); K14(iTRAQ4plex)	81.37	1.00509	2	2	1778.92	2.30502
sQIFSTASDNQPTVTIk	P11021	N-Term(iTRAQ4plex); K17(iTRAQ4plex)	81.35	1.14176	5	2	2125.14	2.07246
tYADYESVNEcMEGVck	P84090	N-Term(iTRAQ4plex); C11(Carbamidomethyl); C16(Carbamidomethyl); K17(iTRAQ4plex)	81.35	1.07047	3	2	2343.02	2.14921
tYGGcEGPDAMYVk	R4GMY8	N-Term(iTRAQ4plex); C5(Carbamidomethyl); K14(iTRAQ4plex)	81.31	1.04486	2	2	1835.85	-0.8085
fDEILEASDGIMVAR	P14618	N-Term(iTRAQ4plex)	81.28	0.97218	3	2	1809.92	1.74899
lDQEDALLGSYPVDDGcR	K7EP07	N-Term(iTRAQ4plex); C17(Carbamidomethyl)	81.27	0.897066	1	2	2167.01	1.96177
dAGIEPGPDTYLALLNAYAEk	P42704	N-Term(iTRAQ4plex); K21(iTRAQ4plex)	81.21	0.935151	2	2	2509.31	3.08024
lVPLLLEDGGEAPAALEAALEEk	Q14204	N-Term(iTRAQ4plex); K23(iTRAQ4plex)	81.21	1.09017	2	3	2636.47	3.55452
vQLLHTQNTSLINTk	V9HWC1;Q9UKX2;Q9Y623;P13535	N-Term(iTRAQ4plex); K15(iTRAQ4plex)	81.2			2	1998.16	1.94473
sDVLELTDDNFESR	H7BZJ3	N-Term(iTRAQ4plex)	81.19	0.860729	3	2	1783.85	-0.27205
eEFASTcPDDEEIELAYEQVAk	O00299	N-Term(iTRAQ4plex); C7(Carbamidomethyl); K22(iTRAQ4plex)	81.19	1.05653	2	2	2861.33	1.32081
aLGQNPTNAEVLk	F8W1R7	N-Term(iTRAQ4plex); K13(iTRAQ4plex)	81.13	1.23675	2	2	1642.94	0.146048
dDANNDPQWSEEQLIAAk	P22234	N-Term(iTRAQ4plex); K18(iTRAQ4plex)	81.12	1.11392	1	2	2332.13	0.6534
gLPFTATAEEVVAFFGQHcPITGGk	Q6NXG1	N-Term(iTRAQ4plex); C19(Carbamidomethyl); K25(iTRAQ4plex)	81.12	0.857488	1	3	2922.51	1.09985
xDALMDEINFMk	B4E1T1	N-Term(iTRAQ4plex); X1(V); K12(iTRAQ4plex)	81.11	2.2718	1	2	1713.88	-0.0859105
tAGPLESSETEEASQLk	A1A5C4	N-Term(iTRAQ4plex); K17(iTRAQ4plex)	81.11	0.921216	1	2	2065.06	3.19951
iTNDFYPEEDGk	B4DV79	N-Term(iTRAQ4plex); K12(iTRAQ4plex)	81.1	1.14757	3	2	1715.84	0.723217
eFADSLGIPFLETSAk	P62820;Q6FIG4	N-Term(iTRAQ4plex); K16(iTRAQ4plex)	81.07			2	2013.08	0.696551
sWVNQMESQTGEASk	A4QPB0	N-Term(iTRAQ4plex); K15(iTRAQ4plex)	81.06	1.2037	2	2	1969.95	0.794943
nTNDANScQIIIPQNQVNR	P31150;P50395	N-Term(iTRAQ4plex); C8(Carbamidomethyl)	81.05			2	2343.16	-0.113161
iGIIGGTGLDDPEILEGR	Q13126	N-Term(iTRAQ4plex)	80.94	1.00367	2	2	1969.08	1.65805
lIEGLSHEVIVSAAcGR	A5PLK7	N-Term(iTRAQ4plex); C15(Carbamidomethyl)	80.88	0.941802	2	2	1955.05	1.72174
tTQVPQFILDDFIQNDR	Q08211	N-Term(iTRAQ4plex)	80.86	0.956867	3	2	2194.13	2.50445
vDIDAPDVSIEGPDAk	Q09666	N-Term(iTRAQ4plex); K16(iTRAQ4plex)	80.85	0.999355	1	2	1929.01	2.37538
aDFcIIHYAGk	P35580;P35579	N-Term(iTRAQ4plex); C4(Carbamidomethyl); K11(iTRAQ4plex)	80.77			2	1582.83	-0.857315
fcFTPHTEEGcLSER	P49327	N-Term(iTRAQ4plex); C2(Carbamidomethyl); C11(Carbamidomethyl)	80.76	0.971237	2	2	2013.89	-0.633556
iLATPPQEDAPSVDIANIR	B4E022	N-Term(iTRAQ4plex)	80.76	0.911595	2	2	2164.18	1.36712
mMITSQxVLHSWAVPTLGLk	H9E7B8	N-Term(iTRAQ4plex); X7(D); K20(iTRAQ4plex)	80.76	0.893286	1	2	2515.38	6.66877
tLAQLNPESSLFIIASk	P06744	N-Term(iTRAQ4plex); K17(iTRAQ4plex)	80.75	1.12459	3	2	2120.22	1.45414
vYAAATEDMDcLTFGSPVLMR	P39748	N-Term(iTRAQ4plex); C11(Carbamidomethyl)	80.75	0.845425	1	2	2491.17	-1.71813
eVYELLDSPGk	P22234	N-Term(iTRAQ4plex); K11(iTRAQ4plex)	80.67	1.16603	2	2	1537.84	0.803779
eSSETPDQFMTADETR	H0YD13	N-Term(iTRAQ4plex)	80.67	0.798653	4	2	1987.87	0.317501
aLINADELASDVAGAEALLDR	Q13813	N-Term(iTRAQ4plex)	80.62	0.957226	3	2	2271.2	1.45099
tVIIEQSWGSPk	B3GQS7	N-Term(iTRAQ4plex); K12(iTRAQ4plex)	80.6	1.01705	11	2	1632.92	0.817521
vTAQGPGLEPSGNIANk	P21333	N-Term(iTRAQ4plex); K17(iTRAQ4plex)	80.6	1.12949	2	2	1941.06	-1.03643
eDGLAQQQTQLNLR	P49327	N-Term(iTRAQ4plex)	80.56	1.021	4	2	1757.93	1.74329
dVLGMAQDEMAQAFEDWNk	B4DQJ8	N-Term(iTRAQ4plex); K19(iTRAQ4plex)	80.46	0.929364	2	3	2486.16	1.32624
tQESGDQDPQEAQk	Q6IPJ9	N-Term(iTRAQ4plex); K14(iTRAQ4plex)	80.43	0.933952	1	2	1848.88	1.10507
gYLGPEQLPDcLk	Q0QF37	N-Term(iTRAQ4plex); C11(Carbamidomethyl); K13(iTRAQ4plex)	80.42	0.953974	1	2	1777.94	1.44945
mALELLTQEFGIPIER	P49588	N-Term(iTRAQ4plex)	80.37	0.960959	2	2	2004.11	5.07371
eTDSSSASAATPSk	A6NJA2	N-Term(iTRAQ4plex); K14(iTRAQ4plex)	80.35	1.14372	2	2	1626.81	0.194727
sELVANNVTLPAGEQR	P42166;Q59G12	N-Term(iTRAQ4plex)	80.34			2	1841.98	0.584467
yLMEEDEDAYk	B3KTM6;Q59GX9	N-Term(iTRAQ4plex); K11(iTRAQ4plex)	80.3			2	1693.79	0.0399126
lTLSALVDGk	P45880	N-Term(iTRAQ4plex); K10(iTRAQ4plex)	80.28	1.04945	2	2	1304.8	1.56335
eAGAGGLAIAVEGPSk	P21333	N-Term(iTRAQ4plex); K16(iTRAQ4plex)	80.28	0.996364	3	2	1714.96	1.46793
lQMEAPHIIVGTPGR	A8K7F6	N-Term(iTRAQ4plex)	80.28	0.997298	4	2	1762.98	1.23906
lLEPVLLLGk	M0R210	N-Term(iTRAQ4plex); K10(iTRAQ4plex)	80.25	1.25477	2	2	1382.92	1.13713
gHVFEESQVAGTPMFVVk	P13639	N-Term(iTRAQ4plex); K18(iTRAQ4plex)	80.22	0.974934	2	2	2250.18	-1.53419
gENLVSMTVEGPPPk	J3QLE5	N-Term(iTRAQ4plex); K15(iTRAQ4plex)	80.2	0.987023	3	2	1842.99	1.1461
aAVEEGIVLGGGcALLR	B3GQS7	N-Term(iTRAQ4plex); C13(Carbamidomethyl)	80.16	0.940661	7	2	1829.01	1.67479
nQGGyGGSSSSSSYGSGR	F8VRQ1	N-Term(iTRAQ4plex); Y5(iTRAQ4plex)	80.14	0.708232	1	3	1982.91	2.09444
vLNASAIPEGQFIDSk	V9HWC1;Q9UKX2;Q9Y623;P13535	N-Term(iTRAQ4plex); K16(iTRAQ4plex)	80.12			2	1977.09	-0.587123
gVLFGVPGAFTPGcSk	V9HW35	N-Term(iTRAQ4plex); C14(Carbamidomethyl); K16(iTRAQ4plex)	80.1	1.01988	3	2	1882.02	1.88422
sSTPLPTISSSAENTR	P42166;Q59G12	N-Term(iTRAQ4plex)	80.08			2	1791.92	0.428561
lLETELLQEISEIEk	Q8TDB6	N-Term(iTRAQ4plex); K15(iTRAQ4plex)	80.05	0.872739	1	2	2075.18	5.29787
aTSTATSGFAGAIGQk	B4DDM5	N-Term(iTRAQ4plex); K16(iTRAQ4plex)	80	1.09081	1	2	1755.95	1.0703
fIQQTYPSGGEEQAQYcR	Q4W4Y1	N-Term(iTRAQ4plex); C17(Carbamidomethyl)	79.93	1.49933	3	2	2306.07	2.19004
vLLESEQFLTELTR	H0YLA2	N-Term(iTRAQ4plex)	79.92	0.834802	2	2	1822.01	1.4442
sWcPDcVQAEPVVR	Q9BRA2	N-Term(iTRAQ4plex); C3(Carbamidomethyl); C6(Carbamidomethyl)	79.91	0.829849	3	2	1846.87	0.829034
ncLTNFHGMDLTR	P61247	N-Term(iTRAQ4plex); C2(Carbamidomethyl)	79.9	0.913165	5	2	1722.82	0.153343
vSHVSTGGGASLELLEGk	P00558	N-Term(iTRAQ4plex); K18(iTRAQ4plex)	79.9	1.03025	2	2	2029.12	3.42985
tAFQEALDAAGDk	P10599	N-Term(iTRAQ4plex); K13(iTRAQ4plex)	79.85	1.43555	3	2	1624.84	0.420801
lVVEcVMNNVTcTR	Q01469	N-Term(iTRAQ4plex); C5(Carbamidomethyl); C12(Carbamidomethyl)	79.76	0.823139	2	2	1838.91	0.897902
iEDLSQQAQLAAAEk	F8VZJ2	N-Term(iTRAQ4plex); K15(iTRAQ4plex)	79.75	0.986953	4	2	1903.04	0.436343
lTLSALLDGk	P21796;Q9Y277	N-Term(iTRAQ4plex); K10(iTRAQ4plex)	79.7			2	1318.82	1.99058
aFALNDLDDYEk	Q14166	N-Term(iTRAQ4plex); K12(iTRAQ4plex)	79.67	1.01797	1	2	1701.85	-1.55911
iIGAVDQIQLTQAQLEER	B4DPZ5	N-Term(iTRAQ4plex)	79.62	1.20543	3	2	2169.2	1.50938
eTVQTTEDQILk	P18206	N-Term(iTRAQ4plex); K12(iTRAQ4plex)	79.59	1.12817	2	2	1692.93	3.01755
aAAAAAALQAk	P36578	N-Term(iTRAQ4plex); K11(iTRAQ4plex)	79.58	0.993655	3	2	1244.76	1.15273
tTIPEEEEEEEEAAGVVVEEELFHQQGTPR	P20700	N-Term(iTRAQ4plex)	79.56	0.741643	2	3	3555.68	0.766157
gISLNPEQWSQLk	P53999	N-Term(iTRAQ4plex); K13(iTRAQ4plex)	79.55	0.960923	1	2	1787.99	2.03149
lSLDGQNIYNAccTLR	P26599	N-Term(iTRAQ4plex); C12(Carbamidomethyl); C13(Carbamidomethyl)	79.53	0.915664	2	2	2041.99	1.55548
eTDLLLDDSLVSIFGNR	V9HW35	N-Term(iTRAQ4plex)	79.53	0.936131	4	2	2051.08	1.72696
fTASAGIQVVGDDLTVTNPk	P06733	N-Term(iTRAQ4plex); K20(iTRAQ4plex)	79.53	1.03748	33	2	2321.27	4.47667
vcTLAIIDPGDSDIIR	P62888	N-Term(iTRAQ4plex); C2(Carbamidomethyl)	79.51	1.02888	2	2	1902.02	1.73726
qAQEYEALLNIk	B2RA03	N-Term(iTRAQ4plex); K12(iTRAQ4plex)	79.48	1.08314	3	2	1707.95	1.11696
hPHDIIDDINSGAVEcPAS	P30050	N-Term(iTRAQ4plex); C16(Carbamidomethyl)	79.47	0.84345	2	2	2191.02	1.38334
vVAPTISSPVcQEQLVEAGR	Q9Y490	N-Term(iTRAQ4plex); C11(Carbamidomethyl)	79.43	1.09399	1	2	2284.22	2.75245
tAPYVVTGSVDQTVk	B4DF38	N-Term(iTRAQ4plex); K15(iTRAQ4plex)	79.41	1.11752	1	2	1853.03	1.20153
qYTSPEEIDAQLQAEk	Q13442	N-Term(iTRAQ4plex); K16(iTRAQ4plex)	79.37	1.01021	1	2	2138.1	5.0867
lMEPIYLVEIQcPEQVVGGIYGVLNR	P13639	N-Term(iTRAQ4plex); C12(Carbamidomethyl)	79.31	0.943577	2	2	3133.65	-2.1577
aTAVMPDGQFk	Q06830	N-Term(iTRAQ4plex); K11(iTRAQ4plex)	79.27	1.18081	5	2	1452.78	-0.532234
mAVTFIGNSTAIQELFk	P07437	N-Term(iTRAQ4plex); K17(iTRAQ4plex)	79.25	1.18722	3	2	2158.18	-0.198814
dGDSVMVLPTIPEEEAk	P30041	N-Term(iTRAQ4plex); K17(iTRAQ4plex)	79.21	0.968653	3	2	2118.09	2.64207
eVAGHTEQLQMSR	P08727	N-Term(iTRAQ4plex)	79.16	0.902343	3	2	1629.81	-0.111797
lAENFcVcHLATGDMLR	F8W1A4	N-Term(iTRAQ4plex); C6(Carbamidomethyl); C8(Carbamidomethyl)	79.15	1.01651	2	2	2151.03	0.906428
aSMQQQQQLASAR	Q9Y3Y2	N-Term(iTRAQ4plex)	79.13	0.939015	1	2	1590.81	-1.08933
dLQSNVEHLTEk	Q01813	N-Term(iTRAQ4plex); K12(iTRAQ4plex)	79.1	0.973554	3	2	1700.91	2.31539
tSGNVEDDLIIFPDDcEFk	Q68E00	N-Term(iTRAQ4plex); C16(Carbamidomethyl); K19(iTRAQ4plex)	79.08	0.976482	1	2	2502.19	-3.93061
acQSIYPLHDVFVR	P61247	N-Term(iTRAQ4plex); C2(Carbamidomethyl)	79.03	0.94474	2	2	1848.96	1.25506
yDYEEVEAEGANk	B4DFP1	N-Term(iTRAQ4plex); K13(iTRAQ4plex)	79.02	1.3188	2	2	1804.84	-2.11846
vDVEVPDVSLEGPEGk	Q09666	N-Term(iTRAQ4plex); K16(iTRAQ4plex)	79.02	1.0479	2	2	1957.04	3.37618
aQAAAPASVPAQAPk	Q5T1D1	N-Term(iTRAQ4plex); K15(iTRAQ4plex)	78.98	1.05557	2	2	1665.95	1.23786
gNAGQSNYGFANSAMER	P49327	N-Term(iTRAQ4plex)	78.97	1.04625	3	2	1917.86	-0.944097
gVVDSDDLPLNVSR	Q5CAQ5	N-Term(iTRAQ4plex)	78.96	0.952292	3	2	1629.86	0.517287
nQVAmNPTNTVFDAk	P11142	N-Term(iTRAQ4plex); M5(Oxidation); K15(iTRAQ4plex)	78.93	1.09528	8	2	1954	0.816229
lVVLGSGGVGk	P61224	N-Term(iTRAQ4plex); K11(iTRAQ4plex)	78.87	1.234	3	2	1273.8	-3.14058
qISQAYEVLSDAk	P31689	N-Term(iTRAQ4plex); K13(iTRAQ4plex)	78.85	1.14071	2	2	1739.95	5.3278
lAYLQILSEETSVk	Q8IW76	N-Term(iTRAQ4plex); K14(iTRAQ4plex)	78.77	0.984929	2	2	1882.08	3.09461
eVIAEEEPPTVTEPLPENR	Q02952	N-Term(iTRAQ4plex)	78.77	0.968014	2	2	2293.17	1.66943
aVcMLSNTTAVAEAWAR	Q9BQE3	N-Term(iTRAQ4plex); C3(Carbamidomethyl)	78.76	0.985804	2	2	1995	2.18475
sTAPSAAASASASAAASSPAGGGAEALELLEHcGVcR	B2R8R5	N-Term(iTRAQ4plex); C33(Carbamidomethyl); C36(Carbamidomethyl)	78.76	0.843423	1	3	3586.71	2.86922
yEELQSLAGk	P05787	N-Term(iTRAQ4plex); K10(iTRAQ4plex)	78.74	0.849636	3	2	1425.79	3.31458
lAYINPDLALEEk	A8K690	N-Term(iTRAQ4plex); K13(iTRAQ4plex)	78.72	1.08112	2	2	1777	2.72271
mVLAAAGGVEHQQLLDLAQk	B4DUL5	N-Term(iTRAQ4plex); K20(iTRAQ4plex)	78.72	1.02621	1	2	2380.32	-1.62334
qTIDNSQGAYQEAFDISk	P27348	N-Term(iTRAQ4plex); K18(iTRAQ4plex)	78.71	0.914217	1	2	2303.13	-2.53775
nLEPEWAAAASEVk	B7Z254	N-Term(iTRAQ4plex); K14(iTRAQ4plex)	78.7	0.976031	1	2	1802.95	0.162638
gYWAGLDASAQTTSHELTIPNDLIGcIIGR	F8VZX2	N-Term(iTRAQ4plex); C26(Carbamidomethyl)	78.69	0.814166	1	3	3373.71	3.08569
tVLIMELINNVAk	P06576	N-Term(iTRAQ4plex); K13(iTRAQ4plex)	78.68	1.20771	2	2	1746.05	0.729789
lFDIFSQQVATVIQSR	Q5HYM2	N-Term(iTRAQ4plex)	78.64	1.02203	1	2	1996.11	4.38906
cGETGHVAINcSk	P62633;Q4JGY1	N-Term(iTRAQ4plex); C1(Carbamidomethyl); C11(Carbamidomethyl); K13(iTRAQ4plex)	78.62			2	1720.84	2.09391
aVTEQGHELSNEER	P31946	N-Term(iTRAQ4plex)	78.58	1.02821	1	2	1742.84	-0.0329372
sPSDSSTASTPVAEQIER	Q16643	N-Term(iTRAQ4plex)	78.56	0.871114	3	2	2005.98	0.67212
aNLQIDQINTDLNLER	P35579	N-Term(iTRAQ4plex)	78.55	0.951239	2	2	2014.07	1.77097
nAVTQEFGPVPDTAR	B4DZ08	N-Term(iTRAQ4plex)	78.54	1.15232	2	2	1745.9	3.50405
nLEALALDLMEPEQAVDLTLPk	P12956	N-Term(iTRAQ4plex); K22(iTRAQ4plex)	78.48	0.936164	2	2	2711.48	0.903215
nTDQASMPDNTAAQk	P35579	N-Term(iTRAQ4plex); K15(iTRAQ4plex)	78.46	1.03986	2	2	1879.91	-0.2959
tDPTTLTDEEINR	P11586	N-Term(iTRAQ4plex)	78.43	1.06265	3	2	1648.81	-0.481515
lVNSVAGcADDALAGLVAcNPNLQLLQGHR	Q3LXA3	N-Term(iTRAQ4plex); C8(Carbamidomethyl); C19(Carbamidomethyl)	78.4	0.864861	1	3	3290.68	-2.28178
dVNAAIATIk	Q71U36;Q9BQE3	N-Term(iTRAQ4plex); K10(iTRAQ4plex)	78.37			2	1303.78	1.76277
gGAVVDEGPTGVk	J3QRP8	N-Term(iTRAQ4plex); K13(iTRAQ4plex)	78.34	1.14365	2	2	1473.82	1.43236
dLEAEHVEVEDTTLNR	Q9H3K6	N-Term(iTRAQ4plex)	78.34	0.845308	2	2	2013.99	1.59696
sIQFVDWcPTGFk	A8MUB1	N-Term(iTRAQ4plex); C8(Carbamidomethyl); K13(iTRAQ4plex)	78.33	1.01241	2	2	1872.96	1.05069
sFLLDLLNATGk	B5BTY4	N-Term(iTRAQ4plex); K12(iTRAQ4plex)	78.3	1.36335	1	2	1579.94	4.661
vQGSDSDEEVVVATTR	P26640	N-Term(iTRAQ4plex)	78.3	1.09311	2	2	1835.91	0.162225
nSNPALNDNLEk	O00299	N-Term(iTRAQ4plex); K12(iTRAQ4plex)	78.29	1.01134	3	2	1616.85	-0.574985
sVTEQGAELSNEER	P63104	N-Term(iTRAQ4plex)	78.29	0.914962	4	2	1692.82	0.0526916
gTDLWLGVDALGLNIYEk	P15311	N-Term(iTRAQ4plex); K18(iTRAQ4plex)	78.29	1.15642	1	2	2265.24	1.45445
nFTTEQVTAMLLSk	Q59GF8	N-Term(iTRAQ4plex); K14(iTRAQ4plex)	78.25	0.959906	1	2	1871.02	0.264742
iDFEDVIAEPEGTHSFDGIWk	Q03135	N-Term(iTRAQ4plex); K21(iTRAQ4plex)	78.25	1.24068	2	2	2693.34	2.88602
vVDALGNAIDGk	P25705	N-Term(iTRAQ4plex); K12(iTRAQ4plex)	78.21	1.14208	2	2	1459.84	-0.378504
sLMASEEEYSTk	A7XZE4;V9HW25	N-Term(iTRAQ4plex); K12(iTRAQ4plex)	78.21			2	1662.82	1.17872
fGVEQDVDmVFASFIR	P14618	N-Term(iTRAQ4plex); M9(Oxidation)	78.21	1.21423	3	2	2020	-0.653652
gLDVPQVSLIINYDLPNNR	P38919	N-Term(iTRAQ4plex)	78.19	0.974608	2	2	2284.25	3.05685
sAGQGEVLVYVEDPAGHQEEAk	P21333	N-Term(iTRAQ4plex); K22(iTRAQ4plex)	78.19	0.931445	2	3	2601.3	-0.217057
vFLDPNILSDDGTVALR	B2RAH7	N-Term(iTRAQ4plex)	78.15	0.989098	1	2	1989.08	1.73138
vAVEEVDEEGk	P02545	N-Term(iTRAQ4plex); K11(iTRAQ4plex)	78.11	1.02422	3	2	1491.78	0.236417
mDSTANEVEAVk	P07237	N-Term(iTRAQ4plex); K12(iTRAQ4plex)	78.07	1.20212	4	2	1581.8	0.671125
sTGEAFVQFASQEIAEk	E9PCY7;P55795	N-Term(iTRAQ4plex); K17(iTRAQ4plex)	78.05			2	2130.1	3.07273
vAPEEHPVLLTEAPLNPk	Q8WVW5	N-Term(iTRAQ4plex); K18(iTRAQ4plex)	78.05	1.13174	9	2	2242.27	1.73094
nYQQNYQNSESGEk	Q6PKI6	N-Term(iTRAQ4plex); K14(iTRAQ4plex)	77.97	1.27366	1	2	1976.92	1.62241
qVPGGGGGGGSGGGGGSGGGGSGGGR	Q9UHB9	N-Term(iTRAQ4plex)	77.96	0.667775	1	3	1987.91	0.463068
nMITGTSQADcAVLIVAAGVGEFEAGISk	P68104;Q05639	N-Term(iTRAQ4plex); C11(Carbamidomethyl); K29(iTRAQ4plex)	77.96			3	3197.64	0.668369
dVQGTDASLDEELDR	Q9UJZ1	N-Term(iTRAQ4plex)	77.94	0.902773	4	2	1806.85	0.673057
aAEDDEDDDVDTkk	B8ZZQ6	N-Term(iTRAQ4plex); K13(iTRAQ4plex); K14(iTRAQ4plex)	77.93	1.49766	2	2	1997.95	0.493373
vAPEEHPTLLTEAPLNPk	A8K3K1;P68133;Q13707	N-Term(iTRAQ4plex); K18(iTRAQ4plex)	77.92			2	2244.25	-0.0164718
aQFEGIVTDLIR	B7Z4V2	N-Term(iTRAQ4plex)	77.75	0.923517	2	2	1505.85	1.98254
vVDLMAHMASk	P04406	N-Term(iTRAQ4plex); K11(iTRAQ4plex)	77.71	1.08161	3	2	1489.81	0.726278
dQVTAQEIFQDNHEDGPTAk	P13010	N-Term(iTRAQ4plex); K20(iTRAQ4plex)	77.71	0.890704	6	3	2531.23	1.2047
aIGVLTSGGDAQGMNAAVR	P17858;Q01813	N-Term(iTRAQ4plex)	77.7			2	1932.01	0.403168
fQSAAIGALQEASEAYLVGLFEDTNLcAIHAk	K7EK07	N-Term(iTRAQ4plex); C27(Carbamidomethyl); K32(iTRAQ4plex)	77.69	0.658647	1	4	3725.91	0.189297
tIELSDDDFLGEcEcTLGQIVSSk	H0YB26	N-Term(iTRAQ4plex); C13(Carbamidomethyl); C15(Carbamidomethyl); K24(iTRAQ4plex)	77.67	1.03752	1	3	3004.43	-3.68017
qPPVSPGTALVGSQk	P17096	N-Term(iTRAQ4plex); K15(iTRAQ4plex)	77.65	0.877497	4	2	1754.01	1.00697
vIGSGcNLDSAR	P07195;P00338	N-Term(iTRAQ4plex); C6(Carbamidomethyl)	77.64			2	1392.7	-0.468597
iGEHTPSALAIMENANVLAR	P04075	N-Term(iTRAQ4plex)	77.6	0.963271	4	2	2251.21	3.21332
sTLTDSLVck	P13639	N-Term(iTRAQ4plex); C9(Carbamidomethyl); K10(iTRAQ4plex)	77.59	1.22964	4	2	1411.77	-0.235236
yAFGQETNVPLNNFSADQVTR	O43678	N-Term(iTRAQ4plex)	77.59	0.820463	1	2	2515.22	-4.18106
iQYQLVDISQDNALR	Q5T123	N-Term(iTRAQ4plex)	77.54	1.09821	1	2	1920.03	0.341332
eEEAIQLDGLNASQIR	Q5CAQ5	N-Term(iTRAQ4plex)	77.54	0.957721	3	2	1930	1.03334
tGGADQSLQQGEGSk	P09132	N-Term(iTRAQ4plex); K15(iTRAQ4plex)	77.53	1.05711	1	2	1750.88	0.413601
tIAQDYGVLk	Q06830	N-Term(iTRAQ4plex); K10(iTRAQ4plex)	77.51	1.22491	6	2	1395.81	0.716868
eEASDYLELDTIk	Q5CAQ5	N-Term(iTRAQ4plex); K13(iTRAQ4plex)	77.46	1.13545	1	2	1813.93	0.51549
dLLGTVWGGPANLEAIAk	Q9NTX5	N-Term(iTRAQ4plex); K18(iTRAQ4plex)	77.42	1.02689	1	2	2113.21	8.24413
aAIISAEGDSk	Q6PUJ7	N-Term(iTRAQ4plex); K11(iTRAQ4plex)	77.41	1.01176	1	2	1349.75	-0.907991
nIEDVIAQGIGk	P05387	N-Term(iTRAQ4plex); K12(iTRAQ4plex)	77.39	1.08626	2	2	1544.89	1.52212
xIDDLEDELYAQk	H0YL52;H0YK48	N-Term(iTRAQ4plex); X1(S); K13(iTRAQ4plex)	77.39			2	1826.93	0.572761
aEASSGDHPTDTEMk	Q02790	N-Term(iTRAQ4plex); K15(iTRAQ4plex)	77.38	1.1248	1	2	1863.86	0.776018
tALPTSGSSAGELELLAGEVPAR	B4DU91	N-Term(iTRAQ4plex)	77.38	0.929487	1	2	2370.27	4.04701
wLHNEDQMAVEk	P37837	N-Term(iTRAQ4plex); K12(iTRAQ4plex)	77.37	0.970502	3	2	1787.9	0.976041
yQAVTATLEEk	Q9BSQ6	N-Term(iTRAQ4plex); K11(iTRAQ4plex)	77.36	0.966764	3	2	1540.85	1.8154
tTGIVMDSGDGVTHTVPIYEGYALPHAILR	Q8WVW5	N-Term(iTRAQ4plex)	77.36	0.82739	4	3	3327.72	1.36374
fLAVGLVDNTVR	Q15393	N-Term(iTRAQ4plex)	77.33	0.81988	1	2	1447.84	0.198017
lNISFPATGcQk	P62753	N-Term(iTRAQ4plex); C10(Carbamidomethyl); K12(iTRAQ4plex)	77.3	0.979196	2	2	1623.88	1.06798
aLLELQLEPEELYQTFQR	P13639	N-Term(iTRAQ4plex)	77.3	1.218	6	2	2364.26	1.574
yEELQVTAGk		N-Term(iTRAQ4plex); K10(iTRAQ4plex)	77.25			2	1425.79	3.31458
ySVDIPLDk	E4W6B6	N-Term(iTRAQ4plex); K9(iTRAQ4plex)	77.22	1.13841	2	2	1337.76	0.473789
eLDLSNNcLGDAGILQLVESVR	P13489	N-Term(iTRAQ4plex); C8(Carbamidomethyl)	77.22	0.931462	2	2	2559.32	1.71939
sQIcDNAALYAQk	P55060	N-Term(iTRAQ4plex); C4(Carbamidomethyl); K13(iTRAQ4plex)	77.19	0.965229	3	2	1769.92	3.71878
vGINYQPPTVVPGGDLAk	Q71U36;Q9BQE3;A8MUB1	N-Term(iTRAQ4plex); K18(iTRAQ4plex)	77.19			2	2113.19	-0.0646304
lFAQLAGDDMEVSATELMNILNk	P04632	N-Term(iTRAQ4plex); K23(iTRAQ4plex)	77.19	1.08876	1	3	2811.45	1.01989
fEELNADLFR	P11142	N-Term(iTRAQ4plex)	77.17	0.954907	2	2	1397.72	0.249806
aLGLGVEQLPVVFEDVVLHQATILPk	P49327	N-Term(iTRAQ4plex); K26(iTRAQ4plex)	77.17	1.22451	1	3	3073.79	-0.0386849
dELADEIANSSGk	P35579	N-Term(iTRAQ4plex); K13(iTRAQ4plex)	77.16	1.03122	2	2	1636.83	-0.476469
lcYVALDFEQEmATAASSSSLEk	Q8WVW5	N-Term(iTRAQ4plex); C2(Carbamidomethyl); M12(Oxidation); K23(iTRAQ4plex)	77.14	0.953263	3	3	2854.41	12.5421
yLAEVATGEk	P61981	N-Term(iTRAQ4plex); K10(iTRAQ4plex)	77.11	1.03328	3	2	1368.76	0.581006
dGVADVSIEDSVISLSGDHcIIGR	P00441	N-Term(iTRAQ4plex); C20(Carbamidomethyl)	77.1	0.912752	2	2	2658.31	-1.1166
cLELFSELAEDkENYk	P08238	N-Term(iTRAQ4plex); C1(Carbamidomethyl); K12(iTRAQ4plex); K16(iTRAQ4plex)	77.09	1.2161	3	2	2420.24	1.54634
tASNVEEAFINTAk	P61019	N-Term(iTRAQ4plex); K14(iTRAQ4plex)	77.07	1.11563	1	2	1782.95	2.54563
sDALETLGFLNHYQMk	Q6NTA2	N-Term(iTRAQ4plex); K16(iTRAQ4plex)	77.05	0.859574	2	2	2155.12	2.60992
lYGSAGPPPTGEEDTAEkDEL	P11021	N-Term(iTRAQ4plex); K18(iTRAQ4plex)	77.05	1.0476	6	2	2464.2	1.39589
kHEAFESDLAAHQDR	P12814;B2RCS5;O43707	N-Term(iTRAQ4plex); K1(iTRAQ4plex)	77.04			3	2042.03	-0.500385
dAASLESQLQDTQELLQEETR	P35580	N-Term(iTRAQ4plex)	77.02	1.06225	2	2	2548.25	-1.44691
vAAScGAIQYIPTELDQVR	J3KNJ2	N-Term(iTRAQ4plex); C5(Carbamidomethyl)	76.96	1.02308	2	2	2235.16	3.48863
lGEMWNNTAADDk	Q5T7C4	N-Term(iTRAQ4plex); K13(iTRAQ4plex)	76.95	1.12467	3	2	1752.85	0.22485
aLTVPELTQQMFDAk	P68371;P04350;B2RBD5	N-Term(iTRAQ4plex); K15(iTRAQ4plex)	76.93			2	1980.08	3.00134
eQGVTFPSGDIQEQLIR	P49327	N-Term(iTRAQ4plex)	76.93	1.03391	2	2	2061.08	1.73094
gEETPVIVGSALcALEGR	P49411	N-Term(iTRAQ4plex); C13(Carbamidomethyl)	76.91	0.901932	3	2	2002.04	2.53093
fLEQQNQVLQTk	P35908;H6VRF8;Q0IIN1	N-Term(iTRAQ4plex); K12(iTRAQ4plex)	76.89			2	1763.99	-0.495644
vVVVDDLLATGGTMNAAcELLGR	H3BQZ9	N-Term(iTRAQ4plex); C18(Carbamidomethyl)	76.87	0.84023	3	2	2518.33	5.17522
tQSSASLAASYAAQQHPQAAASYR	Q59GV2	N-Term(iTRAQ4plex)	76.87	0.948957	1	3	2609.28	-2.51035
gIScMNTTLSESPFk	Q15181	N-Term(iTRAQ4plex); C4(Carbamidomethyl); K15(iTRAQ4plex)	76.86	0.957117	1	2	1959.97	-0.806407
vVSEDFLQDVSASTk	B4E0E1	N-Term(iTRAQ4plex); K15(iTRAQ4plex)	76.8	0.984206	2	2	1913.02	6.32265
eAGLSNLFGESAGDPQESIVFLSTLTR	A9UK01	N-Term(iTRAQ4plex)	76.8	1.11165	1	3	2982.52	1.65797
ePMTVSSDQMAk	P07451	N-Term(iTRAQ4plex); K12(iTRAQ4plex)	76.79	1.60622	2	2	1611.79	-1.92391
mLDAEDIVGTARPDEk	P12814	N-Term(iTRAQ4plex); K16(iTRAQ4plex)	76.77	0.964779	1	2	2048.06	2.31049
tSIAIDTIINQk	P25705	N-Term(iTRAQ4plex); K12(iTRAQ4plex)	76.74	1.06631	2	2	1604.95	1.15789
tLQGLEIELQSQLSMk	P08727;K7ERE3	N-Term(iTRAQ4plex); K16(iTRAQ4plex)	76.68			2	2106.19	6.71615
sTFVLDEFk	P26641	N-Term(iTRAQ4plex); K9(iTRAQ4plex)	76.65	1.14581	2	2	1373.76	2.05355
qVPVDVVEMk	B4DV79	N-Term(iTRAQ4plex); K10(iTRAQ4plex)	76.65	1.06163	2	2	1431.81	1.39344
sLDLFNcEVTNLNDYR	H0YN26;Q53F35	N-Term(iTRAQ4plex); C7(Carbamidomethyl)	76.65			2	2117.01	2.55246
mGHAGAIIAGGk	A8K4W7	N-Term(iTRAQ4plex); K12(iTRAQ4plex)	76.61	0.971888	1	2	1370.78	1.0223
eIVDSYLPVILDIIk	B4DEK5	N-Term(iTRAQ4plex); K15(iTRAQ4plex)	76.61	1.23494	2	2	2018.2	0.538955
vTELQQQPLcTSVNTIYDNAVQGLR	Q96AG4	N-Term(iTRAQ4plex); C10(Carbamidomethyl)	76.61	0.9145	1	3	2991.54	2.36324
nLATTVTEEILEk	O43390	N-Term(iTRAQ4plex); K13(iTRAQ4plex)	76.6	0.94864	2	2	1748.99	2.78814
tDASSASSFLDSDELER	B7Z4L7	N-Term(iTRAQ4plex)	76.55	0.994685	2	2	1973.91	1.59925
aFVDFLSDEIkEER	A8K651	N-Term(iTRAQ4plex); K11(iTRAQ4plex)	76.54	0.969846	2	2	1986.05	2.32386
lGGSPTSLGTWGSWIGPDHDk	P14314	N-Term(iTRAQ4plex); K21(iTRAQ4plex)	76.53	1.08054	2	2	2456.24	-0.00678042
lMDLDVEQLGIPEQEYScVVk	P12004	N-Term(iTRAQ4plex); C18(Carbamidomethyl); K21(iTRAQ4plex)	76.45	0.931821	2	2	2753.41	5.37809
aEYEGDGIPTVFVAVAGR	P22234	N-Term(iTRAQ4plex)	76.44	1.01698	1	2	1995.03	1.27431
aMQADISQAAQILSSDPSR	P42166	N-Term(iTRAQ4plex)	76.43	1.2024	1	2	2133.07	0.599092
aVTELNEPLSNEDR	Q04917	N-Term(iTRAQ4plex)	76.42	0.999612	4	2	1730.87	-0.464127
vDSAATSGYEIGNPPDYR	G5E9R5	N-Term(iTRAQ4plex)	76.4	1.07502	2	2	2055.98	0.53549
lLQTDDEEEAGLLELLk	P55060	N-Term(iTRAQ4plex); K17(iTRAQ4plex)	76.39	0.995027	1	2	2217.22	4.73005
lEIcNLTPDTLTSDTYk	B2RCM3	N-Term(iTRAQ4plex); C4(Carbamidomethyl); K17(iTRAQ4plex)	76.32	0.928876	1	2	2272.17	5.05696
dPAEGDGAQPEETPR	Q14697	N-Term(iTRAQ4plex)	76.31	0.99106	1	2	1712.78	-0.358028
aGPESDAQYQFTGIk	Q96IX5	N-Term(iTRAQ4plex); K15(iTRAQ4plex)	76.31	1.11583	4	2	1899.97	1.18095
sDAEEDGGTVSQEEEDR	P27824	N-Term(iTRAQ4plex)	76.3	0.924232	2	2	1996.83	-0.982387
gPSGcVESLEVTcR	B4DWJ2	N-Term(iTRAQ4plex); C5(Carbamidomethyl); C13(Carbamidomethyl)	76.27	0.910176	2	2	1694.8	0.535892
fSHEEIAMATVTALR	P04075	N-Term(iTRAQ4plex)	76.19	0.982703	5	2	1819.95	0.616913
dTVTISGPQAPVFEFVEQLR	P49327	N-Term(iTRAQ4plex)	76.19	1.06947	5	2	2377.26	2.93889
sINPDEAVAYGAAVQAAILMGDk	B4DWK5;B4E388	N-Term(iTRAQ4plex); K23(iTRAQ4plex)	76.15			2	2592.37	4.58557
iLMVGLDAAGk	C9JPM4;P61204;C9J1Z8	N-Term(iTRAQ4plex); K11(iTRAQ4plex)	76.12			2	1375.82	-0.625545
dSIFSNLTGQLDYQGFEk	P40939	N-Term(iTRAQ4plex); K18(iTRAQ4plex)	76.12	1.00831	1	2	2350.18	-1.70882
lGGLTQAPGNPVLAVQINQDk	P26368	N-Term(iTRAQ4plex); K21(iTRAQ4plex)	76.11	1.04608	2	2	2421.38	3.39988
dLVSSLTSGLLTIGDR	P53396	N-Term(iTRAQ4plex)	76.1	0.933812	2	2	1791	1.43699
vYVGNLGTGAGk	B4DEK2	N-Term(iTRAQ4plex); K12(iTRAQ4plex)	76.07	1.07751	2	2	1423.81	-0.108515
vLPSITTEILk	Q6PUJ7	N-Term(iTRAQ4plex); K11(iTRAQ4plex)	76.04	1.09824	2	2	1501.95	2.10398
yVLINWVGEDVPDAR	Q16643	N-Term(iTRAQ4plex)	75.98	0.905067	1	2	1889.99	3.28671
sIQEIQELDkDDESLR	J3KRE2	N-Term(iTRAQ4plex); K10(iTRAQ4plex)	75.97	1.13251	4	2	2206.15	2.16036
nQAFIEMNTEEAANTMVNYYTSVTPVLR	P26599	N-Term(iTRAQ4plex)	75.95	1.00024	2	3	3350.63	4.04018
eLAEDGYSGVEVR	P23396	N-Term(iTRAQ4plex)	75.92	1.02556	8	2	1567.77	0.0306328
sLHDALcVLAQTVk	P78371	N-Term(iTRAQ4plex); C7(Carbamidomethyl); K14(iTRAQ4plex)	75.92	1.04778	3	2	1843.04	2.61048
nLPIYSEEIVEMYk	P35579	N-Term(iTRAQ4plex); K14(iTRAQ4plex)	75.91	0.973071	1	2	2016.05	-2.60809
qLEAIDQLHLEYAk	O43707	N-Term(iTRAQ4plex); K14(iTRAQ4plex)	75.86	1.08821	1	2	1959.08	2.13374
aSYDVSDSGQLEHVQPWSV	Q01813	N-Term(iTRAQ4plex)	75.82	1.08095	1	2	2248.07	1.01661
ecGVGVIVTPEQIEEAVEAAINR	B4DWJ2	N-Term(iTRAQ4plex); C2(Carbamidomethyl)	75.78	0.93876	1	2	2627.34	-2.82614
qDWEHAANDVSFATIR	P42224	N-Term(iTRAQ4plex)	75.75	0.971543	1	2	2003.97	-1.13662
iTLPVDFVTADkFDENAk	P00558	N-Term(iTRAQ4plex); K12(iTRAQ4plex); K18(iTRAQ4plex)	75.75	1.56484	2	2	2455.35	2.68048
vTVLFAGQHIAk	P21333	N-Term(iTRAQ4plex); K12(iTRAQ4plex)	75.73	1.05544	2	2	1571.95	0.467314
tLTTVQGIADDYDk	O60739	N-Term(iTRAQ4plex); K14(iTRAQ4plex)	75.72	1.08177	1	2	1827.96	-0.30324
lQNEVEDLMLDVER	Q9UKX2;P13535;V9HWC1;Q9Y623	N-Term(iTRAQ4plex)	75.72			2	1846.93	0.517442
nILEESLcELVAk	P78527	N-Term(iTRAQ4plex); C8(Carbamidomethyl); K13(iTRAQ4plex)	75.7	0.919629	1	2	1805.99	1.31957
nLVPGESVYGEk	M0R0P1	N-Term(iTRAQ4plex); K12(iTRAQ4plex)	75.68	0.871413	2	2	1579.86	1.12348
dQMQQQLNDYEQLLDVk	P20700	N-Term(iTRAQ4plex); K17(iTRAQ4plex)	75.67	0.974743	3	2	2396.21	2.87948
aALANLcIGDVITAIDGENTSNMTHLEAQNR	O00151	N-Term(iTRAQ4plex); C7(Carbamidomethyl)	75.67	0.932984	1	3	3456.7	1.0404
iQEIIEQLDVTTSEYER	B7Z532	N-Term(iTRAQ4plex)	75.66	0.505581	1	2	2210.17	15.8897
qAFTQQIEELk	V9HWC1;Q9UKX2;Q9Y623	N-Term(iTRAQ4plex); K11(iTRAQ4plex)	75.64			2	1622.9	-0.990015
lAGTQPLEVLEAVQR	P22314	N-Term(iTRAQ4plex)	75.64	0.929027	2	2	1768.01	1.51796
nQVALNPQNTVFDAk	B4E388	N-Term(iTRAQ4plex); K15(iTRAQ4plex)	75.6	0.916971	2	2	1947.06	1.57934
dIDDDLEGEVTEEcGk	Q9UHX1	N-Term(iTRAQ4plex); C14(Carbamidomethyl); K16(iTRAQ4plex)	75.57	1.12083	1	2	2111.96	4.14128
eAAENSLVAYk	P62258	N-Term(iTRAQ4plex); K11(iTRAQ4plex)	75.56	1.0091	2	2	1482.8	0.48013
qVQSLTcEVDALk	P08670	N-Term(iTRAQ4plex); C7(Carbamidomethyl); K13(iTRAQ4plex)	75.53	1.25274	1	2	1778.96	0.955599
qITSYGETcPGLEQYAIk	P50990	N-Term(iTRAQ4plex); C9(Carbamidomethyl); K18(iTRAQ4plex)	75.53	1.20366	1	2	2346.2	3.22202
nFASVQGVSLESGSFPSYSAYR	D6RGG3	N-Term(iTRAQ4plex)	75.53	0.994596	1	2	2497.22	3.74038
qEPLLIGSTk	P49327	N-Term(iTRAQ4plex); K10(iTRAQ4plex)	75.51	1.19561	3	2	1373.82	-1.07423
dMDLTEVITGTLWNLSSHDSIk	Q96FS1	N-Term(iTRAQ4plex); K22(iTRAQ4plex)	75.5	0.978825	1	3	2763.42	1.65427
aQAEAQQPTFDALR	Q15149	N-Term(iTRAQ4plex)	75.48	0.892917	2	2	1689.87	0.0657746
iILDLISESPIk	P61978	N-Term(iTRAQ4plex); K12(iTRAQ4plex)	75.46	1.04509	3	2	1629.01	1.34928
sGPFGQIFRPDNFVFGQSGAGNNWAk	B2R6L0;P68371;P07437;P04350	N-Term(iTRAQ4plex); K26(iTRAQ4plex)	75.46			3	3086.55	-0.334783
aEGPEVDVNLPk	Q09666	N-Term(iTRAQ4plex); K12(iTRAQ4plex)	75.44	1.13642	4	2	1555.86	-0.205834
fcTGLTQIETLFk	P12277	N-Term(iTRAQ4plex); C2(Carbamidomethyl); K13(iTRAQ4plex)	75.44	1.18815	1	2	1846.01	3.25951
lVVDLTDIDPDVAYSSVPYEk	B4DVZ8	N-Term(iTRAQ4plex); K21(iTRAQ4plex)	75.42	1.15409	2	2	2626.4	8.57023
mNSEEEDEVWQVIIGAR	F5GX50	N-Term(iTRAQ4plex)	75.39	0.93082	1	2	2149.03	-1.86442
tMLELLNQLDGFEATk	Q59GS3	N-Term(iTRAQ4plex); K16(iTRAQ4plex)	75.37	1.12808	2	2	2111.13	1.24318
lVSELWDAGIk	B4DDD8	N-Term(iTRAQ4plex); K11(iTRAQ4plex)	75.36	1.09592	1	2	1518.88	-0.0372487
dPVQEAWAEDVDLR	P14618	N-Term(iTRAQ4plex)	75.33	0.962111	3	2	1786.88	1.47832
aLAPTWEQLALGLEHSETVk	Q86UY0	N-Term(iTRAQ4plex); K20(iTRAQ4plex)	75.25	1.17271	2	3	2481.36	0.438219
qLEEEQQALQk	P07951;Q5TCU3;A7XZE4;V9HW25	N-Term(iTRAQ4plex); K11(iTRAQ4plex)	75.22			2	1631.88	-0.51894
nTDQASmPDNTAAQk	P35579	N-Term(iTRAQ4plex); M7(Oxidation); K15(iTRAQ4plex)	75.21	1.64095	1	2	1895.9	1.35851
aTENDIYNFFSPLNPVR	E9PCY7;P52597	N-Term(iTRAQ4plex)	75.18			2	2141.08	1.23675
aAYLTSLNSADLLk	Q9Y623	N-Term(iTRAQ4plex); K14(iTRAQ4plex)	75.16	1.52341	2	2	1768	-3.49196
tALIHDGLAR	P25398	N-Term(iTRAQ4plex)	75.15	1.43667	2	2	1210.7	0.0643818
sNQQLENDLNLMDIk	A4QPB0	N-Term(iTRAQ4plex); K15(iTRAQ4plex)	75.12	1.03599	1	2	2063.07	3.06009
eLAPYDENWFYTR	P39019	N-Term(iTRAQ4plex)	75.09	0.857418	3	2	1847.87	1.0535
sAGAcTAAAFLk	P28838	N-Term(iTRAQ4plex); C5(Carbamidomethyl); K12(iTRAQ4plex)	75.04	1.03165	2	2	1455.79	5.15033
nIPGITLLNVSk	P36578	N-Term(iTRAQ4plex); K12(iTRAQ4plex)	75.03	0.97524	2	2	1556.96	1.428
vMLGETNPADSkPGTIR	P15531;O60361;F6XY72	N-Term(iTRAQ4plex); K12(iTRAQ4plex)	75.03			2	2074.12	0.267125
sNEDQSMGNWQIk	P02545	N-Term(iTRAQ4plex); K13(iTRAQ4plex)	75.02	0.907187	4	2	1824.88	1.41928
dEILPTTPISEQk	P23396	N-Term(iTRAQ4plex); K13(iTRAQ4plex)	74.99	1.04429	4	2	1758.97	0.982165
vDQSILTGESVSVIk	P16615;B3KY17	N-Term(iTRAQ4plex); K15(iTRAQ4plex)	74.97			2	1863.07	-1.23453
qLEDELVSLQk	H0YL52;D9YZV5	N-Term(iTRAQ4plex); K11(iTRAQ4plex)	74.95			2	1589.9	-1.64757
qLVHELDEAEYR	Q06323	N-Term(iTRAQ4plex)	74.91	0.859413	5	2	1645.83	1.10251
gVLTGPEYEALDALPDAER	H3BM67	N-Term(iTRAQ4plex)	74.91	0.965609	1	2	2160.1	3.20703
iWcFGPDGTGPNILTDITk	P13639	N-Term(iTRAQ4plex); C3(Carbamidomethyl); K19(iTRAQ4plex)	74.89	1.1166	3	2	2393.25	2.78416
tDLEMQIEGLk	P08727	N-Term(iTRAQ4plex); K11(iTRAQ4plex)	74.86	0.867257	1	2	1564.85	1.25298
dLNSDMDSILASLk	P40939	N-Term(iTRAQ4plex); K14(iTRAQ4plex)	74.84	1.07466	1	2	1809.96	3.58772
vSLDVNHFAPDELTVk	P04792	N-Term(iTRAQ4plex); K16(iTRAQ4plex)	74.82	1.16841	2	2	2072.14	5.684
fLIPNASQAESk	P63104	N-Term(iTRAQ4plex); K12(iTRAQ4plex)	74.78	0.904844	5	2	1592.89	1.17599
sAAPSTLDSSSTAPAQLGk	Q9Y5M8	N-Term(iTRAQ4plex); K19(iTRAQ4plex)	74.76	1.06294	2	2	2077.11	5.40812
ySPGYNTEVGDk	Q7Z518	N-Term(iTRAQ4plex); K12(iTRAQ4plex)	74.74	1.11276	1	2	1617.79	-4.40421
gEASEDLcEMALDPELLLLR	B3KTJ9	N-Term(iTRAQ4plex); C8(Carbamidomethyl)	74.72	0.838199	1	2	2418.21	1.73918
aMEAVAAQGk	P18669	N-Term(iTRAQ4plex); K10(iTRAQ4plex)	74.69	1.16106	3	2	1263.7	-0.225076
eVGDGTTSVVIIAAELLk	P17987	N-Term(iTRAQ4plex); K18(iTRAQ4plex)	74.69	1.00706	2	2	2103.22	1.82788
lLGELLQDNAk	P37837	N-Term(iTRAQ4plex); K11(iTRAQ4plex)	74.67	1.02744	1	2	1501.88	0.807986
lLDAVDTYIPVPAR	P49411	N-Term(iTRAQ4plex)	74.67	0.881218	2	2	1686.96	0.58198
nPELQNLLLDDFFk	B4DQJ8	N-Term(iTRAQ4plex); K14(iTRAQ4plex)	74.66	0.946007	3	2	1994.09	3.62204
qEYDESGPSIVHR	Q8WVW5	N-Term(iTRAQ4plex)	74.65	0.877587	6	3	1660.81	2.68782
lENYPIPEPGPNEVLLR	V9HW89	N-Term(iTRAQ4plex)	74.65	0.833785	1	2	2094.14	2.47078
tDITYPAGFMDVISIDk	Q96IR1	N-Term(iTRAQ4plex); K17(iTRAQ4plex)	74.64	1.04008	3	2	2174.13	2.37418
gPEGQSQAPASTSASTR	A8MYJ1	N-Term(iTRAQ4plex)	74.63	0.77639	1	2	1775.86	0.456939
sTQAATQVVLNVPETR	Q96CP5	N-Term(iTRAQ4plex)	74.61	0.996059	2	2	1858.02	5.28822
fTLDcTHPVEDGIMDAANFEQFLQER	P35268	N-Term(iTRAQ4plex); C5(Carbamidomethyl)	74.61	0.894338	2	3	3227.48	-2.63552
vGWEQLLTTIAR	P12814;O43707	N-Term(iTRAQ4plex)	74.55			2	1530.88	0.665301
yWLcAATGPSIk	P63244	N-Term(iTRAQ4plex); C4(Carbamidomethyl); K12(iTRAQ4plex)	74.55	0.957063	1	2	1654.89	0.714013
sVLDAAQIVGLNcLR	Q92598	N-Term(iTRAQ4plex); C13(Carbamidomethyl)	74.55	0.876988	1	2	1772.99	2.75758
eNQSILITGESGAGk	V9HWC1;Q9UKX2;Q9Y623;P13535;A5YM51	N-Term(iTRAQ4plex); K15(iTRAQ4plex)	74.53			2	1791.98	3.56264
sLEGADLPNLLFYGPPGTGk	C9JTT7	N-Term(iTRAQ4plex); K20(iTRAQ4plex)	74.53	0.980834	1	2	2334.27	4.03234
iIILDEADSMTDGAQQALR	B5BUD2	N-Term(iTRAQ4plex)	74.5	0.988151	1	2	2204.14	4.00252
vTDDLVcLVYk	Q8WVW9	N-Term(iTRAQ4plex); C7(Carbamidomethyl); K11(iTRAQ4plex)	74.49	1.0554	1	2	1612.89	1.98054
iSVNNVLPVFDNLMQQk	H7C469	N-Term(iTRAQ4plex); K17(iTRAQ4plex)	74.43	1.2226	2	2	2247.24	1.29794
vVGDVAYDEAk	P11586	N-Term(iTRAQ4plex); K11(iTRAQ4plex)	74.38	1.17489	2	2	1453.78	1.8681
mATEVAADALGEEWk	P62753	N-Term(iTRAQ4plex); K15(iTRAQ4plex)	74.38	0.902782	3	2	1908.97	2.22142
sLIINTFYSNk	Q58FF6	N-Term(iTRAQ4plex); K11(iTRAQ4plex)	74.34	1.24601	2	2	1587.9	1.15174
gPSLDIDTPDVNIEGPEGk	Q09666	N-Term(iTRAQ4plex); K19(iTRAQ4plex)	74.33	0.983945	1	2	2241.17	7.18794
gSITSVQAIYVPADDLTDPAPATTFAHLDATTVLSR	P06576	N-Term(iTRAQ4plex)	74.33	0.920308	3	3	3858.99	1.0548
tLTLPSLPLNSADEIYELR	Q6YHK3	N-Term(iTRAQ4plex)	74.32	1.06819	1	2	2289.25	2.1211
vANPSGNLTETYVQDR	P21333	N-Term(iTRAQ4plex)	74.31	0.862272	3	2	1907.96	1.43958
fIFDcVSQEYGINPER	A6NDG6	N-Term(iTRAQ4plex); C5(Carbamidomethyl)	74.31	0.925186	1	2	2118.01	0.585825
eVIAVScGPAQcQETIR	A8K766	N-Term(iTRAQ4plex); C7(Carbamidomethyl); C12(Carbamidomethyl)	74.28	0.944196	3	2	2062.02	0.477264
vDTMIVQAISLLDDLDk	Q9Y2X3	N-Term(iTRAQ4plex); K17(iTRAQ4plex)	74.26	0.952248	1	2	2177.22	8.84217
acGDSTLTQITAGLDPVGR	P62879	N-Term(iTRAQ4plex); C2(Carbamidomethyl)	74.15	0.96412	1	2	2076.05	-0.451691
aIAELGIYPAVDPLDSTSR	P06576	N-Term(iTRAQ4plex)	74.09	1.06009	3	2	2132.14	1.09409
dVLIQGLIDENPGLQLIIR	P78527	N-Term(iTRAQ4plex)	74.06	0.824892	2	2	2263.32	1.48908
dLLLDPAWEk	P12814;B2RCS5;O43707	N-Term(iTRAQ4plex); K10(iTRAQ4plex)	74.04			2	1487.84	1.66051
dLEEDHAcIPIk	P13639	N-Term(iTRAQ4plex); C8(Carbamidomethyl); K12(iTRAQ4plex)	73.97	1.01316	5	2	1727.89	0.447965
eDGQEYAQVIk	A6NJH9	N-Term(iTRAQ4plex); K11(iTRAQ4plex)	73.94	1.05995	2	2	1567.82	-0.728205
qYIISEELISEGk	A6NCQ0	N-Term(iTRAQ4plex); K13(iTRAQ4plex)	73.94	1.08418	1	2	1796.99	1.42855
lAFLNVQAAEEALPR	Q53T76	N-Term(iTRAQ4plex)	73.93	1.09642	2	2	1786	1.53736
vVVLMGSTSDLGHcEk	P22234	N-Term(iTRAQ4plex); C14(Carbamidomethyl); K16(iTRAQ4plex)	73.93	1.02725	2	2	2020.05	2.58458
tEAASDPQHPAASEGAAAAAASPPLLR	B4DPX4	N-Term(iTRAQ4plex)	73.92	0.91434	1	3	2701.37	1.28114
eLETVcNDVLSLLDk	Q04917	N-Term(iTRAQ4plex); C6(Carbamidomethyl); K15(iTRAQ4plex)	73.9	0.947431	1	2	2036.09	2.9946
tSFTPVGDVFELNFMNVk	B2RE46	N-Term(iTRAQ4plex); K18(iTRAQ4plex)	73.87	1.08496	1	2	2333.21	1.44978
gLIEIISNAAEYENIPIR	O75643	N-Term(iTRAQ4plex)	73.86	0.894182	1	2	2159.2	5.64176
eFEDAFPADFIAEGIDQTR	Q6P0M4	N-Term(iTRAQ4plex)	73.86	0.981914	3	2	2315.11	7.20724
mADcGGLPQISQPAk	Q8N959	N-Term(iTRAQ4plex); C4(Carbamidomethyl); K15(iTRAQ4plex)	73.85	1.16927	1	2	1860.96	2.24874
qLASGLLLVTGPLVLNR	B2R4K7	N-Term(iTRAQ4plex)	73.83	1.13633	3	2	1908.18	0.182919
lIAEGPGETVLVAEEEAAR	Q9H9J2	N-Term(iTRAQ4plex)	73.79	0.924357	1	2	2098.12	2.25545
tLESVDPLGGLNTIDILTAIR	G8JLD5	N-Term(iTRAQ4plex)	73.77	0.820415	2	2	2355.33	3.92978
dDGLFSGDPNWFPk	P37802	N-Term(iTRAQ4plex); K14(iTRAQ4plex)	73.76	1.19201	1	2	1882.92	0.311946
gINTLVTYDMVPEPk	P20674	N-Term(iTRAQ4plex); K15(iTRAQ4plex)	73.75	1.05413	2	2	1965.07	3.8551
vTPVDYLLGVADLTGELMR	Q99598	N-Term(iTRAQ4plex)	73.73	0.87753	1	2	2206.2	4.48782
tTTLSGTAPAAGVVPSR	P27816	N-Term(iTRAQ4plex)	73.72	0.987568	3	2	1729.96	0.303215
sLYQSAGVAPESFEYIEAHGTGTk	P49327	N-Term(iTRAQ4plex); K24(iTRAQ4plex)	73.72	1.01436	2	3	2830.42	1.51485
gQNLLLTNLQTIQGILER	P12270	N-Term(iTRAQ4plex)	73.71	1.08395	1	2	2168.26	2.69608
eGGGGIScVLQDGcVFEk	P36551	N-Term(iTRAQ4plex); C8(Carbamidomethyl); C14(Carbamidomethyl); K18(iTRAQ4plex)	73.71	1.06692	1	2	2200.06	0.582065
nDFTEEEEAQVR	E5RJR5	N-Term(iTRAQ4plex)	73.69	0.986442	5	2	1610.74	0.820212
sNVVDDMVQSNPVLYTPGEEPDHcVVIk	G3V1R9	N-Term(iTRAQ4plex); C24(Carbamidomethyl); K28(iTRAQ4plex)	73.69	0.955133	1	3	3429.69	-1.0614
lTLYDIAHTPGVAADLSHIETk	Q0QF37	N-Term(iTRAQ4plex); K22(iTRAQ4plex)	73.68	1.00947	4	3	2653.45	2.11114
lVQNIIQTAVDQFVR	Q02952	N-Term(iTRAQ4plex)	73.66	1.28545	1	2	1888.08	-0.0732299
kVEEAEPEEFVVEk	Q13185	N-Term(iTRAQ4plex); K1(iTRAQ4plex); K14(iTRAQ4plex)	73.64	1.20399	3	2	2094.14	2.78077
lGLGIDEDEVAAEEPNAAVPDEIPPLEGDEDASR	P08238	N-Term(iTRAQ4plex)	73.64	0.832181	3	3	3676.76	2.57637
dHQYQFLEDAVR	B2R8R5	N-Term(iTRAQ4plex)	73.61	0.892648	3	2	1664.81	-0.999679
gEVITTYcPANNEPIAR	P49419	N-Term(iTRAQ4plex); C8(Carbamidomethyl)	73.6	0.951283	3	2	2049.02	1.24343
lISWYDNEFGYSNR	P04406	N-Term(iTRAQ4plex)	73.59	1.03317	7	2	1907.91	1.46226
sTLINSLFLTDLYPER	B5MCX3	N-Term(iTRAQ4plex)	73.55	0.968089	2	2	2026.11	3.99696
vAcITEQVLTLVNk	Q96HX3	N-Term(iTRAQ4plex); C3(Carbamidomethyl); K14(iTRAQ4plex)	73.54	1.17046	2	2	1876.08	1.65936
dGQAMLWDLNEGk	P63244	N-Term(iTRAQ4plex); K13(iTRAQ4plex)	73.51	1.02396	2	2	1764.88	0.976751
lALADAGDTVEDANFVEAMADAGILR	B4E266	N-Term(iTRAQ4plex)	73.49	0.844071	2	3	2792.4	2.37681
iIETLTQQLQAk	Q9UHV9	N-Term(iTRAQ4plex); K12(iTRAQ4plex)	73.48	1.06287	2	2	1674	-0.268615
vDIEGPDVNIEGPEGk	Q09666	N-Term(iTRAQ4plex); K16(iTRAQ4plex)	73.47	1.13232	1	2	1956.01	-3.35479
yESIIATLcENLDSLDEPDAR	H0UID5	N-Term(iTRAQ4plex); C9(Carbamidomethyl)	73.44	0.819467	1	2	2568.23	2.26405
fMQASEDLLk	P15531	N-Term(iTRAQ4plex); K10(iTRAQ4plex)	73.43	0.927415	2	2	1469.79	1.59846
tIQFVDWcPTGFk	Q71U36;Q9BQE3	N-Term(iTRAQ4plex); C8(Carbamidomethyl); K13(iTRAQ4plex)	73.43			2	1886.98	1.93531
aSLEAAIADAEQR	P05787	N-Term(iTRAQ4plex)	73.41	0.905286	6	2	1488.78	1.1406
tGGAYGEDLGADYNLSQVcDGk	P49327	N-Term(iTRAQ4plex); C19(Carbamidomethyl); K22(iTRAQ4plex)	73.33	1.04842	2	2	2578.19	-1.7923
iTPENLPQILLQLk	P43243	N-Term(iTRAQ4plex); K14(iTRAQ4plex)	73.3	1.06551	1	2	1908.18	2.25285
tSPNEGLSGNPADLER	P20020	N-Term(iTRAQ4plex)	73.2	1.08665	2	2	1800.89	0.572688
iTGMLLEIDNSELLHMLESPESLR	B1ANR0;P11940	N-Term(iTRAQ4plex)	73.18			3	2884.49	0.680616
fVcYcEGEESGEGDR	Q9BUH6	N-Term(iTRAQ4plex); C3(Carbamidomethyl); C5(Carbamidomethyl)	73.15	0.86682	2	2	1937.78	1.20228
aAGVNVEPFWPGLFAk	Q7Z612;Q6FG99	N-Term(iTRAQ4plex); K16(iTRAQ4plex)	73.15			2	1991.1	2.04101
vESVFETLVEDSAEEESTLTk	E9PL22	N-Term(iTRAQ4plex); K21(iTRAQ4plex)	73.14	0.929325	2	2	2630.32	2.45784
dcPVSSYNEWDPLEEVIVGR	P50440	N-Term(iTRAQ4plex); C2(Carbamidomethyl)	73.11	1.03314	1	2	2508.18	-1.85783
gWDENVYYTVPLVR	Q9BPW8	N-Term(iTRAQ4plex)	73.08	0.86193	2	2	1854.95	1.45688
sSSVGSSSSYPISPAVSR	Q15149	N-Term(iTRAQ4plex)	73.08	1.01296	2	2	1898.96	2.5254
sDSFENPVLQQHFR	P12956	N-Term(iTRAQ4plex)	73.07	0.885234	6	2	1847.92	1.23493
kADYQAVDDEIEANLEEFDISEDDIDDGFR	B2RCM3	N-Term(iTRAQ4plex); K1(iTRAQ4plex)	73.04	0.784211	1	3	3764.72	-0.556183
gTEDFIVESLDASFR	C9J3L8	N-Term(iTRAQ4plex)	73.03	0.949867	2	2	1829.91	1.86887
nPISGLLEYAQFASQTcEFNMIEQSGPPHEPR	P55265	N-Term(iTRAQ4plex); C17(Carbamidomethyl)	73.01	1.05722	1	3	3791.79	-1.34136
aQIFANTVDNAR	B2RA03	N-Term(iTRAQ4plex)	72.99	0.859246	4	2	1463.77	-0.401829
tQGNVFATDAILATLMScTR	B4DVY1	N-Term(iTRAQ4plex); C18(Carbamidomethyl)	72.96	0.87627	1	2	2314.18	5.1964
qVLEGEEIAYk	J9JID7	N-Term(iTRAQ4plex); K11(iTRAQ4plex)	72.91	1.11818	3	2	1566.87	2.6978
aLDSNSLENDDLSAPGR	Q32MZ4	N-Term(iTRAQ4plex)	72.89	0.997572	1	2	1917.93	0.0298876
hVFGESDELIGQk	V9HWK1	N-Term(iTRAQ4plex); K13(iTRAQ4plex)	72.88	1.0824	5	2	1746.93	-0.32994
aTcIGNNSAAAVSMLk	P25789	N-Term(iTRAQ4plex); C3(Carbamidomethyl); K16(iTRAQ4plex)	72.88	0.995642	1	2	1895.99	-0.754774
lAGANPAVITcDELLLGHEk	P78527	N-Term(iTRAQ4plex); C11(Carbamidomethyl); K20(iTRAQ4plex)	72.88	1.06275	2	3	2409.32	5.28901
iEDGNDFGVAIQEk	Q2TNB3	N-Term(iTRAQ4plex); K14(iTRAQ4plex)	72.83	0.94588	2	2	1822.94	-1.42533
mVSDEYEQLSSEALEAAR	F8W7C6	N-Term(iTRAQ4plex); M1(Oxidation)	72.8	0.95633	3	2	2188.01	-2.95616
sNLAYDIVQLPTGLTGIk	Q59GF8	N-Term(iTRAQ4plex); K18(iTRAQ4plex)	72.8	1.02048	3	2	2191.26	3.30078
dAQDVQASQAEADQQQTR	A1A5C4	N-Term(iTRAQ4plex)	72.79	0.903908	2	2	2133	1.33363
dLGLSESGEDVNAAILDESGkk	P13667	N-Term(iTRAQ4plex); K21(iTRAQ4plex); K22(iTRAQ4plex)	72.79	1.12042	1	3	2679.41	0.277874
yLPPATQVVLISATLPHEILEMTNk	P38919	N-Term(iTRAQ4plex); K25(iTRAQ4plex)	72.78	0.935102	1	3	3066.73	3.97617
tDTLEDLFPTTk	P13010	N-Term(iTRAQ4plex); K12(iTRAQ4plex)	72.77	0.987286	3	2	1668.9	1.3855
fTQAGSEVSALLGR	P06576	N-Term(iTRAQ4plex)	72.7	0.909983	2	2	1579.86	0.632312
vEITYTPSDGTQk	B2R5M8	N-Term(iTRAQ4plex); K13(iTRAQ4plex)	72.7	1.11699	2	2	1726.91	1.49401
mPPYDEQTQAFIDAAQEAR	P14314	N-Term(iTRAQ4plex)	72.66	1.11914	3	2	2325.1	2.80207
aPTTAAAAAAGVSSTk	B2R8F3	N-Term(iTRAQ4plex); K16(iTRAQ4plex)	72.65	1.00581	3	2	1662.93	1.84958
tGEAIVDAALSALR	B7Z254	N-Term(iTRAQ4plex)	72.63	1.00712	2	2	1530.86	1.37069
eAINVEQAFQTIAR	P51149	N-Term(iTRAQ4plex)	72.63	0.990041	2	2	1733.94	2.89286
aTAEQISSQTGNk	B7Z6B8	N-Term(iTRAQ4plex); K13(iTRAQ4plex)	72.57	1.05293	1	2	1622.86	-1.88976
gLDVDSLVIEHIQVNk	J3QQT2	N-Term(iTRAQ4plex); K16(iTRAQ4plex)	72.57	1.13917	4	2	2067.18	3.82556
sALASVIMGLSPILGk	B4DE69	N-Term(iTRAQ4plex); K16(iTRAQ4plex)	72.56	1.18538	2	2	1845.11	-1.00164
iIPTLEEGLQLPSPTATSQLPLESDAVEcLNYQHYk	P61978	N-Term(iTRAQ4plex); C29(Carbamidomethyl); K36(iTRAQ4plex)	72.54	0.898709	2	3	4343.26	5.56396
tEMENEFVLIk	P05787	N-Term(iTRAQ4plex); K11(iTRAQ4plex)	72.52	0.848178	2	2	1640.88	0.6437
yTFNEDEGELPEWFVQEEk	B4DKU3	N-Term(iTRAQ4plex); K19(iTRAQ4plex)	72.5	0.910502	1	2	2677.26	1.20158
nIELIcQENEGENDPVLQR	B4DM33	N-Term(iTRAQ4plex); C6(Carbamidomethyl)	72.46	1.01386	2	2	2414.17	-0.523276
sEDPDQQYLILNTAR	Q5HYM2	N-Term(iTRAQ4plex)	72.43	0.75454	2	2	1906.97	1.38195
vDATAETDLAk	P13667	N-Term(iTRAQ4plex); K11(iTRAQ4plex)	72.39	1.20554	2	2	1421.77	0.417548
gAEADQIIEYLk	B4DNK3	N-Term(iTRAQ4plex); K12(iTRAQ4plex)	72.38	1.03797	1	2	1637.9	3.09601
lDEIYVAGLVAHSDLDER	B2R8Z8	N-Term(iTRAQ4plex)	72.35	1.03076	2	2	2159.12	4.97096
aGAIAPcEVTVPAQNTGLGPEk	A8K4Z4	N-Term(iTRAQ4plex); C7(Carbamidomethyl); K22(iTRAQ4plex)	72.27	1.06497	4	2	2468.31	2.91478
kHPDASVNFSEFSk	Q5T7C4	N-Term(iTRAQ4plex); K1(iTRAQ4plex); K14(iTRAQ4plex)	72.26	1.0956	4	2	2025.08	2.88618
aLEEANTELEVk	Q04695	N-Term(iTRAQ4plex); K12(iTRAQ4plex)	72.25	2.97117	4	2	1633.88	-2.93079
vLSTVHTHSSVk	A8MU58	N-Term(iTRAQ4plex); K12(iTRAQ4plex)	72.24	1.00655	2	2	1582.92	0.872071
iTAEEMYDIFGk	Q9Y3B4	N-Term(iTRAQ4plex); K12(iTRAQ4plex)	72.22	0.975686	2	2	1704.88	3.81988
nSVTGGTAAFEPSVDYcVVk	Q53SY7	N-Term(iTRAQ4plex); C17(Carbamidomethyl); K20(iTRAQ4plex)	72.17	0.943631	1	2	2389.19	-1.22182
sLDMDSIIAEVk	P05787	N-Term(iTRAQ4plex); K12(iTRAQ4plex)	72.15	0.892259	3	2	1608.88	3.05525
lLSEEVFDFSSGQITQVk	O14980	N-Term(iTRAQ4plex); K18(iTRAQ4plex)	72.14	1.06581	1	2	2315.25	4.62895
mLAIYDGFDGFAk	Q01813	N-Term(iTRAQ4plex); K13(iTRAQ4plex)	72.13	1.23095	1	2	1735.9	2.36719
gATQQILDEAER	P78371	N-Term(iTRAQ4plex)	72.11	0.997241	3	2	1474.76	-0.231964
lcSLFYTNEEVAk	P43243	N-Term(iTRAQ4plex); C2(Carbamidomethyl); K13(iTRAQ4plex)	72.08	0.928022	1	2	1861.96	0.0718591
eLEFLSMANVELSSLAR	Q53F20	N-Term(iTRAQ4plex)	72.06	0.955969	1	2	2053.08	1.44007
aGLGSGLSLSGLVHPELSR	B3KPA6	N-Term(iTRAQ4plex)	72.03	1.07721	2	2	1994.11	-2.89438
fVVQNVSAQk	Q92598	N-Term(iTRAQ4plex); K10(iTRAQ4plex)	72.02	0.921632	2	2	1407.82	1.31094
aLIAGGGAPEIELALR	B7Z9L0	N-Term(iTRAQ4plex)	72.02	0.952267	2	2	1694.99	0.288544
yQLDPTASISAk	P45880	N-Term(iTRAQ4plex); K12(iTRAQ4plex)	72.01	1.17152	3	2	1581.87	-0.507961
aVLVDLEPGTMDSVR	P68371;P04350	N-Term(iTRAQ4plex)	72			2	1745.92	1.00098
nALLQLTDSQIADVAR	O75643	N-Term(iTRAQ4plex)	72	0.835816	1	2	1872.04	3.92579
mTDQEAIQDLWQWR	P06748	N-Term(iTRAQ4plex)	71.98	0.798244	3	2	1963.95	1.81056
vQQAcEMVMDILR	Q92945	N-Term(iTRAQ4plex); C5(Carbamidomethyl)	71.95	0.95072	2	2	1736.86	0.216313
aQQEQELAADAFk	P14314	N-Term(iTRAQ4plex); K13(iTRAQ4plex)	71.95	1.05792	2	2	1736.91	4.85624
nASTFEDVTQVSSAYQk	Q14247	N-Term(iTRAQ4plex); K17(iTRAQ4plex)	71.95	0.929176	1	2	2163.07	-4.39682
qMQNTGESEASGNk	B4DLS7	N-Term(iTRAQ4plex); K14(iTRAQ4plex)	71.89	0.379845	1	2	1768.84	2.1352
vcENIPIVLcGNk	P62826	N-Term(iTRAQ4plex); C2(Carbamidomethyl); C10(Carbamidomethyl); K13(iTRAQ4plex)	71.89	0.98281	3	2	1803.97	-0.460923
vGGTSDVEVNEk	B3GQS7	N-Term(iTRAQ4plex); K12(iTRAQ4plex)	71.88	1.0851	2	2	1521.8	-0.771223
tPAVEGLTEAEEEELR	O43399	N-Term(iTRAQ4plex)	71.88	0.988103	2	2	1916.96	-0.353619
qAQLAQTLQQQEQASQGLR	Q14980	N-Term(iTRAQ4plex)	71.84	0.820789	1	2	2270.21	4.43332
dQGTYEDYVEGLR	F8W1R7	N-Term(iTRAQ4plex)	71.82	0.914799	2	2	1688.79	-0.117654
aDMGGAATIcSAIVSAAk	P28838	N-Term(iTRAQ4plex); C10(Carbamidomethyl); K18(iTRAQ4plex)	71.81	1.05069	2	2	1982.03	-1.30498
aHSSMVGVNLPQk	P00558	N-Term(iTRAQ4plex); K13(iTRAQ4plex)	71.79	1.15323	7	2	1655.92	1.50145
tLELQGLINDLQR	P15924	N-Term(iTRAQ4plex)	71.75	0.931607	1	2	1656.94	2.62007
yYADGEDAYAMk	P41227	N-Term(iTRAQ4plex); K12(iTRAQ4plex)	71.71	1.08645	1	2	1684.78	3.21988
eQISDIDDAVR	P53999	N-Term(iTRAQ4plex)	71.69	0.926007	3	2	1404.71	0.625058
eALAQTVLAEVPTQLVSYFR	A6PVH9	N-Term(iTRAQ4plex)	71.64	0.92735	2	2	2379.31	0.773966
qMFLTQTDTGDDR	P78527	N-Term(iTRAQ4plex)	71.63	0.784905	2	2	1671.78	-0.290544
lAALPENPPAIDWAYYk	O75947	N-Term(iTRAQ4plex); K17(iTRAQ4plex)	71.63	1.06441	3	2	2220.2	3.74156
yMNSGPVVAMVWEGLNVVk	O60361	N-Term(iTRAQ4plex); K19(iTRAQ4plex)	71.61	1.21136	5	2	2381.27	2.86654
lQDAEEHVEAVNAk	V9HWC1	N-Term(iTRAQ4plex); K14(iTRAQ4plex)	71.59	1.05192	3	2	1840.97	1.67169
nVLLDPQLVPGGGASEMAVAHALTEk	B3KX11	N-Term(iTRAQ4plex); K26(iTRAQ4plex)	71.58	0.91236	1	3	2905.57	1.78139
nLSDLIDLVPSLcEDLLSSVDQPLk	B1AK87	N-Term(iTRAQ4plex); C13(Carbamidomethyl); K25(iTRAQ4plex)	71.58	1.2227	2	3	3071.65	3.69263
dPDEPVLLEEPVVLALAEk	P14550	N-Term(iTRAQ4plex); K19(iTRAQ4plex)	71.53	0.925319	3	3	2364.32	2.07133
aIVAGDQNVEYk	Q5JXH8	N-Term(iTRAQ4plex); K12(iTRAQ4plex)	71.51	1.31449	2	2	1594.87	-0.822986
gVVPLAGTNGETTTQGLDGLSER	P04075	N-Term(iTRAQ4plex)	71.51	0.962157	2	2	2416.25	2.41491
yGPSLMPGGNk	B4DQJ8	N-Term(iTRAQ4plex); K11(iTRAQ4plex)	71.46	1.03101	3	2	1408.75	0.740174
sVEAAAELSAk	P20962	N-Term(iTRAQ4plex); K11(iTRAQ4plex)	71.44	0.981432	7	2	1363.77	-0.648461
vLPMNTGVEAGETAck	P04181	N-Term(iTRAQ4plex); C15(Carbamidomethyl); K16(iTRAQ4plex)	71.44	1.25942	1	2	1965	-0.969679
tVNTFSQSVSSLFGEDNVR	Q8WY22	N-Term(iTRAQ4plex)	71.43	1.10859	1	2	2231.12	5.52257
gADccVLVFDVTAPNTFk	P51149	N-Term(iTRAQ4plex); C4(Carbamidomethyl); C5(Carbamidomethyl); K18(iTRAQ4plex)	71.43	1.0384	3	2	2302.15	0.8405
qAHLcVLASNcDEPMYVk	P25398	N-Term(iTRAQ4plex); C5(Carbamidomethyl); C11(Carbamidomethyl); K18(iTRAQ4plex)	71.43	0.938236	4	3	2423.18	-0.0234371
aFELMHSGk	P11766	N-Term(iTRAQ4plex); K9(iTRAQ4plex)	71.42	0.974746	2	2	1307.7	0.572827
cDENILWLDYk	P14618	N-Term(iTRAQ4plex); C1(Carbamidomethyl); K11(iTRAQ4plex)	71.42	1.02242	2	2	1756.88	-0.896292
lLEAASVSSk	P15924	N-Term(iTRAQ4plex); K10(iTRAQ4plex)	71.41	1.01479	1	2	1292.77	0.738171
mVGDVTGAQAYASTAk	E9PS44	N-Term(iTRAQ4plex); K16(iTRAQ4plex)	71.41	0.835774	1	2	1857.97	4.15227
eGEEAGPGDPLLEAVPk	Q16543	N-Term(iTRAQ4plex); K17(iTRAQ4plex)	71.35	1.13458	2	2	1996.05	2.30879
lIPEMDQIFTEVEMTTLEk	E9PL22	N-Term(iTRAQ4plex); K19(iTRAQ4plex)	71.25	1.09835	1	3	2555.32	-1.98612
eANDSDVQPSGAQR	K7ESH8	N-Term(iTRAQ4plex)	71.17	0.86418	1	2	1617.76	0.388545
vGAIPANALDDGQWSQGLISAAR	Q9Y490	N-Term(iTRAQ4plex)	71.14	1.08779	1	2	2454.29	1.8158
nFEDVAFDEk	P07237	N-Term(iTRAQ4plex); K10(iTRAQ4plex)	71.13	1.24177	4	2	1501.74	-0.221679
eGNDLYHEMIESGVINLk	P06576	N-Term(iTRAQ4plex); K18(iTRAQ4plex)	71.11	0.944088	2	2	2349.21	5.11421
yLAEVAAGDDkk	P63104	N-Term(iTRAQ4plex); K11(iTRAQ4plex); K12(iTRAQ4plex)	71.1	1.31532	3	2	1711.96	-0.402275
eIVHIQAGQcGNQIGAk	B2R6L0;P07437;P68371;B2RBD5;P04350	N-Term(iTRAQ4plex); C10(Carbamidomethyl); K17(iTRAQ4plex)	71.08			2	2111.13	-0.023957
iNVYYNEATGGk	P68371	N-Term(iTRAQ4plex); K12(iTRAQ4plex)	71.05	1.31995	3	2	1616.85	-1.16146
gYLVTQDELDQTLEEFk	P19388	N-Term(iTRAQ4plex); K17(iTRAQ4plex)	71.05	0.94073	1	2	2316.19	2.47135
lcYVALDFENEMATAASSSSLEk	A8K3K1;P68133	N-Term(iTRAQ4plex); C2(Carbamidomethyl); K23(iTRAQ4plex)	71.03			3	2824.36	-1.34742
qLEPVYNSLAk	P13667	N-Term(iTRAQ4plex); K11(iTRAQ4plex)	71.02	1.08071	4	2	1549.89	3.00117
vIAINVDDPDAANYNDINDVk	Q15181	N-Term(iTRAQ4plex); K21(iTRAQ4plex)	71	1.05424	2	2	2576.31	0.690481
aGVSISVVHGNLSEEAAk	P36551	N-Term(iTRAQ4plex); K18(iTRAQ4plex)	70.99	0.956565	3	2	2056.13	0.695817
gVVEVTHDLQk	B4DN87	N-Term(iTRAQ4plex); K11(iTRAQ4plex)	70.94	1.03032	2	2	1512.86	0.172651
eLHINLIPNk	P07900	N-Term(iTRAQ4plex); K10(iTRAQ4plex)	70.93	1.12592	6	2	1478.89	0.743446
tGIEQGSDAGYLcESQk	P40939	N-Term(iTRAQ4plex); C13(Carbamidomethyl); K17(iTRAQ4plex)	70.92	0.999813	2	2	2131.03	4.07772
gFFDPNTEENLTYLQLMER	Q15149	N-Term(iTRAQ4plex)	70.91	0.973778	2	2	2461.18	-0.900698
aVQQPDGLAVLGIFLk	P00918	N-Term(iTRAQ4plex); K16(iTRAQ4plex)	70.89	1.52339	1	2	1957.17	0.0601483
vDENFDcVEADDVEGk	O14929	N-Term(iTRAQ4plex); C7(Carbamidomethyl); K16(iTRAQ4plex)	70.89	1.14424	1	2	2128.96	-1.07518
vEYELSEEGDEPQYLDLPSTATSVNIPDLLPGR	F8W7G7	N-Term(iTRAQ4plex)	70.89	1.14878	1	3	3790.87	0.590746
vPAINVNDSVTk	P23526	N-Term(iTRAQ4plex); K12(iTRAQ4plex)	70.87	1.06754	5	2	1544.89	0.738439
fQPGETLTEILETPATSEQEAEHQR	A4QPB0	N-Term(iTRAQ4plex)	70.87	0.919084	1	3	2985.45	-1.16484
dGNGYISAAELR	B2RDW0	N-Term(iTRAQ4plex)	70.82	1.04019	2	2	1409.71	-0.0974974
gTADVTHDLQEMk	B3KVN0	N-Term(iTRAQ4plex); K13(iTRAQ4plex)	70.82	1.12705	3	2	1732.88	-0.711411
fPLDYYSIPFPTPTTPLTGR	B4DYY5	N-Term(iTRAQ4plex)	70.82	0.905111	2	2	2427.28	3.23585
tTPSYVAFTDTER	P11142;B4DWK5	N-Term(iTRAQ4plex)	70.81			2	1631.8	-0.512603
hSQFIGYPITLFVEk	P07900	N-Term(iTRAQ4plex); K15(iTRAQ4plex)	70.77	1.11326	7	2	2067.16	3.01829
lPYDVTPEQALAHEEVk	A4QPB0	N-Term(iTRAQ4plex); K17(iTRAQ4plex)	70.75	1.02879	3	2	2227.19	3.69323
nIcYVITHGDAk	Q96A32	N-Term(iTRAQ4plex); C3(Carbamidomethyl); K12(iTRAQ4plex)	70.74	1.43741	2	2	1678.88	-0.531249
aVSDASAGDYGSAIETLVTAISLIk	F8WJN3	N-Term(iTRAQ4plex); K25(iTRAQ4plex)	70.74	1.05346	1	3	2740.49	1.70314
lDVGNFSWGSEccTR	P62241	N-Term(iTRAQ4plex); C12(Carbamidomethyl); C13(Carbamidomethyl)	70.71	0.833595	2	2	1931.85	0.534879
nTAELQPESGk	B4DDC8	N-Term(iTRAQ4plex); K11(iTRAQ4plex)	70.7	1.03676	1	2	1461.78	-1.79005
nAAPPPSNTEAPPGETR	B4E300	N-Term(iTRAQ4plex)	70.68	0.75721	1	2	1849.93	5.88956
hADSVAELGEQIDNLQR	V9HWC1;Q9UKX2;A5YM51	N-Term(iTRAQ4plex)	70.66			2	2039.03	0.00937656
aLAAGGYDVEk	P16401	N-Term(iTRAQ4plex); K11(iTRAQ4plex)	70.63	1.16125	2	2	1381.75	-3.23828
aVTEQGAELSNEER	P27348	N-Term(iTRAQ4plex)	70.63	0.966012	3	2	1676.82	-0.215963
sYELPDGQVITIGNER	A8K3K1;Q8WVW5;P68133;Q13707	N-Term(iTRAQ4plex)	70.59			2	1934.99	0.0692114
gVVQELQQAISk	E9PK01	N-Term(iTRAQ4plex); K12(iTRAQ4plex)	70.58	0.997325	1	2	1587.94	5.04621
nADMSEEMQQDSVEcATQALEk	F8VXI7	N-Term(iTRAQ4plex); C15(Carbamidomethyl); K22(iTRAQ4plex)	70.58	1.00236	2	2	2802.24	-3.23548
eQELQQTLQQEQSVLDQLR	Q15149	N-Term(iTRAQ4plex)	70.54	0.859792	2	2	2457.28	4.8956
lEGLTDEINFLR	P05787	N-Term(iTRAQ4plex)	70.53	0.73227	2	2	1563.85	2.1516
mTVDESGQLIScSMDDTVR	O75083	N-Term(iTRAQ4plex); C12(Carbamidomethyl)	70.53	1.0187	1	2	2288.03	-3.02704
yLAEVATGDDk	P31947	N-Term(iTRAQ4plex); K11(iTRAQ4plex)	70.5	1.06907	2	2	1469.77	0.161554
sEPIPESNDGPVk	B3KQT9	N-Term(iTRAQ4plex); K13(iTRAQ4plex)	70.49	0.973121	3	2	1656.87	0.0654861
eTVYcLNDDDETEVLk	P13010	N-Term(iTRAQ4plex); C5(Carbamidomethyl); K16(iTRAQ4plex)	70.48	0.953239	2	2	2231.06	0.967119
yAPSGFYIASGDVSGk	O75083	N-Term(iTRAQ4plex); K16(iTRAQ4plex)	70.47	1.04561	1	2	1906.98	-0.265418
vQESADELQk	C9J1Z8	N-Term(iTRAQ4plex); K10(iTRAQ4plex)	70.46	1.14982	2	2	1434.77	0.668489
vGSAADIPINISETDLSLLTATVVPPSGR	P21333	N-Term(iTRAQ4plex)	70.46	0.955858	4	3	3037.66	2.12967
lGIYDADGDGDFDVDDAk	Q12797	N-Term(iTRAQ4plex); K18(iTRAQ4plex)	70.45	1.2192	1	2	2189.01	-1.80208
gVDLDQLLDMSYEQLMQLYSAR	K7EJ78	N-Term(iTRAQ4plex)	70.4	0.653837	1	3	2732.35	2.5664
iITITGTQDQIQNAQYLLQNSVk	P61978	N-Term(iTRAQ4plex); K23(iTRAQ4plex)	70.4	1.04257	3	2	2877.6	2.66818
yTPSGQAGAAASESLFVSNHAY	P04075	N-Term(iTRAQ4plex)	70.39	0.919578	14	2	2372.13	0.0627477
aPDVDVNIAGPDAALk	Q09666	N-Term(iTRAQ4plex); K16(iTRAQ4plex)	70.38	1.09876	1	2	1854.02	0.844314
aPVPTGEVYFADSFDR	P27824	N-Term(iTRAQ4plex)	70.34	0.903142	3	2	1914.94	1.20497
yDGQVAVFGSDLQEk	P22314	N-Term(iTRAQ4plex); K15(iTRAQ4plex)	70.34	1.09473	3	2	1944	4.11841
sQWSPALTISk	D6RFM0	N-Term(iTRAQ4plex); K11(iTRAQ4plex)	70.33	1.14483	1	2	1505.86	0.0662426
scMLTGTPESVQSAk	B4E0X8	N-Term(iTRAQ4plex); C2(Carbamidomethyl); K15(iTRAQ4plex)	70.32	0.938987	2	2	1883.95	2.62172
qIQAAYSILSEVQQAVSQGSSDSQILDLSNR	B4E0E1	N-Term(iTRAQ4plex)	70.32	1.02591	1	4	3479.78	1.27034
lEQQVPVNQVFGQDEMIDVIGVTk	Q9NY85	N-Term(iTRAQ4plex); K24(iTRAQ4plex)	70.27	1.0748	4	3	2974.59	2.05924
vVAGDEWLFEGPGTYIPR	B4DXN0	N-Term(iTRAQ4plex)	70.25	1.08155	2	2	2150.11	2.99281
nLPIENTTDcLSTMASVcR	Q68D08	N-Term(iTRAQ4plex); C10(Carbamidomethyl); C18(Carbamidomethyl)	70.25	0.893452	1	2	2326.09	-2.77686
yDQATDTILTVTENIFSSMGDAGEMVR	Q9Y490	N-Term(iTRAQ4plex)	70.21	0.962115	1	3	3108.47	3.82245
aSWSSLSMDEk	P13073	N-Term(iTRAQ4plex); K11(iTRAQ4plex)	70.19	0.979397	3	2	1528.76	1.22752
eNVNVEEMFNcITELVLR	F5H157	N-Term(iTRAQ4plex); C11(Carbamidomethyl)	70.15	0.780717	1	2	2353.17	1.41179
fAAATGATPIAGR	C9J9K3	N-Term(iTRAQ4plex)	70.11	0.922233	3	2	1347.75	-0.0108558
aLANSLAcQGk	P04075	N-Term(iTRAQ4plex); C8(Carbamidomethyl); K11(iTRAQ4plex)	70.11	1.12133	4	2	1420.78	0.637172
lIDLHSPSEIVk	P60866	N-Term(iTRAQ4plex); K12(iTRAQ4plex)	70.11	1.11127	3	2	1638.97	1.96042
aTISNDGATILk	Q53HV2	N-Term(iTRAQ4plex); K12(iTRAQ4plex)	70.1	1.1257	3	2	1491.86	0.723577
vALTGLTVAEYFR	P06576	N-Term(iTRAQ4plex)	70.09	1.03668	3	2	1583.89	0.45656
wQLSVATEQPELEGPR	Q9NR30	N-Term(iTRAQ4plex)	70.06	0.966509	2	2	1984.03	2.01932
gLNVDQLNMLGEk	P42224	N-Term(iTRAQ4plex); K13(iTRAQ4plex)	70.04	0.86444	1	2	1718.94	2.40684
gDGPIcLVLAPTR	B4DLW8;C9JMU5	N-Term(iTRAQ4plex); C6(Carbamidomethyl)	70.03			2	1512.83	0.906645
nSVSQISVLSGGk	O15143	N-Term(iTRAQ4plex); K13(iTRAQ4plex)	70.03	1.07635	2	2	1563.9	0.995202
iTLDNAYMEk	P14618	N-Term(iTRAQ4plex); K10(iTRAQ4plex)	70.02	1.23463	2	2	1485.79	0.412888
mFVLDEADEMLSR	A8K7F6;Q14240	N-Term(iTRAQ4plex)	70.02			2	1699.82	1.63927
lVVPASQcGSLIGk	B4DLC0;F8VZX2	N-Term(iTRAQ4plex); C8(Carbamidomethyl); K14(iTRAQ4plex)	70.01			2	1716.99	1.5651
sLEEIYLFSLPIk	E9PQD7	N-Term(iTRAQ4plex); K13(iTRAQ4plex)	70	0.94795	2	2	1840.07	1.54496
gEMMDLQHGSLFLQTPk	P07195	N-Term(iTRAQ4plex); K17(iTRAQ4plex)	69.99	1.09323	4	2	2220.14	1.90939
vAQGVSGAVQDk	H0Y4R1	N-Term(iTRAQ4plex); K12(iTRAQ4plex)	69.98	1.34781	1	2	1446.81	-0.365143
vLPSIVNEVLk	J3KPX7	N-Term(iTRAQ4plex); K11(iTRAQ4plex)	69.98	1.09299	2	2	1498.95	1.9628
sMPWNVDTLSk	Q16543	N-Term(iTRAQ4plex); K11(iTRAQ4plex)	69.92	1.04976	1	2	1565.82	-1.70316
fGQGGAGPVGGQGPR	Q9BSV4	N-Term(iTRAQ4plex)	69.89	0.914335	2	2	1485.77	0.669147
aIEPPPLDAVIEAEHTLR	Q08211	N-Term(iTRAQ4plex)	69.88	1.14668	2	3	2115.16	1.89367
lVAIVDVIDQNR	Q6IPH7	N-Term(iTRAQ4plex)	69.87	0.972358	2	2	1498.87	1.29971
vLTEDEMGHPEIGDAIAR	P14324	N-Term(iTRAQ4plex)	69.87	1.00221	1	2	2097.03	-3.75578
eGSGIGAIDSNLDWSHNFTNMLGYTDHQFTELTR	B3KTN4	N-Term(iTRAQ4plex)	69.86	0.794101	2	3	3970.84	-0.374933
hQGVMVGMGQk	A8K3K1;Q8WVW5;P68133;Q13707	N-Term(iTRAQ4plex); K11(iTRAQ4plex)	69.85			2	1459.77	-0.294174
iNVNEIFYDLVR	P61224	N-Term(iTRAQ4plex)	69.85	1.19345	2	2	1638.9	0.0989482
gFAFVTFDDHDSVDk	F8VRQ1	N-Term(iTRAQ4plex); K15(iTRAQ4plex)	69.84	0.90345	3	2	1987.97	3.00357
vEAVNMAEGIIHDTETk	B7Z4V2	N-Term(iTRAQ4plex); K17(iTRAQ4plex)	69.82	1.02278	2	2	2145.11	1.06054
eGDLIAAQAR	P02545	N-Term(iTRAQ4plex)	69.8	0.786886	1	2	1187.65	0.264323
nAEPLINLDVNNPDFk	Q5RLJ0	N-Term(iTRAQ4plex); K16(iTRAQ4plex)	69.8	1.04741	1	2	2101.14	8.65726
gIIWGEDTLMEYLENPk	C9JFR7	N-Term(iTRAQ4plex); K17(iTRAQ4plex)	69.78	1.01535	3	2	2296.19	5.78964
aELGIPLEEVPPEEINYLTR	Q13907	N-Term(iTRAQ4plex)	69.78	1.14356	2	2	2426.3	2.46624
tVTNAVVTVPAYFNDSQR	P11142	N-Term(iTRAQ4plex)	69.76	0.932989	3	2	2126.1	0.91244
fGAVWTGDNTAEWDHLk	Q14697	N-Term(iTRAQ4plex); K17(iTRAQ4plex)	69.76	0.995852	4	2	2235.12	6.59947
aVAGNISDPGLQk	P18206	N-Term(iTRAQ4plex); K13(iTRAQ4plex)	69.73	0.970974	2	2	1557.88	-0.926522
vNPIQGLASk	P13073	N-Term(iTRAQ4plex); K10(iTRAQ4plex)	69.71	0.978052	2	2	1314.8	0.363876
tWIEGLTGLSIGPDFQk	B4DDF4	N-Term(iTRAQ4plex); K17(iTRAQ4plex)	69.66	0.972408	1	2	2150.18	2.14538
aIVDcGFEHPSEVQHEcIPQAILGMDVLcQAk	Q13838;O00148	N-Term(iTRAQ4plex); C5(Carbamidomethyl); C17(Carbamidomethyl); C29(Carbamidomethyl); K32(iTRAQ4plex)	69.66			3	3939.91	-0.790749
mLLADQGQSWk	P09211	N-Term(iTRAQ4plex); K11(iTRAQ4plex)	69.64	1.1151	1	2	1564.84	0.402763
tVQSLEIDLDSMR	B2RA03	N-Term(iTRAQ4plex)	69.64	0.945073	3	2	1650.85	0.265641
gYGYGQGAGTLNMDR	F8VQR7	N-Term(iTRAQ4plex)	69.63	0.918678	2	2	1703.8	3.46834
eIFLSQPILLELEAPLk	P62140;P62136;Q9UPN1	N-Term(iTRAQ4plex); K17(iTRAQ4plex)	69.63			2	2241.34	3.63527
qLQQAQAAGAEQEVEk	P39748	N-Term(iTRAQ4plex); K16(iTRAQ4plex)	69.61	1.00668	3	2	2016.06	1.64915
qQHVIETLIGk	B4DDU6	N-Term(iTRAQ4plex); K11(iTRAQ4plex)	69.6	1.12259	1	2	1553.93	1.06971
eGLELPEDEEEk	P07900;P08238;Q58FF6	N-Term(iTRAQ4plex); K12(iTRAQ4plex)	69.6			2	1704.84	0.129815
eADDIVNWLk	P07237	N-Term(iTRAQ4plex); K10(iTRAQ4plex)	69.59	1.31625	1	2	1490.81	1.0688
eLEEIVQPIISk	P11021	N-Term(iTRAQ4plex); K12(iTRAQ4plex)	69.59	1.03561	2	2	1686	1.31994
aPWIEQEGPEYWDGETR	K4TZQ2;E0WMV9;U6EFV3;E5FQ47;F2XI28;A7LB37;A8ILL3;Q6F3I9;Q52YL7;B7XGC2	N-Term(iTRAQ4plex)	69.59			2	2207.01	-2.25927
aASADSTTEGTPADGFTVLSTk	O75367	N-Term(iTRAQ4plex); K22(iTRAQ4plex)	69.59	0.8979	2	2	2415.22	3.2989
tGTAEMSSILEER	P25705	N-Term(iTRAQ4plex)	69.58	1.05259	2	2	1567.77	-0.33446
tSFFQALGITTk	A8K4Z4	N-Term(iTRAQ4plex); K12(iTRAQ4plex)	69.58	1.3418	1	2	1601.92	2.56142
aGNLGGGVVTIER	P35268	N-Term(iTRAQ4plex)	69.54	1.01523	3	2	1386.78	-0.396955
iGLFGGAGVGk	P06576	N-Term(iTRAQ4plex); K11(iTRAQ4plex)	69.53	1.34174	4	2	1263.76	-1.14509
sPYQEFTDHLVk	E9PQD7;Q8NI62	N-Term(iTRAQ4plex); K12(iTRAQ4plex)	69.53			2	1751.93	3.35286
eGDVLTLLESER	P62857	N-Term(iTRAQ4plex)	69.52	0.868625	3	2	1504.8	1.75053
dGPLNMILDDGGDLTNLIHTk	P23526	N-Term(iTRAQ4plex); K21(iTRAQ4plex)	69.52	1.01701	4	3	2540.33	-0.323702
kLETDISQIQGEMEDIVQEAR	Q9Y623	N-Term(iTRAQ4plex); K1(iTRAQ4plex)	69.5	1.43545	2	2	2720.41	2.44574
tGQATVASGIPAGWMGLDcGPESSk	P00558	N-Term(iTRAQ4plex); C19(Carbamidomethyl); K25(iTRAQ4plex)	69.45	0.943096	3	3	2765.35	0.379254
eDITQSAQHALR	Q12906	N-Term(iTRAQ4plex)	69.44	0.973585	2	2	1512.79	-1.04266
nISFTVWDVGGQDk	P61204	N-Term(iTRAQ4plex); K14(iTRAQ4plex)	69.43	1.04763	1	2	1853.97	3.04136
tTPNSGDVQVTEDAVR	P35269	N-Term(iTRAQ4plex)	69.42	0.856333	2	2	1832.91	-1.74913
cELLYEGPPDDEAAMGIk	P13639	N-Term(iTRAQ4plex); C1(Carbamidomethyl); K18(iTRAQ4plex)	69.42	1.04933	4	2	2296.11	1.02689
gDVTITNDGATILk	B7Z9L0	N-Term(iTRAQ4plex); K14(iTRAQ4plex)	69.41	1.1035	2	2	1705.96	0.756486
vGDGDLSAEEIPENEVSLR	Q6PJM8	N-Term(iTRAQ4plex)	69.4	1.02083	1	2	2173.08	3.74063
gHQLLEEVTQGDMSAADTFLSDLPR	B4DKU3	N-Term(iTRAQ4plex)	69.4	0.808206	2	3	2874.41	2.2817
dDETMYVESk	O15144	N-Term(iTRAQ4plex); K10(iTRAQ4plex)	69.37	1.10274	2	2	1504.71	0.288642
gMSLNLEPDNVGVVVFGNDk	P25705	N-Term(iTRAQ4plex); K20(iTRAQ4plex)	69.37	1.05116	3	2	2392.26	7.27002
eLAEDDSILk	P56385	N-Term(iTRAQ4plex); K10(iTRAQ4plex)	69.34	0.988678	2	2	1420.78	1.19866
aALQELLSk	P62851	N-Term(iTRAQ4plex); K9(iTRAQ4plex)	69.31	1.08615	2	2	1260.78	0.532987
vFADYEAYVk	P06737	N-Term(iTRAQ4plex); K10(iTRAQ4plex)	69.31	0.962813	1	2	1492.8	2.7138
mLSAVSQQVQcIQEALR	Q14204	N-Term(iTRAQ4plex); C11(Carbamidomethyl)	69.29	0.957632	1	2	2105.1	2.10412
gEYQGVFHcAVETAk	B4DLN1	N-Term(iTRAQ4plex); C9(Carbamidomethyl); K15(iTRAQ4plex)	69.27	0.911345	3	2	1983.99	4.22972
tTDTASVQNEAk	B7Z9V0	N-Term(iTRAQ4plex); K12(iTRAQ4plex)	69.25	1.16328	1	2	1552.8	-2.99736
lVQAAQMLQSDPYSVPAR	P18206	N-Term(iTRAQ4plex)	69.25	0.986911	2	2	2118.13	6.61655
vLALELFEQITk	Q8IW76	N-Term(iTRAQ4plex); K12(iTRAQ4plex)	69.24	0.990969	2	2	1692.02	2.0715
gDADQASNILASFGLSAR	P43243	N-Term(iTRAQ4plex)	69.23	0.969246	1	2	1936.99	1.11908
vDIDVPDVNIEGPDAk	Q09666	N-Term(iTRAQ4plex); K16(iTRAQ4plex)	69.22	1.21469	3	2	1984.05	0.482021
lESGMQNMSIHTk	P05787	N-Term(iTRAQ4plex); K13(iTRAQ4plex)	69.21	0.967867	5	2	1763.9	-0.229169
iDcFSEVPTSVFGEk	O00567	N-Term(iTRAQ4plex); C3(Carbamidomethyl); K15(iTRAQ4plex)	69.21	0.98191	1	2	2003.01	1.94733
fSVcVLGDQQHcDEAk	P62906	N-Term(iTRAQ4plex); C4(Carbamidomethyl); C12(Carbamidomethyl); K16(iTRAQ4plex)	69.18	0.994705	5	3	2181.03	-0.0979214
dENSVELTMAEGPYk	Q14697	N-Term(iTRAQ4plex); K15(iTRAQ4plex)	69.17	1.06582	1	2	1970.97	1.77801
aVAQALEVIPR	B3KX11	N-Term(iTRAQ4plex)	69.15	1.13295	2	2	1310.79	-0.0984184
aVDNQVYVATASPAR	Q9NQR4	N-Term(iTRAQ4plex)	69.14	0.985497	2	2	1705.9	-0.316081
vFEVSLADLQNDEVAFR	P61247	N-Term(iTRAQ4plex)	69.11	0.97063	7	2	2096.09	4.90543
ekPYFPIPEEYTFIQNVPLEDR	Q00839	N-Term(iTRAQ4plex); K2(iTRAQ4plex)	69.11	0.924363	4	3	3012.57	2.04637
ySLVSEQLEPAATSTYR	Q9Y446	N-Term(iTRAQ4plex)	69.02	0.663083	1	2	2059.05	3.66109
vTEDENDEPIEIPSEDDGTVLLSTVTAQFPGAcGLR	Q13148	N-Term(iTRAQ4plex); C33(Carbamidomethyl)	69.02	0.693742	1	3	4018.91	-1.9403
dGVVEITGk	P04792	N-Term(iTRAQ4plex); K9(iTRAQ4plex)	69.01	1.10326	1	2	1205.7	0.225999
dPEEADYcIQTLDGR	B4DRS4	N-Term(iTRAQ4plex); C8(Carbamidomethyl)	69	0.98259	2	2	1925.87	-0.792541
kEGGLGPLNIPLLADVTR	B4DF70	N-Term(iTRAQ4plex); K1(iTRAQ4plex)	68.99	1.03853	4	2	2151.28	2.23072
hALIIYDDLSk	P25705	N-Term(iTRAQ4plex); K11(iTRAQ4plex)	68.95	1.144	5	2	1575.9	0.921786
vDEAVAVLQAHQAk	P11940	N-Term(iTRAQ4plex); K14(iTRAQ4plex)	68.95	1.20174	3	2	1767	1.13165
sLDLFNcEITNLEDYR	Q53F20	N-Term(iTRAQ4plex); C7(Carbamidomethyl)	68.95	0.932307	2	2	2146.02	0.157268
tVFAEHISDEck	Q9NY85	N-Term(iTRAQ4plex); C11(Carbamidomethyl); K12(iTRAQ4plex)	68.94	0.92461	3	2	1723.86	0.908691
iFVGGLNPEATEEk	D6R9P3	N-Term(iTRAQ4plex); K14(iTRAQ4plex)	68.94	1.20208	2	2	1791.98	3.97042
tTDFSDFLSIVGcTk	Q9UHD1	N-Term(iTRAQ4plex); C13(Carbamidomethyl); K15(iTRAQ4plex)	68.92	1.0512	1	2	1979.01	2.28441
qLLQANPILEAFGNAk	Q7Z406;P35579	N-Term(iTRAQ4plex); K16(iTRAQ4plex)	68.92			2	2015.17	6.55327
nALANPLYcPDYR	P22695	N-Term(iTRAQ4plex); C9(Carbamidomethyl)	68.89	0.941037	2	2	1710.84	-0.363445
tTQFScTLGEk	Q01469	N-Term(iTRAQ4plex); C6(Carbamidomethyl); K11(iTRAQ4plex)	68.85	1.01954	2	2	1559.8	-0.328562
iQALQQQADEAEDR	P67936	N-Term(iTRAQ4plex)	68.85	0.861586	3	2	1758.88	1.18249
dcDLQEDAcYNcGR	P62633	N-Term(iTRAQ4plex); C2(Carbamidomethyl); C9(Carbamidomethyl); C12(Carbamidomethyl)	68.85	0.907196	1	2	1919.75	1.85328
eLQAFENIEDEIk	P31415	N-Term(iTRAQ4plex); K13(iTRAQ4plex)	68.8	1.39418	1	2	1865.97	-3.78841
yFQFQEEGk	O15144	N-Term(iTRAQ4plex); K9(iTRAQ4plex)	68.79	1.036	2	2	1463.74	1.81082
iVQAEGEAEAAk	J3KPX7	N-Term(iTRAQ4plex); K12(iTRAQ4plex)	68.79	1.0216	4	2	1503.83	2.09314
mSSFGDFVALSDVcDVPTAk	B2R7P8	N-Term(iTRAQ4plex); C14(Carbamidomethyl); K20(iTRAQ4plex)	68.79	1.01814	1	2	2434.19	0.277127
dSLIFLVDASk	P12956	N-Term(iTRAQ4plex); K11(iTRAQ4plex)	68.7	0.91558	4	2	1495.86	1.18545
yALYDASFETk	P60981	N-Term(iTRAQ4plex); K11(iTRAQ4plex)	68.7	1.11051	2	2	1595.82	-0.344635
lAPPLVTLLSAEPELQYVALR	Q10567	N-Term(iTRAQ4plex)	68.7	1.03432	1	2	2437.42	0.494446
aQNVTLEAILQNATSDNPVVQLSAVQAAR	O00505	N-Term(iTRAQ4plex)	68.7	0.910733	1	3	3165.72	7.79772
lSELEDLLPSRPEVPNIIGETEEVELQEFDSTR	O60884	N-Term(iTRAQ4plex)	68.7	0.94114	1	3	3927.99	1.7498
tFYGLHQDFPSVVLVGLGk	P28838	N-Term(iTRAQ4plex); K19(iTRAQ4plex)	68.69	0.853642	2	2	2365.33	4.88003
lFVSGAcDASAk	B2R6K4	N-Term(iTRAQ4plex); C7(Carbamidomethyl); K12(iTRAQ4plex)	68.68	1.04307	1	2	1513.79	-0.441094
dSPLFDFIEScLR	Q9Y678	N-Term(iTRAQ4plex); C11(Carbamidomethyl)	68.63	0.862453	1	2	1742.86	2.09731
iFVGGLSPDTPEEk	H0YA96	N-Term(iTRAQ4plex); K14(iTRAQ4plex)	68.63	0.994981	4	2	1776.96	1.07015
nSVTPDMMEEMYk	B3KTM6	N-Term(iTRAQ4plex); K13(iTRAQ4plex)	68.63	0.9655	2	2	1862.87	3.91898
aVSDWIDEQEk	Q12906	N-Term(iTRAQ4plex); K11(iTRAQ4plex)	68.61	1.00447	3	2	1607.81	-1.20105
yLLQYQEPIPcEQLVTALcDIk	P25789	N-Term(iTRAQ4plex); C11(Carbamidomethyl); C19(Carbamidomethyl); K22(iTRAQ4plex)	68.61	0.862663	2	3	2982.57	4.02706
tPAQYDASELk	P07355	N-Term(iTRAQ4plex); K11(iTRAQ4plex)	68.58	0.931177	5	2	1510.8	0.769968
sQDAEVGDGTTSVTLLAAEFLk	Q53HV2	N-Term(iTRAQ4plex); K22(iTRAQ4plex)	68.58	0.994367	2	2	2540.36	8.67164
vILGSEAAQQHPEEVR	B4E357	N-Term(iTRAQ4plex)	68.54	0.947832	1	2	1907.01	-0.171439
tVLcGTcGQPADk	P02545	N-Term(iTRAQ4plex); C4(Carbamidomethyl); C7(Carbamidomethyl); K13(iTRAQ4plex)	68.47	0.795095	2	2	1694.85	1.41255
eFSITDVVPYPISLR	Q59GF8	N-Term(iTRAQ4plex)	68.45	0.921078	2	2	1880.03	2.51511
sTSSHGTDEMESSSYR	Q5JRC6	N-Term(iTRAQ4plex)	68.42	1.02031	2	2	1904.8	-0.0299931
eTSSTGEEALVAAVR	Q9H6R4	N-Term(iTRAQ4plex)	68.39	0.909374	1	2	1663.86	1.54174
tEESPASDEAGEk	A6NL93	N-Term(iTRAQ4plex); K13(iTRAQ4plex)	68.38	1.09948	2	2	1637.77	0.0466679
vVDLLAQDADIVcR	B4E1L0	N-Term(iTRAQ4plex); C13(Carbamidomethyl)	68.38	1.02745	1	2	1730.93	3.14973
sEISENTDASGk	F8VRN8	N-Term(iTRAQ4plex); K12(iTRAQ4plex)	68.37	0.912648	1	2	1525.76	0.895242
aLEHFTDLYDIk	Q00610	N-Term(iTRAQ4plex); K12(iTRAQ4plex)	68.37	1.08391	1	2	1752.94	1.52651
lEQELFSGGNTGINFEk	B5BTY4	N-Term(iTRAQ4plex); K17(iTRAQ4plex)	68.37	1.07289	1	2	2171.13	5.74166
fQSSHHPTDITSLDQYVER	Q5CAQ5	N-Term(iTRAQ4plex)	68.36	0.908653	4	3	2404.17	0.781963
fYVPPTQEDGVDPVEAFAQNVLSk	Q08945	N-Term(iTRAQ4plex); K24(iTRAQ4plex)	68.35	1.00909	3	3	2938.52	4.01498
sMTEAEQQQLIDDHFLFDkPVSPLLLASGMAR	P12277	N-Term(iTRAQ4plex); K19(iTRAQ4plex)	68.35	1.08756	2	4	3876	2.5878
aAVDAGFVPNDMQVGQTGk	P13804	N-Term(iTRAQ4plex); K19(iTRAQ4plex)	68.34	1.18759	2	2	2193.13	4.03408
iATTTASAATAAAIGATPR	Q14980	N-Term(iTRAQ4plex)	68.31	0.91942	1	2	1860.04	4.20826
eAINLLEPMTNDPVNYVR	Q05BX4	N-Term(iTRAQ4plex)	68.31	0.864133	1	2	2232.15	0.498862
eLDPTNMTYITNQAAVYFEk	A8K690	N-Term(iTRAQ4plex); K20(iTRAQ4plex)	68.25	0.960973	1	2	2636.32	2.50953
gQVQEVGWHDVAGWLGR	P17858	N-Term(iTRAQ4plex)	68.23	0.954302	2	2	2038.05	3.78862
lVSPGSANETSSILVESVTR	O75369	N-Term(iTRAQ4plex)	68.23	0.873344	1	2	2190.18	3.18386
aEQINQAAGEASAVLAk	Q9UJZ1	N-Term(iTRAQ4plex); K17(iTRAQ4plex)	68.2	0.975727	2	2	1959.08	4.66889
sVGDGExVEFDVVEGEk	Q6PKI6	N-Term(iTRAQ4plex); X7(T); K17(iTRAQ4plex)	68.2	1.12224	2	2	2084.02	-2.72607
tPFLLSGTSYk	B4E2W0	N-Term(iTRAQ4plex); K11(iTRAQ4plex)	68.19	1.02901	1	2	1501.86	4.24929
fAMEPEEFDSDTLR	P13667	N-Term(iTRAQ4plex)	68.18	0.904308	2	2	1830.84	0.89601
lAASGEGGLQELSGHFENQk	Q16643	N-Term(iTRAQ4plex); K20(iTRAQ4plex)	68.18	0.916406	1	2	2360.21	1.86039
lVIVGDGAcGk	P61586	N-Term(iTRAQ4plex); C9(Carbamidomethyl); K11(iTRAQ4plex)	68.14	0.988552	4	2	1376.78	1.15419
lQAEAPHIVVGTPGR	Q14240	N-Term(iTRAQ4plex)	68.13	0.943138	3	2	1688.96	0.707478
aIELATTLDESLTNR	B4E2T6	N-Term(iTRAQ4plex)	68.13	1.0621	1	2	1790.97	6.2154
mTDQEAIQDLWQWR	P06748	N-Term(iTRAQ4plex); M1(Oxidation)	68.12	0.94066	2	2	1979.94	1.40482
gcITIIGGGDTATccAk	P00558	N-Term(iTRAQ4plex); C2(Carbamidomethyl); C14(Carbamidomethyl); C15(Carbamidomethyl); K17(iTRAQ4plex)	68.12	1.07606	3	2	2042.99	1.27397
dNTQLLINQLWQLPTER	Q15050	N-Term(iTRAQ4plex)	68.12	0.798428	1	2	2226.21	6.15231
aVYDEQGTVDEDSPVLTQDR	Q8WXX5	N-Term(iTRAQ4plex)	68.12	1.05498	2	2	2381.13	3.80285
dLYANNVLSGGTTMYPGIADR	A8K3K1	N-Term(iTRAQ4plex)	68.09	0.957968	1	2	2372.16	-2.40102
aASEQQADTSGGDSPk	U3KQ26	N-Term(iTRAQ4plex); K16(iTRAQ4plex)	68.02	1.03052	2	2	1836.89	2.10367
fADDQLIIDFDNFVR	B2RCM3	N-Term(iTRAQ4plex)	68.02	0.913708	2	2	1972	2.34691
tQIAPGSQTVLGIGPGPADLIDk	Q96ME4	N-Term(iTRAQ4plex); K23(iTRAQ4plex)	68.02	1.04534	2	2	2536.43	1.56676
cFIVGADNVGSk	A8K4Z4	N-Term(iTRAQ4plex); C1(Carbamidomethyl); K12(iTRAQ4plex)	68.01	1.01695	2	2	1554.82	0.787653
aADcEVEQWDSDEPIPAk	Q9UBQ7	N-Term(iTRAQ4plex); C4(Carbamidomethyl); K18(iTRAQ4plex)	68	0.879573	1	2	2348.11	4.44755
lEILQQQLQVANEAR	Q14980	N-Term(iTRAQ4plex)	67.99	0.811536	1	2	1897.06	1.29286
sSILLDVkPWDDETDMAk	P24534	N-Term(iTRAQ4plex); K8(iTRAQ4plex); K18(iTRAQ4plex)	67.99	1.05961	1	2	2495.32	4.6938
dALSDLALHFLNk	B7Z9L0	N-Term(iTRAQ4plex); K13(iTRAQ4plex)	67.97	1.11507	2	2	1744.99	2.75281
gScVTQVGLLESVYEMFR	P78527	N-Term(iTRAQ4plex); C3(Carbamidomethyl)	67.95	0.852889	1	2	2219.1	2.73802
lMcPQEIVDYIADk	H3BNK3	N-Term(iTRAQ4plex); C3(Carbamidomethyl); K14(iTRAQ4plex)	67.94	1.07202	3	2	1983.02	1.41788
aSGPGLNTTGVPASLPVEFTIDAk	P21333	N-Term(iTRAQ4plex); K24(iTRAQ4plex)	67.94	0.998151	4	2	2630.44	5.55315
lLATEQEDAAVAk	A1A5C4	N-Term(iTRAQ4plex); K13(iTRAQ4plex)	67.92	1.17041	1	2	1646.92	-0.0313405
sAYQTIDSAEAPADPFAVPEGR	A8K1X7	N-Term(iTRAQ4plex)	67.9	0.924346	1	2	2436.17	-3.63855
cPEALFQPSFLGMEScGIHETTFNSIMk	Q8WVW5	N-Term(iTRAQ4plex); C1(Carbamidomethyl); C16(Carbamidomethyl); K28(iTRAQ4plex)	67.87	0.910285	18	3	3519.67	0.327913
sLSNVIAHEISHSWTGNLVTNk	B4DVZ8	N-Term(iTRAQ4plex); K22(iTRAQ4plex)	67.84	1.2214	1	3	2695.44	0.675474
nLLSVAYk	P62258;P61981;P31946;Q04917;P31947;P27348;P63104	N-Term(iTRAQ4plex); K8(iTRAQ4plex)	67.83			2	1195.73	1.25194
iDSLSAQLSQLQk	P02545	N-Term(iTRAQ4plex); K13(iTRAQ4plex)	67.83	1.05352	3	2	1718.99	2.52386
aYPDVAALSDGYWVVSNR	B4DE89	N-Term(iTRAQ4plex)	67.83	0.802631	1	2	2127.07	3.32265
lTEMETLQSQLMAEk	P35579	N-Term(iTRAQ4plex); K15(iTRAQ4plex)	67.81	0.964629	1	2	2040.07	4.06917
tQGFLALFSGDTGEIk	Q9Y230	N-Term(iTRAQ4plex); K16(iTRAQ4plex)	67.79	0.995915	1	2	1972.07	4.39415
sLEEGEGPIAVIMTPTR	Q7L014	N-Term(iTRAQ4plex)	67.78	0.895424	1	2	1944.03	4.54806
fGNPLLVQDVESYDPVLNPVLNR	Q14204	N-Term(iTRAQ4plex)	67.77	0.903175	3	2	2742.48	6.37139
lLVSASQDGk	B2R6K4;P62879	N-Term(iTRAQ4plex); K10(iTRAQ4plex)	67.74			2	1305.76	0.629112
iDVTAPDVSIEEPEGk	Q09666	N-Term(iTRAQ4plex); K16(iTRAQ4plex)	67.74	1.06214	1	2	1987.05	2.67968
iNPDGSQSVVEVPYAR	F8VXJ7	N-Term(iTRAQ4plex)	67.73	1.15752	1	2	1874.97	-2.59158
gQFSTDELVAEVEk	Q00610	N-Term(iTRAQ4plex); K14(iTRAQ4plex)	67.72	1.08324	2	2	1839.96	-0.378477
vDNDENEHQLSLR	P06748	N-Term(iTRAQ4plex)	67.71	1.02011	3	2	1712.83	-0.347847
tNVLYELAQYASEPSEQELLR	B4DDH3	N-Term(iTRAQ4plex)	67.7	1.16384	1	2	2597.33	4.50279
tVNELQNLSSAEVVVPR	O00425	N-Term(iTRAQ4plex)	67.68	0.948574	1	2	1999.1	2.71152
iASQVAALDLGYkPGVEAIR	B4DJ81	N-Term(iTRAQ4plex); K13(iTRAQ4plex)	67.68	1.13475	1	2	2359.36	1.27861
vAEGTQVLELPFk	P01008	N-Term(iTRAQ4plex); K13(iTRAQ4plex)	67.67	1.13553	1	2	1719	2.37504
kPTETQELVQQVLSLATQDSDNPDLR	Q10567	N-Term(iTRAQ4plex); K1(iTRAQ4plex)	67.61	1.02587	2	3	3213.69	0.740995
iLAIGLINEALDEGDAQk	A4QPB0	N-Term(iTRAQ4plex); K18(iTRAQ4plex)	67.57	1.95034	2	2	2171.22	1.95249
iYELAAGGTAVGTGLNTR	P07954	N-Term(iTRAQ4plex)	67.56	1.033	1	2	1908.04	3.78775
sGQVYSFGcNDEGALGR	C9JRH2	N-Term(iTRAQ4plex); C9(Carbamidomethyl)	67.55	0.883568	2	2	1960.9	0.529773
iDLENTLEQEQEALVNR	Q05CP8	N-Term(iTRAQ4plex)	67.55	0.925442	1	2	2158.12	2.14623
hSGNITFDEIVNIAR	P30050	N-Term(iTRAQ4plex)	67.54	0.896652	2	2	1829.96	-0.200238
kSDIDEIVLVGGSTR	P11021	N-Term(iTRAQ4plex); K1(iTRAQ4plex)	67.54	1.12914	2	2	1877.06	0.838946
dTGIFLDLMHLk	P12956	N-Term(iTRAQ4plex); K12(iTRAQ4plex)	67.52	0.980202	3	2	1690.95	2.11842
iGGDAATTVNNSTPDFGFGGQk	Q92945	N-Term(iTRAQ4plex); K22(iTRAQ4plex)	67.51	1.07858	1	2	2442.22	2.64893
dSPSVWAAVPGk	P07737	N-Term(iTRAQ4plex); K12(iTRAQ4plex)	67.5	1.19823	6	2	1501.83	-0.0761665
vLcELADLQDk	P17987	N-Term(iTRAQ4plex); C3(Carbamidomethyl); K11(iTRAQ4plex)	67.47	1.23869	1	2	1591.87	3.05345
gLTPTGMLPSGVLSGGk	Q08209	N-Term(iTRAQ4plex); K17(iTRAQ4plex)	67.47	0.99464	1	2	1860.05	2.08033
aITPQAQEELQk	Q02952	N-Term(iTRAQ4plex); K12(iTRAQ4plex)	67.46	1.0297	3	2	1643.92	0.219479
dINAYNcEEPTEk	P30041	N-Term(iTRAQ4plex); C7(Carbamidomethyl); K13(iTRAQ4plex)	67.46	0.963325	2	2	1870.88	1.66072
nVDLLSDMVQEHDEPILk	F8VY35	N-Term(iTRAQ4plex); K18(iTRAQ4plex)	67.45	0.986395	4	2	2383.25	4.37115
sGVSLAALk	P16403	N-Term(iTRAQ4plex); K9(iTRAQ4plex)	67.43	1.06719	4	2	1133.71	1.21716
eAALSTALSEk	P02545	N-Term(iTRAQ4plex); K11(iTRAQ4plex)	67.43	0.864734	2	2	1407.79	0.437288
ySEEANNLIEEcEQAER	Q96HE7	N-Term(iTRAQ4plex); C12(Carbamidomethyl)	67.41	1.03459	1	2	2227.99	0.483761
nIIHGSDSVESAEk	P15531	N-Term(iTRAQ4plex); K14(iTRAQ4plex)	67.39	1.03331	4	2	1773.92	0.756635
sALSGHLETVILGLLk	P07355	N-Term(iTRAQ4plex); K16(iTRAQ4plex)	67.38	1.21305	4	2	1939.18	-0.721478
dGVLTLANNVTPAk	P27816	N-Term(iTRAQ4plex); K14(iTRAQ4plex)	67.37	0.975826	1	2	1700.98	3.29877
vSGAQEMVSSAk	O60664	N-Term(iTRAQ4plex); K12(iTRAQ4plex)	67.36	1.00421	2	2	1481.79	-1.05627
nTGIIcTIGPASR	P14618	N-Term(iTRAQ4plex); C6(Carbamidomethyl)	67.36	0.961919	4	2	1503.8	-1.45041
sLYYYIQQDTk	P07355	N-Term(iTRAQ4plex); K11(iTRAQ4plex)	67.36	0.990697	2	2	1709.9	0.496229
mQGTLEDQIISANPLLEAFGNAk	V9HWC1;Q9Y623;P13535	N-Term(iTRAQ4plex); K23(iTRAQ4plex)	67.35			2	2748.47	6.44382
dAVVYPILVEFTR	E9PL22	N-Term(iTRAQ4plex)	67.34	1.04288	2	2	1665.94	2.19273
aIEDEGGNPDEIEITSEGNk	B7Z2Z1	N-Term(iTRAQ4plex); K20(iTRAQ4plex)	67.32	1.02317	1	2	2405.16	3.40634
iVLTNPVcTEVGEk	A8K2Y2	N-Term(iTRAQ4plex); C8(Carbamidomethyl); K14(iTRAQ4plex)	67.31	1.12511	1	2	1847.02	2.71136
sETSGSFEDALLAIVk	P09525;B4DDF9	N-Term(iTRAQ4plex); K16(iTRAQ4plex)	67.26			2	1955.06	2.95888
eLFVQSEIFPLETPAFAIk	P49915	N-Term(iTRAQ4plex); K19(iTRAQ4plex)	67.26	0.950407	3	2	2467.38	3.49681
cFIEEIPDETMVIGNYR	B2R8A2;Q7Z7H5	N-Term(iTRAQ4plex); C1(Carbamidomethyl)	67.25			2	2230.07	1.36228
dQFTTTEVNMAR	P61758	N-Term(iTRAQ4plex)	67.23	1.00438	2	2	1556.75	-1.19225
aPSVPAAEPEYPk	F8W1A4	N-Term(iTRAQ4plex); K13(iTRAQ4plex)	67.23	0.961497	2	2	1643.89	1.56302
aLELDPDNETYk	O43765	N-Term(iTRAQ4plex); K12(iTRAQ4plex)	67.23	1.07716	4	2	1695.86	-1.88907
tIAVDFASEDIYDk	E9PI21	N-Term(iTRAQ4plex); K14(iTRAQ4plex)	67.22	0.957969	1	2	1874.98	7.25694
fNLDLTHPVEDGIFDSGNFEQFLR	C9JYQ9	N-Term(iTRAQ4plex)	67.22	0.849999	3	3	2954.45	1.68139
vGkDELFALEQScAQVVLQAANER	Q16658	N-Term(iTRAQ4plex); K3(iTRAQ4plex); C13(Carbamidomethyl)	67.22	0.913468	1	3	2963.56	3.54934
qIWTLEQPPDEAGSAAVcLR	Q16658	N-Term(iTRAQ4plex); C18(Carbamidomethyl)	67.21	0.917559	3	2	2385.2	1.7417
qEEFESIEEALPDTDVLYMTR	Q53SY7	N-Term(iTRAQ4plex)	67.21	0.921165	1	2	2659.26	1.37151
kPSETQELVQQVLSLATQDSDNPDLR	H0UID5	N-Term(iTRAQ4plex); K1(iTRAQ4plex)	67.21	1.3847	1	3	3199.69	6.47465
eELSNVLAAMR	Q9Y3U8	N-Term(iTRAQ4plex)	67.19	0.859128	2	2	1376.73	1.76256
qTVAVGVIk	P68104;Q05639	N-Term(iTRAQ4plex); K9(iTRAQ4plex)	67.18			2	1202.77	0.649238
aGGADAVQTVTGGLR	A8K9B9	N-Term(iTRAQ4plex)	67.16	1.05096	3	2	1516.82	-0.0464209
aLEAANGELEVk	P08727	N-Term(iTRAQ4plex); K12(iTRAQ4plex)	67.13	0.864845	2	2	1531.86	0.508131
iLTPLVSLDTPGk	B3KV49	N-Term(iTRAQ4plex); K13(iTRAQ4plex)	67.13	1.0329	1	2	1642	0.514297
sVSLTGAPESVQk	Q92945	N-Term(iTRAQ4plex); K13(iTRAQ4plex)	67.12	0.989444	2	2	1590.89	-0.0419465
lEAALGEAk	P02545	N-Term(iTRAQ4plex); K9(iTRAQ4plex)	67.1	1.03143	3	2	1189.7	0.260098
aTDAEADVASLNR	P07951;Q5TCU3;A7XZE4;V9HW25;H0YL52;D9YZV5	N-Term(iTRAQ4plex)	67.1			2	1476.74	-0.494505
wFEENASQSTVk	B4DY09	N-Term(iTRAQ4plex); K12(iTRAQ4plex)	67.1	0.981658	4	2	1713.87	1.0162
nAGNEQDLGIQYk	B4E2G8	N-Term(iTRAQ4plex); K13(iTRAQ4plex)	67.09	0.966353	2	2	1737.9	0.925362
yVSLIYTNYEAGk	C7DJS2	N-Term(iTRAQ4plex); K13(iTRAQ4plex)	67.09	0.964192	3	2	1808.97	1.30726
sLSTELFk	V9HWC1;Q9Y623;P13535;A5YM51	N-Term(iTRAQ4plex); K8(iTRAQ4plex)	67.05			2	1212.71	-1.22938
sYcAEIAHNVSSk	D3YTB1	N-Term(iTRAQ4plex); C3(Carbamidomethyl); K13(iTRAQ4plex)	67.04	0.83607	3	2	1753.88	2.60378
lLTEcPPMMDTEYTk	P55060	N-Term(iTRAQ4plex); C5(Carbamidomethyl); K15(iTRAQ4plex)	67.02	0.948943	2	2	2117.03	2.08443
gSAITGPVAk	Q9BTQ7	N-Term(iTRAQ4plex); K10(iTRAQ4plex)	66.99	1.11897	1	2	1188.72	0.475125
nTSDVISAAk	B4E2G8	N-Term(iTRAQ4plex); K10(iTRAQ4plex)	66.97	0.905652	1	2	1293.73	1.87167
aLPFWNEEIVPQIk	P18669	N-Term(iTRAQ4plex); K14(iTRAQ4plex)	66.96	1.23271	3	2	1972.12	1.42078
kGVNLPGAAVDLPAVSEk	P14618	N-Term(iTRAQ4plex); K1(iTRAQ4plex); K18(iTRAQ4plex)	66.96	1.14371	2	2	2197.29	0.478729
eQQEAIEHIDEVQNEIDR	B2RCX0	N-Term(iTRAQ4plex)	66.96	0.874147	3	2	2339.13	1.60163
nDVLDSLGISPDLLPEDFVR	M0QZS6	N-Term(iTRAQ4plex)	66.96	0.894091	1	2	2358.22	-2.60076
eVSFQSTGESEWk	A8K651	N-Term(iTRAQ4plex); K13(iTRAQ4plex)	66.94	1.01394	5	2	1801.89	0.933931
nTSELVSSEVYLLSALAALQk	Q5T3Q7	N-Term(iTRAQ4plex); K21(iTRAQ4plex)	66.93	0.92273	2	2	2524.43	7.77938
dQFPEVYVPTVFENYVADIEVDGk	P61586	N-Term(iTRAQ4plex); K24(iTRAQ4plex)	66.9	0.985804	2	3	3061.53	1.84762
dTVATQLSEAVDATR	O60664	N-Term(iTRAQ4plex)	66.89	0.861668	1	2	1720.88	-1.90004
eIYTHFTcATDTk	P08754;P04899	N-Term(iTRAQ4plex); C8(Carbamidomethyl); K13(iTRAQ4plex)	66.86			2	1874.92	2.22645
gVEVTVGHEQEEGGk	P30042	N-Term(iTRAQ4plex); K15(iTRAQ4plex)	66.84	0.909894	1	2	1842.95	1.85669
tESAVSQMQSVIELGR	Q6P0M4	N-Term(iTRAQ4plex)	66.84	0.93385	1	2	1878.98	6.50444
iLDDDTIITTLENLk	Q14204	N-Term(iTRAQ4plex); K15(iTRAQ4plex)	66.81	1.16574	1	2	2005.14	5.1176
sGYLLPDTk	Q5CAQ5	N-Term(iTRAQ4plex); K9(iTRAQ4plex)	66.79	1.04912	4	2	1281.73	0.760619
sDIDEIVLVGGSTR	P11021	N-Term(iTRAQ4plex)	66.78	0.974864	3	2	1604.86	-0.532843
qSLGELIGTLNAAk	V9HWK1	N-Term(iTRAQ4plex); K14(iTRAQ4plex)	66.75	1.1379	2	3	1703	2.12542
yVASYLLAALGGNSSPSAk	P05387	N-Term(iTRAQ4plex); K19(iTRAQ4plex)	66.75	1.08792	2	2	2157.18	1.26517
gDTcQSDVDEcSAR	M9VTX9	N-Term(iTRAQ4plex); C4(Carbamidomethyl); C11(Carbamidomethyl)	66.71	1.21073	1	2	1743.7	-2.55566
cEMEQQNQEYk	P02533;Q04695	N-Term(iTRAQ4plex); C1(Carbamidomethyl); K11(iTRAQ4plex)	66.69			2	1774.79	-2.80992
dVIATDkEDVAFk	P40925;C9JRL4	N-Term(iTRAQ4plex); K7(iTRAQ4plex); K13(iTRAQ4plex)	66.69			2	1883.05	0.238743
vAVEYLDPSPEVQk	J3QT28	N-Term(iTRAQ4plex); K14(iTRAQ4plex)	66.68	1.16035	1	2	1862.03	6.19194
eGINIFLDGYVPTENLR	P61221	N-Term(iTRAQ4plex)	66.68	0.864987	1	2	2094.11	3.40973
sTPAITLESPDIk	P00387	N-Term(iTRAQ4plex); K13(iTRAQ4plex)	66.65	1.14785	1	2	1659.94	0.407574
fGGQLLSFDIGDQPVFEIPLSNVSQcTTGk	Q08945	N-Term(iTRAQ4plex); C26(Carbamidomethyl); K30(iTRAQ4plex)	66.65	0.908361	2	3	3542.82	4.34065
sPFEVYVDk	P21333	N-Term(iTRAQ4plex); K9(iTRAQ4plex)	66.61	0.927063	2	2	1371.74	1.45916
eGMNIVEAMER	A8K486;Q567Q0;Q71V99	N-Term(iTRAQ4plex)	66.6			2	1422.68	0.121784
aDHQPLTEASYVNLPTIALcNTDSPLR	C9J9K3	N-Term(iTRAQ4plex); C20(Carbamidomethyl)	66.6	0.939963	3	3	3140.58	1.36969
iMDPNIVGSEHYDVAR	P06576	N-Term(iTRAQ4plex)	66.59	0.962596	4	2	1959.97	0.648794
cELQAALEEAEASLEHEEGk	Q9UKX2;P13535	N-Term(iTRAQ4plex); C1(Carbamidomethyl); K20(iTRAQ4plex)	66.59			3	2531.22	1.12149
sTLINSLFLTDLYSPEYPGPSHR	H0Y3Y4	N-Term(iTRAQ4plex)	66.58	0.907967	2	3	2751.42	1.51632
sSQIGAVVSHQSSVIPDR	B4E1D7	N-Term(iTRAQ4plex)	66.57	0.839008	2	2	2011.06	-2.21454
vVIEDEQLVLGASQEPVGR	Q6IBS0	N-Term(iTRAQ4plex)	66.57	0.958261	1	2	2182.19	0.76347
dTSASAVAVGLk	P40939	N-Term(iTRAQ4plex); K12(iTRAQ4plex)	66.56	0.991457	2	2	1406.81	1.04585
nSILAQVLDQSAR	K7EQA1	N-Term(iTRAQ4plex)	66.54	1.01455	1	2	1558.87	1.17246
aLLEVVQSGGk	Q05DH1	N-Term(iTRAQ4plex); K11(iTRAQ4plex)	66.53	1.23739	3	2	1388.84	0.398649
gDQENVHPDVMLVQPR	B2RBR9	N-Term(iTRAQ4plex)	66.53	1.09941	3	2	1978	0.910258
nLQYYDISAk	P62826	N-Term(iTRAQ4plex); K10(iTRAQ4plex)	66.51	1.05742	4	2	1502.81	-0.29399
nVTELNEPLSNEER	P61981	N-Term(iTRAQ4plex)	66.51	0.885745	4	2	1787.89	0.79328
eFNEDGALAVLQQFk	B2R8Z8	N-Term(iTRAQ4plex); K15(iTRAQ4plex)	66.49	1.04847	1	2	1997.06	3.05015
aTAVVDGAFk	B4DF70	N-Term(iTRAQ4plex); K10(iTRAQ4plex)	66.48	1.05797	2	2	1266.73	-0.863702
lASADIETYLLEk	V9HWC1;Q9UKX2;Q9Y623;P13535;A5YM51	N-Term(iTRAQ4plex); K13(iTRAQ4plex)	66.46			2	1753.98	0.113105
yATALYSAASk	P48047	N-Term(iTRAQ4plex); K11(iTRAQ4plex)	66.43	1.18977	1	2	1433.79	-1.85764
yLDEDTIYHLQPSGR	B4DN45	N-Term(iTRAQ4plex)	66.4	1.0257	1	2	1950.97	3.56988
eALLGVQEDVDEYVk	Q14257	N-Term(iTRAQ4plex); K15(iTRAQ4plex)	66.4	1.00889	2	2	1995.06	2.88104
eTIDNNSVSSPLQSLQQR	B3KW56	N-Term(iTRAQ4plex)	66.4	1.02174	2	2	2160.11	2.25659
iGVLDEGk	P46781	N-Term(iTRAQ4plex); K8(iTRAQ4plex)	66.37	1.13576	3	2	1118.67	-0.150373
mDETDASSAVk	Q13148	N-Term(iTRAQ4plex); K11(iTRAQ4plex)	66.33	1.02241	1	2	1441.71	0.39717
vISSIEQk	P61981;P31946;Q04917;P27348;P31947	N-Term(iTRAQ4plex); K8(iTRAQ4plex)	66.31			2	1191.72	0.870055
lQSIGTENTEENR	P04075	N-Term(iTRAQ4plex)	66.3	1.12663	3	2	1634.81	1.24733
nQDLAPNSAEQASILSLVTk	B4DY09	N-Term(iTRAQ4plex); K20(iTRAQ4plex)	66.26	0.919023	3	2	2387.32	8.15705
gEGWGDPcELcPTEPDEAFR	P35555	N-Term(iTRAQ4plex); C8(Carbamidomethyl); C11(Carbamidomethyl)	66.25	0.941448	1	2	2466.04	-1.19461
vFIGNLNTLVVk	G3V4W0;G3V576	N-Term(iTRAQ4plex); K12(iTRAQ4plex)	66.24			2	1605	1.22502
kPLLESGTLGTk	P22314	N-Term(iTRAQ4plex); K1(iTRAQ4plex); K12(iTRAQ4plex)	66.23	1.16001	3	2	1676.03	0.744826
eLAILLGMLDPAEk	P30041	N-Term(iTRAQ4plex); K14(iTRAQ4plex)	66.18	0.956032	1	2	1801.04	1.74022
gFGFVTFDDHDPVDk	P22626	N-Term(iTRAQ4plex); K15(iTRAQ4plex)	66.17	0.948575	3	2	1983.97	2.35143
dALNQATSQVESk	A1A5C4	N-Term(iTRAQ4plex); K13(iTRAQ4plex)	66.16	1.00046	2	2	1678.89	3.05977
aMSLVSNEGEGEQNEIR	Q59ES2	N-Term(iTRAQ4plex)	66.14	0.911013	2	2	2006.96	0.0780381
qILVGDIGDTVEDPYTSFVk	Q9Y281	N-Term(iTRAQ4plex); K20(iTRAQ4plex)	66.14	1.12472	2	2	2484.31	1.00269
lEQQVDDLEGSLEQEk	V9HWC1;Q9UKX2;Q9Y623;P13535;A5YM51	N-Term(iTRAQ4plex); K16(iTRAQ4plex)	66.13			2	2148.09	-0.566062
iTGcASPGk	B7Z9L0	N-Term(iTRAQ4plex); C4(Carbamidomethyl); K9(iTRAQ4plex)	66.1	1.06109	1	2	1178.64	-0.404654
vITEYLNAQESAk	B2R5U1	N-Term(iTRAQ4plex); K13(iTRAQ4plex)	66.09	1.16478	1	2	1753.96	-0.853547
iVAFADAAVEPIDFPIAPVYAASMVLk	P24752	N-Term(iTRAQ4plex); K27(iTRAQ4plex)	66.09	0.870109	1	3	3106.71	-2.83897
vDSDTLcTEEVFPTAGAGTDLR	B4DJ81	N-Term(iTRAQ4plex); C7(Carbamidomethyl)	66.07	0.921627	1	2	2498.18	-2.02938
nLSPVVSNELLEQAFSQFGPVEk	B4DWI8	N-Term(iTRAQ4plex); K23(iTRAQ4plex)	66.05	0.94478	3	3	2820.51	1.79793
yDQDLcYTDILFTEQER	B3KX19	N-Term(iTRAQ4plex); C6(Carbamidomethyl)	66.04	0.872537	1	2	2353.07	-1.48576
gSTDNLMDDIER	P50990	N-Term(iTRAQ4plex)	66.02	0.98637	3	2	1509.7	-1.39653
vINQILTEMDGMSTk	P55072	N-Term(iTRAQ4plex); K15(iTRAQ4plex)	66.02	1.0755	1	2	1968.04	1.18482
lGGSAVISLEGkPL	G3V1A4	N-Term(iTRAQ4plex); K12(iTRAQ4plex)	66.01	1.19097	3	2	1628.98	-0.07847
yVQLPADEVDTQLLQDAAR	Q9Y333	N-Term(iTRAQ4plex)	66	0.950222	1	2	2289.19	2.97721
eLISNASDALDk	P08238;Q5CAQ5	N-Term(iTRAQ4plex); K12(iTRAQ4plex)	65.99			2	1563.85	0.216305
qAGEVTYADAHk	Q59GY3	N-Term(iTRAQ4plex); K12(iTRAQ4plex)	65.99	1.02683	1	2	1577.81	-1.40375
tLNEADcATVPPAIR	B3KT34	N-Term(iTRAQ4plex); C7(Carbamidomethyl)	65.96	1.02252	4	2	1771.91	0.91431
fLDGIYVSEk	P32969	N-Term(iTRAQ4plex); K10(iTRAQ4plex)	65.95	1.11933	2	2	1458.81	1.7489
eEMQSNVEVVHTYR	Q8N959	N-Term(iTRAQ4plex)	65.95	0.902144	1	2	1864.9	2.20543
wLLLcNPGLADTIVEk	B4DSD8	N-Term(iTRAQ4plex); C5(Carbamidomethyl); K16(iTRAQ4plex)	65.93	1.09713	2	2	2130.2	4.86155
sGSLSLTQFADMISLk	P15924	N-Term(iTRAQ4plex); K16(iTRAQ4plex)	65.88	1.01306	1	2	1986.1	7.63219
eVAEAATGEDASSPPPk	B4DPX4	N-Term(iTRAQ4plex); K17(iTRAQ4plex)	65.85	0.824008	1	2	1943.98	1.02674
tAENATSGETLEENEAGD	Q9UQ80	N-Term(iTRAQ4plex)	65.83	1.05895	3	2	1981.86	0.320159
qDLMNIAGTTLSSk	P78371	N-Term(iTRAQ4plex); K14(iTRAQ4plex)	65.82	1.08867	2	2	1766.96	4.75835
sAEAAAEATk	Q3LXA3	N-Term(iTRAQ4plex); K10(iTRAQ4plex)	65.81	1.08586	1	2	1236.67	-0.329526
aSGPPVSELITk	P16403	N-Term(iTRAQ4plex); K12(iTRAQ4plex)	65.77	1.14878	7	2	1486.87	1.08648
qALQDLLSEYMGNAGR	B4E2G8	N-Term(iTRAQ4plex)	65.77	0.837233	1	2	1909.96	2.21277
tPELNLDQFHDk	P27824	N-Term(iTRAQ4plex); K12(iTRAQ4plex)	65.76	1.08216	6	2	1744.91	0.59919
sISLYYTGEk	P19338	N-Term(iTRAQ4plex); K10(iTRAQ4plex)	65.71	0.853469	4	2	1448.79	1.0925
qFVTPADVVSGNPk	Q14651;B7Z6M1	N-Term(iTRAQ4plex); K14(iTRAQ4plex)	65.71			2	1746.97	2.807
eEIQSSISGVTAAYNR	A4QPB0	N-Term(iTRAQ4plex)	65.68	1.01305	3	2	1868.95	2.07658
vGDAIPAVEVFEGEPGNk	V9HW35	N-Term(iTRAQ4plex); K18(iTRAQ4plex)	65.67	1.12385	3	2	2116.12	3.08922
aQMVQEDLEk	P26038;B7Z4C7	N-Term(iTRAQ4plex); K10(iTRAQ4plex)	65.65			2	1478.77	-1.2819
dSGLFcVPLTALLEQDQR	A9UK01	N-Term(iTRAQ4plex); C6(Carbamidomethyl)	65.63	0.860807	1	2	2206.14	5.05149
tNHIGHTGYLNTVTVSPDGSLcASGGk	P63244	N-Term(iTRAQ4plex); C22(Carbamidomethyl); K27(iTRAQ4plex)	65.62	0.964281	5	3	3031.52	0.597493
hFADLLPGFLQAVNDScYQNDDSVLk	O00410	N-Term(iTRAQ4plex); C17(Carbamidomethyl); K26(iTRAQ4plex)	65.61	1.11124	1	3	3254.61	2.76974
nNIPYFETSAk	P51149	N-Term(iTRAQ4plex); K11(iTRAQ4plex)	65.58	1.09323	3	2	1571.83	-0.588942
cNEIINWLDk	P11142	N-Term(iTRAQ4plex); C1(Carbamidomethyl); K10(iTRAQ4plex)	65.56	1.01426	2	2	1592.84	0.836074
lNLPINIIGLAPLcENMPSGk	P28838	N-Term(iTRAQ4plex); C14(Carbamidomethyl); K21(iTRAQ4plex)	65.56	1.14989	2	2	2552.43	3.68695
nETLGGTcLNVGcIPSk	B4DFL1	N-Term(iTRAQ4plex); C8(Carbamidomethyl); C13(Carbamidomethyl); K17(iTRAQ4plex)	65.55	1.01178	1	2	2108.09	7.95287
aNPFGGASHAk	P62266	N-Term(iTRAQ4plex); K11(iTRAQ4plex)	65.53	0.983603	1	2	1344.73	-0.67516
fSMVLPEVEAALAEIPGVR	Q96CN7	N-Term(iTRAQ4plex)	65.53	0.939269	1	2	2172.18	-0.458704
lAALNPESNTAGLDIFAk	O00299	N-Term(iTRAQ4plex); K18(iTRAQ4plex)	65.51	0.935346	3	2	2133.18	-0.451394
qAVLGAGLPISTPcTTINk	P24752	N-Term(iTRAQ4plex); C14(Carbamidomethyl); K19(iTRAQ4plex)	65.5	0.994014	2	2	2229.26	3.57867
tAAVGEIcEEGLHVLEGLAASGLR	K7EQQ8	N-Term(iTRAQ4plex); C8(Carbamidomethyl)	65.46	0.980834	1	3	2596.36	2.17034
iAIYELLFk	P46783	N-Term(iTRAQ4plex); K9(iTRAQ4plex)	65.45	1.35346	1	2	1397.87	1.39316
nIPPYFVALVPQEEELDDQk	P12956	N-Term(iTRAQ4plex); K20(iTRAQ4plex)	65.45	0.827508	4	3	2632.38	2.14295
lIIWDSYTTNk	B2R6K4;P62879	N-Term(iTRAQ4plex); K11(iTRAQ4plex)	65.44			2	1641.91	0.177876
fSPLTTNLINLLAENGR	P48047	N-Term(iTRAQ4plex)	65.43	0.887059	1	2	2017.13	2.53494
lAPPLVTLLSGEPEVQYVALR	H0UID5	N-Term(iTRAQ4plex)	65.43	0.958572	5	2	2409.39	1.83822
eVDEQmLNVQNk	B2R6L0;P68371;P07437	N-Term(iTRAQ4plex); M6(Oxidation); K12(iTRAQ4plex)	65.42			2	1750.89	0.861206
eQQIVIQSSGGLSk	B7Z4V2	N-Term(iTRAQ4plex); K14(iTRAQ4plex)	65.42	0.98191	3	2	1761.99	-1.18721
gQELAFPLSPDWQVDYESYTWR	P26641	N-Term(iTRAQ4plex)	65.42	0.936679	3	2	2831.34	0.307833
aAYEAELGDAR	P02545	N-Term(iTRAQ4plex)	65.4	0.853073	3	2	1309.65	0.0351193
vLQLTSWDEDAWASk	P18206	N-Term(iTRAQ4plex); K15(iTRAQ4plex)	65.4	1.01678	1	2	2037.06	2.73243
kLDPGSEETQTLVR	P26641	N-Term(iTRAQ4plex); K1(iTRAQ4plex)	65.39	1.00484	3	2	1861.03	-0.105481
fGVEQDVDMVFASFIR	P14618	N-Term(iTRAQ4plex)	65.39	0.888712	2	2	2004	-1.36889
lSQIGVENTEENR	P09972	N-Term(iTRAQ4plex)	65.38	1.11015	3	2	1632.83	0.28429
sFITTDVNPYYDSFVR	B4E266	N-Term(iTRAQ4plex)	65.38	0.939002	1	2	2068.02	0.598786
aILVDLEPGTMDSVR	B2R6L0;P07437;B2RBD5	N-Term(iTRAQ4plex)	65.37			2	1759.94	1.53369
tEQGPQVDETQFk	B4YAH7	N-Term(iTRAQ4plex); K13(iTRAQ4plex)	65.37	1.32639	1	2	1794.91	0.0196007
tGSPGSPGAGGVQSTAk	J3KRZ2	N-Term(iTRAQ4plex); K17(iTRAQ4plex)	65.36	1.13739	1	2	1746.92	0.847486
lLADPTGAFGk	V9HW35	N-Term(iTRAQ4plex); K11(iTRAQ4plex)	65.33	1.05297	2	2	1377.8	0.933884
lVTLEEFLASTQR	Q96BA4	N-Term(iTRAQ4plex)	65.33	1.01568	2	2	1650.92	3.04263
yLMEEDEDAYkk	B3KTM6;Q59GX9	N-Term(iTRAQ4plex); K11(iTRAQ4plex); K12(iTRAQ4plex)	65.33			2	1965.99	1.45662
nYIVEDGDIIFFk	Q9NTK5	N-Term(iTRAQ4plex); K13(iTRAQ4plex)	65.29	1.05979	1	2	1861	2.20625
wcGTTQNYDADQk	F8W7G7	N-Term(iTRAQ4plex); C2(Carbamidomethyl); K13(iTRAQ4plex)	65.27	1.22061	1	2	1874.86	0.341864
aSITALEAk	P35579	N-Term(iTRAQ4plex); K9(iTRAQ4plex)	65.24	1.11831	1	2	1191.72	0.759231
tIQVDNTDAEGR	P28838	N-Term(iTRAQ4plex)	65.24	0.854495	2	2	1462.72	-0.809132
dYPDFSPSVDAEAIQk	P12429	N-Term(iTRAQ4plex); K16(iTRAQ4plex)	65.22	1.10661	1	2	2070.03	1.8222
dLEEHIISAGLADMVAAAETITTDSEk	Q93034	N-Term(iTRAQ4plex); K27(iTRAQ4plex)	65.22	0.83435	1	3	3118.57	-0.550421
lITEDVQGk	P61247	N-Term(iTRAQ4plex); K9(iTRAQ4plex)	65.21	1.05795	2	2	1290.75	0.3804
iQLINNMLDk	P00558	N-Term(iTRAQ4plex); K10(iTRAQ4plex)	65.21	1.50451	2	2	1489.87	0.52691
yPMAVGLNk	Q9Y3U8	N-Term(iTRAQ4plex); K9(iTRAQ4plex)	65.17	0.838461	2	2	1280.73	1.08699
dVVFNYLHATAFQGTPLAQAVEGPSENVR	B4DUL5	N-Term(iTRAQ4plex)	65.16	0.925767	1	3	3274.67	1.80086
wVTTASLLDYDTVAGADk	Q15393	N-Term(iTRAQ4plex); K18(iTRAQ4plex)	65.15	1.06198	1	2	2214.16	3.88659
gYGFcEYQDQETALSAMR	E9PID8	N-Term(iTRAQ4plex); C5(Carbamidomethyl)	65.15	1.04987	1	2	2270	-0.171978
ySSDYFQAPSDYR	Q08380	N-Term(iTRAQ4plex)	65.14	0.767879	2	2	1742.78	0.779275
qLIcDPSYVk	P50395	N-Term(iTRAQ4plex); C4(Carbamidomethyl); K10(iTRAQ4plex)	65.13	1.01529	2	2	1510.82	1.04727
aEISNAIDQYVTGTIGEDEDLIk	B2R7P8	N-Term(iTRAQ4plex); K23(iTRAQ4plex)	65.11	0.890454	1	2	2782.43	3.46456
mVNHFIAEFk	P11142	N-Term(iTRAQ4plex); K10(iTRAQ4plex)	65.1	0.985038	1	2	1523.83	2.86245
iAVYScPFDGMITETk	P50990	N-Term(iTRAQ4plex); C6(Carbamidomethyl); K16(iTRAQ4plex)	65.1	1.09527	2	2	2120.06	-1.12631
lNSNTQVVLLSATMPSDVLEVTk	A8K7F6	N-Term(iTRAQ4plex); K23(iTRAQ4plex)	65.09	1.02986	1	2	2747.53	5.915
eLSLAGNELGDEGAR	P13489	N-Term(iTRAQ4plex)	65.08	0.864689	1	2	1674.84	0.0764869
aEAESMYQIk	P05787	N-Term(iTRAQ4plex); K10(iTRAQ4plex)	65.06	0.897559	5	2	1457.75	-1.47086
gAPTTSLISVAVTk	P49419	N-Term(iTRAQ4plex); K14(iTRAQ4plex)	65.03	1.00615	2	2	1632.98	1.25077
tWNDPSVQQDIk	P11021	N-Term(iTRAQ4plex); K12(iTRAQ4plex)	65.03	1.1321	3	2	1718.9	0.622803
tAWGQQPDLAANEAQLLR	B4DJ66	N-Term(iTRAQ4plex)	65.02	0.997053	1	2	2126.12	3.30996
sLQDIIAILGMDELSEEDk	P06576	N-Term(iTRAQ4plex); K19(iTRAQ4plex)	65.02	0.962423	2	2	2407.25	-1.20902
dYSVTANSk	P07195	N-Term(iTRAQ4plex); K9(iTRAQ4plex)	64.99	1.10998	1	2	1272.67	-0.6803
vESLESLYFTPIPAR	Q14980	N-Term(iTRAQ4plex)	64.95	0.846174	1	2	1866.02	5.22951
qLSPTEAFPVLVGDMDNSGSLNAQVIHQLGPGLR	O96008	N-Term(iTRAQ4plex)	64.95	0.916324	2	3	3704.95	7.07357
iASLEVENQSLR	E9PK01	N-Term(iTRAQ4plex)	64.94	1.0569	4	2	1502.83	0.0619781
iYVASVHQDLSDDDIk	Q9UHX1	N-Term(iTRAQ4plex); K16(iTRAQ4plex)	64.93	0.978315	2	2	2106.1	1.72619
sASPDDDLGSSNWEAADLGNEER	E9PM92	N-Term(iTRAQ4plex)	64.91	0.824699	1	2	2579.12	-0.98022
fQTEIQTVNk	P14868	N-Term(iTRAQ4plex); K10(iTRAQ4plex)	64.9	1.12913	1	2	1495.84	-0.430945
vTVLFAGQHISk	O75369	N-Term(iTRAQ4plex); K12(iTRAQ4plex)	64.89	1.22128	2	2	1587.95	2.13054
mSQVAPSLSALIGEAVGAR	O00567	N-Term(iTRAQ4plex)	64.89	0.845982	1	2	2001.09	1.00317
yMIGVTYGGDDIPLSPYR	O75369	N-Term(iTRAQ4plex)	64.89	0.76624	1	2	2161.08	1.04307
lIALSIDSVEDHLAWSk	P30041	N-Term(iTRAQ4plex); K17(iTRAQ4plex)	64.88	1.0233	2	3	2185.21	1.71351
gDGPVQGIINFEQk	P00441	N-Term(iTRAQ4plex); K14(iTRAQ4plex)	64.86	1.07328	3	2	1789.98	4.67105
aTQALVLAPTR	A8K7F6	N-Term(iTRAQ4plex)	64.84	1.01391	3	2	1284.77	-2.63853
gPFTDVVTTNLk	A8KA83;O95292	N-Term(iTRAQ4plex); K12(iTRAQ4plex)	64.84			2	1579.9	1.50152
sENFEELLk	Q5SYZ4	N-Term(iTRAQ4plex); K9(iTRAQ4plex)	64.8	1.17387	1	2	1396.76	1.3223
vLYPNDNFFEGk	B4DSD8;P06737	N-Term(iTRAQ4plex); K12(iTRAQ4plex)	64.79			2	1730.9	-2.33873
sDYDMVDYLNELR	B2RBR9	N-Term(iTRAQ4plex)	64.76	0.907194	1	2	1776.82	0.843223
lPDGSEIPLPPILLGR	B4DV28	N-Term(iTRAQ4plex)	64.76	0.875497	2	2	1831.09	2.16497
mEDSVGcLETAEEVk	P35579	N-Term(iTRAQ4plex); C7(Carbamidomethyl); K15(iTRAQ4plex)	64.76	1.05008	1	2	1984.95	2.8785
vVQcSDLGLDk	F8VX58	N-Term(iTRAQ4plex); C4(Carbamidomethyl); K11(iTRAQ4plex)	64.74	1.60225	2	2	1521.82	-0.576119
yNILGTNTIMDk	Q00839	N-Term(iTRAQ4plex); K12(iTRAQ4plex)	64.74	0.988501	1	2	1670.9	0.45521
vDFPQDQLTALTGR	Q0QF37	N-Term(iTRAQ4plex)	64.73	0.973612	4	2	1704.9	0.256967
iSATSIFFESMPYk	P34897;B4DZB5	N-Term(iTRAQ4plex); K14(iTRAQ4plex)	64.73			2	1909.01	1.92013
lEGDSTDLSDQIAELQAQIAELk	P35579	N-Term(iTRAQ4plex); K23(iTRAQ4plex)	64.72	1.01069	2	3	2775.45	0.694058
aSHEEVEGLVEk	Q08380	N-Term(iTRAQ4plex); K12(iTRAQ4plex)	64.67	0.921969	3	2	1614.86	1.69918
vLAVNQENEQLMEDYEk	P12814	N-Term(iTRAQ4plex); K17(iTRAQ4plex)	64.66	1.24083	1	2	2340.16	0.525254
dIISIAEDEDLR	P12956	N-Term(iTRAQ4plex)	64.64	0.88854	2	2	1532.79	1.21009
sNDPQMVAENFVPPLLDAVLIDYQR	O14980	N-Term(iTRAQ4plex)	64.64	1.02565	1	2	2988.53	0.677702
fVIGGPQGDAGLTGR	B4DN45	N-Term(iTRAQ4plex)	64.61	1.02276	2	2	1588.86	1.09991
eTVVEVPQVTWEDIGGLEDVk	P55072	N-Term(iTRAQ4plex); K21(iTRAQ4plex)	64.6	0.968851	1	2	2630.4	5.92929
vVFVFGPDk	P30041	N-Term(iTRAQ4plex); K9(iTRAQ4plex)	64.59	1.05718	1	2	1295.76	2.03562
vIPAADLSQQISTAGTEASGTGNMk	B4DSD8	N-Term(iTRAQ4plex); K25(iTRAQ4plex)	64.59	0.966526	1	3	2735.4	-3.25316
eLISNSSDALDk	P07900	N-Term(iTRAQ4plex); K12(iTRAQ4plex)	64.57	1.1351	4	2	1579.84	-0.350148
vELcSFSGYk	C9JXB8	N-Term(iTRAQ4plex); C4(Carbamidomethyl); K10(iTRAQ4plex)	64.56	0.942037	2	2	1477.76	0.815218
sDVEAIFSk	G3V4W0;G3V576	N-Term(iTRAQ4plex); K9(iTRAQ4plex)	64.54			2	1283.71	1.78056
iIDVVYNASNNELVR	P62241	N-Term(iTRAQ4plex)	64.54	0.967968	3	2	1863.01	1.32154
vTGSLSSAk	P39748	N-Term(iTRAQ4plex); K9(iTRAQ4plex)	64.53	1.07474	1	2	1137.68	4.08895
eLVYPPDYNPEGk	P12956	N-Term(iTRAQ4plex); K13(iTRAQ4plex)	64.5	0.91219	9	2	1808.93	1.09547
aAYLQETGkPLDETLk	P04083	N-Term(iTRAQ4plex); K9(iTRAQ4plex); K16(iTRAQ4plex)	64.5	1.02052	5	2	2209.25	1.37948
tGQEVVFVAEPDNk	B2RE46	N-Term(iTRAQ4plex); K14(iTRAQ4plex)	64.48	1.16797	3	2	1820.96	0.59626
nFSDNQLQEGk	P37802	N-Term(iTRAQ4plex); K11(iTRAQ4plex)	64.45	1.06442	3	2	1567.8	1.68772
eFHLNESGDPSSk	B2RCX0	N-Term(iTRAQ4plex); K13(iTRAQ4plex)	64.44	1.01171	4	2	1734.86	1.93443
cIALAQLLVEQNFPAIAIHR	Q13838	N-Term(iTRAQ4plex); C1(Carbamidomethyl)	64.44	1.13922	3	2	2421.37	4.22328
qIcLVMLETLSQSPQGR	Q15365	N-Term(iTRAQ4plex); C3(Carbamidomethyl)	64.43	1.08181	3	2	2104.11	3.2125
lFVGNLPPDITEEEMR	A8K525	N-Term(iTRAQ4plex)	64.38	0.923951	6	2	2004.03	1.18354
dMAIATGGAVFGEEGLTLNLEDVQPHDLGk	B3GQS7;B7Z532	N-Term(iTRAQ4plex); K30(iTRAQ4plex)	64.38			3	3385.73	4.00497
sIIQSAQQDSIk	E1NZA1	N-Term(iTRAQ4plex); K12(iTRAQ4plex)	64.37	0.986566	2	2	1605.91	0.170456
tATSLAEGLSLVVSPDSIHSVAPENEGR	Q9BTV4	N-Term(iTRAQ4plex)	64.37	1.00407	1	3	2980.55	5.12439
eAAEQDVEk	P26373	N-Term(iTRAQ4plex); K9(iTRAQ4plex)	64.36	1.21586	1	2	1306.67	0.72583
iEDVTPIPSDSTR	P62263	N-Term(iTRAQ4plex)	64.33	0.926128	4	2	1573.82	0.603365
iESILMSLPLTAR	P36551	N-Term(iTRAQ4plex)	64.33	0.924559	2	2	1587.93	0.5184
fDQLFDDESDPFEVLk	Q5VU21	N-Term(iTRAQ4plex); K16(iTRAQ4plex)	64.32	1.28263	2	2	2232.1	2.68111
aLDVMVSTFHk	P26447	N-Term(iTRAQ4plex); K11(iTRAQ4plex)	64.3	0.943157	5	2	1535.85	0.447931
gLQQQNSDWYLk	A4QPB0	N-Term(iTRAQ4plex); K12(iTRAQ4plex)	64.3	1.05164	2	2	1767.93	0.810528
dALNIETAIk	P07355	N-Term(iTRAQ4plex); K10(iTRAQ4plex)	64.25	1.00077	6	2	1375.8	1.0408
eDAPIGPHLQSMPSEQIR	J9R021	N-Term(iTRAQ4plex)	64.24	1.03896	3	2	2149.09	2.4513
gHIIVDEFQNTNVk	P00390	N-Term(iTRAQ4plex); K14(iTRAQ4plex)	64.19	1.13734	3	2	1902.04	3.79124
vVGQTTPESFEk	Q02952	N-Term(iTRAQ4plex); K12(iTRAQ4plex)	64.18	1.11507	3	2	1609.87	2.27106
lEDTENWLYEDGEDQPk	Q59GF8	N-Term(iTRAQ4plex); K17(iTRAQ4plex)	64.17	1.17614	1	2	2369.1	1.0074
vSILESLDk	K7EM13	N-Term(iTRAQ4plex); K9(iTRAQ4plex)	64.16	1.16021	1	2	1291.77	-2.0879
vAPAPAVVk	P62424	N-Term(iTRAQ4plex); K9(iTRAQ4plex)	64.12	1.16892	2	2	1139.74	0.396803
gAGSIAGASASPk	P15924	N-Term(iTRAQ4plex); K13(iTRAQ4plex)	64.12	0.885352	1	2	1361.77	2.05118
nVIFEISPTEEVGDFEVk	A4QPB0	N-Term(iTRAQ4plex); K18(iTRAQ4plex)	64.1	0.943417	2	2	2340.24	6.08315
iDVESLSSASQLDQALR	Q6NXG1	N-Term(iTRAQ4plex)	64.09	0.960508	1	2	1976.05	2.31166
iMGPNYTPGk	P13639	N-Term(iTRAQ4plex); K10(iTRAQ4plex)	64.08	1.28773	2	2	1365.74	-0.33791
iAVAAQNcYk	V9HWK1	N-Term(iTRAQ4plex); C8(Carbamidomethyl); K10(iTRAQ4plex)	64.07	1.23326	3	2	1425.78	0.614337
dSNNLcLHFNPR	P09382	N-Term(iTRAQ4plex); C6(Carbamidomethyl)	64.06	1.03901	5	2	1630.79	-0.400663
dFLAGGVAAAISk	P05141	N-Term(iTRAQ4plex); K13(iTRAQ4plex)	64.05	0.827109	1	2	1507.88	1.89165
scGSSTPDEFPTDIPGTk	A8K2Y2	N-Term(iTRAQ4plex); C2(Carbamidomethyl); K18(iTRAQ4plex)	64.04	0.963124	2	2	2184.05	4.00202
yESSALPSGQLTSLSEYASR	F5H897	N-Term(iTRAQ4plex)	64.04	0.924194	2	2	2290.13	-0.0483657
gVVTLLSDYEVck	Q9UKD2	N-Term(iTRAQ4plex); C12(Carbamidomethyl); K13(iTRAQ4plex)	64.01	0.998372	1	2	1770.96	1.08161
lYPAAVDTIVAIMAEGk	Q9ULC4	N-Term(iTRAQ4plex); K17(iTRAQ4plex)	64	0.950201	1	2	2050.16	7.35805
gTVTDFPGFDER	P08758	N-Term(iTRAQ4plex)	63.99	1.03058	2	2	1484.72	0.780701
hLIPAANTGESk	P62258	N-Term(iTRAQ4plex); K12(iTRAQ4plex)	63.99	0.959766	3	2	1525.86	-0.395867
aSAGPQPLLVQSck	Q9Y490	N-Term(iTRAQ4plex); C13(Carbamidomethyl); K14(iTRAQ4plex)	63.99	1.30334	1	2	1743.96	-2.81186
dAVTYTEHAk	P62805	N-Term(iTRAQ4plex); K10(iTRAQ4plex)	63.97	0.924187	3	2	1422.75	0.782312
aTFYGEQVDYYk	A4QPB0	N-Term(iTRAQ4plex); K12(iTRAQ4plex)	63.96	1.06525	2	2	1771.88	-1.33039
gcTATLGNFAk	E9PQD7;Q8NI62	N-Term(iTRAQ4plex); C2(Carbamidomethyl); K11(iTRAQ4plex)	63.92			2	1427.75	-1.11886
eTLPAEQDLTTk	P25786	N-Term(iTRAQ4plex); K12(iTRAQ4plex)	63.9	1.05503	2	2	1633.89	-0.384468
aISSASSPQSPGDALR	B3KP82	N-Term(iTRAQ4plex)	63.88	1.0189	1	2	1687.88	2.31563
aSYGVEDPEYAVTQLAQTTMR	Q9UJZ1	N-Term(iTRAQ4plex)	63.85	0.925912	2	2	2474.19	-4.35467
nSSYFVEWIPNNVk	B2R6L0;P68371;P07437;P04350;B2RBD5;Q9BUF5	N-Term(iTRAQ4plex); K14(iTRAQ4plex)	63.84			2	1985.04	1.18336
gDVAEGDLIEHFSQFGTVEk	Q13151	N-Term(iTRAQ4plex); K20(iTRAQ4plex)	63.84	0.965405	2	3	2466.24	2.04704
lLDTVDDMLANDIAR	C9J2Z4	N-Term(iTRAQ4plex)	63.8	0.970914	1	2	1818.94	2.22349
dAVLLVFANk	P61204;C9J1Z8	N-Term(iTRAQ4plex); K10(iTRAQ4plex)	63.78			2	1377.84	0.754457
aMGAAQVVVTDLSATR	V9HW89	N-Term(iTRAQ4plex)	63.77	0.791888	2	2	1733.94	2.83858
tETGQELEcLQDHLDDLVVEcR	Q92896	N-Term(iTRAQ4plex); C9(Carbamidomethyl); C21(Carbamidomethyl)	63.76	0.818397	1	3	2803.3	1.84796
eQAEAEVASLNR	Q5HYB6	N-Term(iTRAQ4plex)	63.75	0.933594	4	2	1460.75	0.20076
lHIIEVGTPPTGNQPFPk	Q00610	N-Term(iTRAQ4plex); K18(iTRAQ4plex)	63.75	1.22099	2	2	2233.26	2.16898
tWGADVINMTTVPEVVLAk	Q13126	N-Term(iTRAQ4plex); K19(iTRAQ4plex)	63.75	1.02785	4	2	2332.29	2.27763
hSQDLAFLSMLNDIAAVPATAMPFR	P49327	N-Term(iTRAQ4plex)	63.75	0.852678	1	3	2860.46	1.48076
tIAPALVSk	P06733	N-Term(iTRAQ4plex); K9(iTRAQ4plex)	63.74	1.1834	4	2	1187.76	0.893081
gWTGQESLSDSDPEMWELLQR	P34897	N-Term(iTRAQ4plex)	63.74	0.799689	2	2	2608.21	-0.551407
aVLIAGQPGTGk	Q9Y230	N-Term(iTRAQ4plex); K12(iTRAQ4plex)	63.73	1.05791	2	2	1399.85	0.91959
iVILDEADSMTSAAQAALR	C9JTT7	N-Term(iTRAQ4plex)	63.72	0.898754	1	2	2119.12	1.75438
sNPENNVGLITLANDcEVLTTLTPDTGR	A6PVX3	N-Term(iTRAQ4plex); C16(Carbamidomethyl)	63.7	0.997971	1	3	3158.58	2.37663
tLSDYNIQk	F5H265	N-Term(iTRAQ4plex); K9(iTRAQ4plex)	63.69	1.22687	3	2	1369.76	-0.125603
vAVGELTDEDVk	B3KXZ4	N-Term(iTRAQ4plex); K12(iTRAQ4plex)	63.69	1.18598	2	2	1562.85	-0.720372
iGNTGGMLDNILASk	P53396	N-Term(iTRAQ4plex); K15(iTRAQ4plex)	63.68	1.11647	1	2	1791.99	3.92371
aSFENNcEIGcFAk	P56537	N-Term(iTRAQ4plex); C7(Carbamidomethyl); C11(Carbamidomethyl); K14(iTRAQ4plex)	63.68	1.01167	1	2	1934.9	-0.735608
sQIHDIVLVGGSTR	P11142	N-Term(iTRAQ4plex)	63.67	0.95107	12	2	1625.91	-0.129869
aGkPVIcATQMLESMIk	P14618	N-Term(iTRAQ4plex); K3(iTRAQ4plex); C7(Carbamidomethyl); K17(iTRAQ4plex)	63.66	1.2097	4	2	2309.28	1.61097
tEVEETAGSVPAEELVEMDAEPQEAEPAk	Q02952	N-Term(iTRAQ4plex); K29(iTRAQ4plex)	63.66	1.10165	1	3	3373.61	1.27424
sEALPTDLPAPSAPDLTEPk	P14314	N-Term(iTRAQ4plex); K20(iTRAQ4plex)	63.65	0.827813	2	2	2337.25	2.02327
cTGGEVGATSALAPk	P30050	N-Term(iTRAQ4plex); C1(Carbamidomethyl); K15(iTRAQ4plex)	63.64	1.07044	2	2	1706.9	0.784254
tIEDAIAVLSVAEEAADR	Q96CT7	N-Term(iTRAQ4plex)	63.62	0.891782	1	2	2017.07	6.64224
qYFPNDEDQVGAAk	P13674	N-Term(iTRAQ4plex); K14(iTRAQ4plex)	63.61	1.12988	2	2	1869.92	-0.718391
lVMEEAPESYk	Q9Y3I0	N-Term(iTRAQ4plex); K11(iTRAQ4plex)	63.6	1.00588	1	2	1583.82	-1.492
sGGMSNELNNIISR	P53396	N-Term(iTRAQ4plex)	63.6	0.985824	2	2	1635.82	-3.06568
fWEVISDEHGIDPTGTYHGDSDLQLDR	P07437	N-Term(iTRAQ4plex)	63.6	0.876677	6	3	3246.51	1.58059
yIYDQcPAVAGYGPIEQLPDYNR	B4DUL5	N-Term(iTRAQ4plex); C6(Carbamidomethyl)	63.59	0.96282	3	2	2846.36	1.30251
eLGIWEPLAVk	B3KX11	N-Term(iTRAQ4plex); K11(iTRAQ4plex)	63.57	1.02452	2	2	1542.92	2.48661
vDNSSLTGESEPQTR	B7Z3V1	N-Term(iTRAQ4plex)	63.57	1.07967	2	2	1763.84	-4.86348
tNMLLQLDGSTPIcEDIGR	Q96CP5	N-Term(iTRAQ4plex); C14(Carbamidomethyl)	63.57	0.918202	1	2	2277.13	-0.44896
eIGWTDVGGWTGQGGSILGTk	Q01813	N-Term(iTRAQ4plex); K21(iTRAQ4plex)	63.56	1.01001	2	2	2407.25	-1.27435
tFEHVTSEIGAEEAEEVGVEHLLR	B4DXI8	N-Term(iTRAQ4plex)	63.56	1.01311	1	3	2825.41	-0.215826
sDIGEVILVGGMTR	B7Z4V2	N-Term(iTRAQ4plex)	63.54	1.0176	2	2	1590.87	0.498806
cMPTFQFFk	P10599	N-Term(iTRAQ4plex); C1(Carbamidomethyl); K9(iTRAQ4plex)	63.53	1.16391	1	2	1493.75	1.46135
dGSLASNPYSGDLTk	B4DYY5	N-Term(iTRAQ4plex); K15(iTRAQ4plex)	63.5	1.0927	2	2	1812.93	1.87057
sFLSQGQVLk	P48047	N-Term(iTRAQ4plex); K10(iTRAQ4plex)	63.49	1.07581	3	2	1394.82	-0.50699
tFVSGAcDASIk	P62879	N-Term(iTRAQ4plex); C7(Carbamidomethyl); K12(iTRAQ4plex)	63.49	1.06409	1	2	1543.8	0.87156
gVQDIVVGEGTHFLIPWVQk	Q6PUJ7	N-Term(iTRAQ4plex); K20(iTRAQ4plex)	63.48	0.969944	3	3	2510.41	2.91269
vMIYQDEVk	B4DPZ5	N-Term(iTRAQ4plex); K9(iTRAQ4plex)	63.45	1.14778	2	2	1412.77	-1.79632
vLATAFDTTLGGR	Q59GF8	N-Term(iTRAQ4plex)	63.44	0.992264	1	2	1465.81	1.23802
dAMQYASESk	Q00610	N-Term(iTRAQ4plex); K10(iTRAQ4plex)	63.42	1.11036	2	2	1417.69	1.28741
iQELEDLLAk	P20700	N-Term(iTRAQ4plex); K10(iTRAQ4plex)	63.42	1.03058	2	2	1459.86	-4.05325
tAVVVGTITDDVR	F8VWC5	N-Term(iTRAQ4plex)	63.41	0.991765	4	2	1489.83	0.226888
vLATVTkPVGGDk	B2R4K7	N-Term(iTRAQ4plex); K7(iTRAQ4plex); K13(iTRAQ4plex)	63.41	1.29303	3	2	1717.06	-0.0250963
dTDIVDEAIYYFk	F8VR50	N-Term(iTRAQ4plex); K13(iTRAQ4plex)	63.41	1.04357	1	2	1879.96	2.93653
eTcVSGEDPTQGADLSPDEk	Q02952	N-Term(iTRAQ4plex); C3(Carbamidomethyl); K20(iTRAQ4plex)	63.41	1.10596	2	2	2423.11	-0.394359
ySLEPVAVELk	P00558	N-Term(iTRAQ4plex); K11(iTRAQ4plex)	63.36	1.20054	2	2	1535.89	0.651637
qMEQISQFLQAAER	P37802	N-Term(iTRAQ4plex)	63.35	0.97535	2	2	1822.93	2.7463
eGAFSNFPISEETIk	Q9NR30	N-Term(iTRAQ4plex); K15(iTRAQ4plex)	63.34	1.0918	1	2	1957.02	3.95386
dAVLLLFANk	C9JPM4	N-Term(iTRAQ4plex); K10(iTRAQ4plex)	63.31	1.0724	2	2	1391.85	1.95675
iFSGSSHQDLSQk	P60891	N-Term(iTRAQ4plex); K13(iTRAQ4plex)	63.3	1.03128	1	2	1721.91	0.961226
nPDGTMNLMNWEcAIPGk	P63279	N-Term(iTRAQ4plex); C13(Carbamidomethyl); K18(iTRAQ4plex)	63.29	1.16221	2	2	2336.11	1.37671
eYAEDDNIYQQk	F5GYN4	N-Term(iTRAQ4plex); K12(iTRAQ4plex)	63.28	1.00461	1	2	1803.86	-2.17553
qVSSEcQGEMLDYR	Q92896	N-Term(iTRAQ4plex); C6(Carbamidomethyl)	63.28	0.943742	2	2	1845.83	1.50655
dTAEGVSQELISAGLVDGR	O95747	N-Term(iTRAQ4plex)	63.27	1.09715	1	2	2061.07	7.94061
dNLEFFLAGIGR	P49327	N-Term(iTRAQ4plex)	63.26	0.901942	1	2	1495.8	1.00979
qEAATLAANNTQLQAR	Q14980	N-Term(iTRAQ4plex)	63.26	0.983202	2	2	1843.98	1.1072
iQQEIAVQNPLVSER	F5GYN4	N-Term(iTRAQ4plex)	63.26	1.05869	2	2	1868.04	0.953383
vQVQDNEGcPVEALVk	P21333	N-Term(iTRAQ4plex); C9(Carbamidomethyl); K16(iTRAQ4plex)	63.26	1.00596	1	2	2073.1	6.2288
tFGENYVQELLEk	E5RFX7	N-Term(iTRAQ4plex); K13(iTRAQ4plex)	63.23	0.941384	1	2	1857.99	1.83577
nLEGYVGFANLPNQVYR	H0Y3Y4	N-Term(iTRAQ4plex)	63.23	0.967207	1	2	2098.1	5.43261
gYFEYIEENk	Q00839	N-Term(iTRAQ4plex); K10(iTRAQ4plex)	63.22	0.992829	2	2	1579.79	0.456218
qLSQSLLPAIVELAEDAk	B4DE69	N-Term(iTRAQ4plex); K18(iTRAQ4plex)	63.22	1.007	4	2	2213.27	1.88603
gGAEQFMEETER	Q53HV2	N-Term(iTRAQ4plex)	63.18	0.903973	3	2	1527.68	-1.73906
gDAMIMEETGk	Q9UQ80	N-Term(iTRAQ4plex); K11(iTRAQ4plex)	63.17	0.962412	2	2	1469.72	0.465719
qETEVELYNEFPEPIk	P51149	N-Term(iTRAQ4plex); K16(iTRAQ4plex)	63.16	1.12394	1	2	2253.15	0.719575
eLDEcFAQANDQMEILDSLIR	P15924	N-Term(iTRAQ4plex); C5(Carbamidomethyl)	63.16	0.816778	2	2	2654.25	-0.571223
aGTLSITEFADMLSGNAGGFR	Q15149	N-Term(iTRAQ4plex)	63.15	1.00632	1	2	2259.12	1.92851
eAMEDGEIDGNk	P19338	N-Term(iTRAQ4plex); K12(iTRAQ4plex)	63.14	0.906365	3	2	1595.75	1.72437
lLGPDAAINLTDPDGALAk	H0YI98	N-Term(iTRAQ4plex); K19(iTRAQ4plex)	63.13	1.24785	1	2	2153.21	3.81174
tGAAPIIDVVR	Q9BQQ5	N-Term(iTRAQ4plex)	63.12	0.950966	3	2	1255.75	0.840429
qAVTNPNNTFYATk	B7Z4V2	N-Term(iTRAQ4plex); K14(iTRAQ4plex)	63.12	1.16808	1	2	1856.98	0.995521
dIDDLELTLAk	V9HWC1;Q9UKX2;Q9Y623;P13535;A5YM51	N-Term(iTRAQ4plex); K11(iTRAQ4plex)	63.11			2	1533.86	0.258632
lGLVGVNLTLDGVk	P53396	N-Term(iTRAQ4plex); K14(iTRAQ4plex)	63.11	1.06762	1	2	1686.04	1.52371
lVLVGDGGTGk	P62826	N-Term(iTRAQ4plex); K11(iTRAQ4plex)	63.09	1.13817	3	2	1303.78	-0.772853
sMYEEEINETR	P20700	N-Term(iTRAQ4plex)	63.09	0.756046	3	2	1544.7	1.10479
gGDDLDPNYVLSSR	B2R892	N-Term(iTRAQ4plex)	63.09	1.46388	3	2	1651.8	-0.790721
dDGVFVQEVTQNSPAAR	Q09666	N-Term(iTRAQ4plex)	63.09	1.00155	2	2	1976.98	1.44822
fDSEPSAVALELPTR	P18583	N-Term(iTRAQ4plex)	63.07	0.895635	1	2	1775.94	3.40229
sLGDDISSETSGDFR	P12429	N-Term(iTRAQ4plex)	63.06	1.01472	3	2	1729.8	1.24476
lLGPNASPDGLIPWTR	P42224	N-Term(iTRAQ4plex)	63.05	0.901585	2	2	1851.03	2.30785
tDQVIQSLIALVNDPQPEHPLR	A8K4W8	N-Term(iTRAQ4plex)	63.04	1.07863	4	2	2627.45	7.28711
lLNQLQYcEEAGIPLVAIIGEQELk	B4DDD8	N-Term(iTRAQ4plex); C8(Carbamidomethyl); K25(iTRAQ4plex)	63.04	1.02382	1	3	3129.73	4.52419
gLPLVDDGGWNTVPISk	E7EX73	N-Term(iTRAQ4plex); K17(iTRAQ4plex)	63.03	0.971919	1	2	2056.13	-1.14544
nVFDEAILAALEPPEPk	P60953	N-Term(iTRAQ4plex); K17(iTRAQ4plex)	63.02	1.15273	5	2	2141.18	1.61972
dLLLNTMSQEEk	P78527	N-Term(iTRAQ4plex); K12(iTRAQ4plex)	63.01	0.921533	2	2	1708.91	2.70528
dDGISFSNQTGPAWAGSER	P20042	N-Term(iTRAQ4plex)	63.01	1.0097	1	2	2138.98	-2.35143
sNEILTAIIQGMR	B2RBR9	N-Term(iTRAQ4plex)	62.98	1.08012	1	2	1589.88	1.74093
fWESPETVSQLDSVR	Q58EY4	N-Term(iTRAQ4plex)	62.98	0.821554	1	2	1923.96	3.68643
eDVFVHQTAIk	Q6PKI6;Q96GD7	N-Term(iTRAQ4plex); K11(iTRAQ4plex)	62.96			2	1574.88	-0.0825548
dLSHIGDAVVIScAk	P12004	N-Term(iTRAQ4plex); C13(Carbamidomethyl); K15(iTRAQ4plex)	62.93	0.930992	2	2	1873.02	4.22641
sINPLGGFVHYGEVTNDFVMLk	Q9NY85	N-Term(iTRAQ4plex); K22(iTRAQ4plex)	62.93	0.894221	3	3	2725.43	1.51012
sLVDLTAVDVPTR	Q9UF24	N-Term(iTRAQ4plex)	62.92	0.919103	1	2	1529.86	-0.529856
sLLLTTIPQIGSTEWSETLHNLk	Q13126	N-Term(iTRAQ4plex); K23(iTRAQ4plex)	62.88	1.07938	2	3	2869.59	1.18639
fLSQPFQVAEVFTGHMGk	P06576	N-Term(iTRAQ4plex); K18(iTRAQ4plex)	62.84	1.08546	3	3	2311.22	0.263895
tDScDVNDcVQQVVELLQER	O43252	N-Term(iTRAQ4plex); C4(Carbamidomethyl); C9(Carbamidomethyl)	62.84	1.08199	1	2	2551.19	1.50836
fLGDIEVWDQAEk	Q5M7Z9	N-Term(iTRAQ4plex); K13(iTRAQ4plex)	62.83	0.964428	1	2	1837.96	-0.565194
aEQWNVNYVETSAk	H7C3P7	N-Term(iTRAQ4plex); K14(iTRAQ4plex)	62.83	1.02585	1	2	1926.99	4.31842
vNIVFNYDMPEDSDTYLHR	O00148	N-Term(iTRAQ4plex)	62.82	0.909148	1	2	2472.16	-0.833462
gVLFASGQNLAR	P28838	N-Term(iTRAQ4plex)	62.8	0.985769	3	2	1376.78	0.750491
gWPLELIcEk	Q12906	N-Term(iTRAQ4plex); C8(Carbamidomethyl); K10(iTRAQ4plex)	62.79	0.83653	2	2	1532.84	4.13279
cPNPTcENMNFSWR	Q59H57	N-Term(iTRAQ4plex); C1(Carbamidomethyl); C6(Carbamidomethyl)	62.76	0.801279	1	2	1956.83	1.11456
vLFIcTANVTDTIPEPLR	B3KPH8	N-Term(iTRAQ4plex); C5(Carbamidomethyl)	62.75	0.923562	1	2	2203.19	1.24415
aGTQIENIDEDFR	O43707	N-Term(iTRAQ4plex)	62.74	0.947918	2	2	1651.8	0.163941
yVSLIYTNYEAGkDDYVk	C7DJS2	N-Term(iTRAQ4plex); K13(iTRAQ4plex); K18(iTRAQ4plex)	62.73	1.22228	2	2	2573.36	3.48728
lMIEMDGTENk	P06733	N-Term(iTRAQ4plex); K11(iTRAQ4plex)	62.72	1.13691	8	2	1568.79	0.637474
lIDFLEcGk	B4DLW8	N-Term(iTRAQ4plex); C7(Carbamidomethyl); K9(iTRAQ4plex)	62.71	1.34996	1	2	1382.76	1.64953
eLAILLGMLDPAEkDEk	P30041	N-Term(iTRAQ4plex); K14(iTRAQ4plex); K17(iTRAQ4plex)	62.7	1.01367	2	2	2317.32	6.62826
yPPPTELLDLQPLPVSALR	O75643	N-Term(iTRAQ4plex)	62.67	0.81905	4	2	2263.29	2.09624
gEMMDLQHGSLFLR	P00338	N-Term(iTRAQ4plex)	62.64	0.953935	3	2	1777.88	-1.08346
vSQPIEGHAASFAQFk	Q00610	N-Term(iTRAQ4plex); K16(iTRAQ4plex)	62.62	1.11945	2	2	2005.08	0.869914
tFTDcFNcLPIAAIVDEk	P62140;P62136;Q9UPN1	N-Term(iTRAQ4plex); C5(Carbamidomethyl); C8(Carbamidomethyl); K18(iTRAQ4plex)	62.61			2	2402.2	1.94852
aGALNSNDAFVLk	B7Z2X4	N-Term(iTRAQ4plex); K13(iTRAQ4plex)	62.58	0.989543	2	2	1607.9	1.2884
iAEQELLDASER	V9HWC1;Q9UKX2;P13535	N-Term(iTRAQ4plex)	62.57			2	1517.79	0.280795
fNVWDTAGQEk	P62826	N-Term(iTRAQ4plex); K11(iTRAQ4plex)	62.57	1.18723	4	2	1582.81	0.491231
fASENDLPEWk	P43487	N-Term(iTRAQ4plex); K11(iTRAQ4plex)	62.57	1.10111	1	2	1623.83	-0.085094
fGEVVDcTLk	H0YA96;D6R9P3;B4DTA2	N-Term(iTRAQ4plex); C7(Carbamidomethyl); K10(iTRAQ4plex)	62.56			2	1455.78	0.712765
aDLDVSGPk	Q09666	N-Term(iTRAQ4plex); K9(iTRAQ4plex)	62.54	1.18924	2	2	1189.66	-2.8072
nEELDAMMk	Q96A32	N-Term(iTRAQ4plex); K9(iTRAQ4plex)	62.52	1.51845	2	2	1368.67	-2.3828
dSSTcPGDYVLSVSENSR	P46109	N-Term(iTRAQ4plex); C5(Carbamidomethyl)	62.52	0.981833	1	2	2116.96	1.34361
lASQGDSISSQLGPIHPPPR	Q92945	N-Term(iTRAQ4plex)	62.52	1.05937	3	2	2201.18	2.28677
eIAEAYLGYPVTNAVITVPAYFNDSQR	B4DWK5	N-Term(iTRAQ4plex)	62.46	0.959298	4	3	3145.61	3.12499
gGELVYTDSEAR	Q15149	N-Term(iTRAQ4plex)	62.42	0.959983	2	2	1440.71	0.70111
iLGQEGDASYLASEISTWDGVIVTPSEk	B4DY09	N-Term(iTRAQ4plex); K28(iTRAQ4plex)	62.42	1.01398	2	3	3253.69	4.4341
qEYDEAGPSIVHR	A8K3K1;P68133	N-Term(iTRAQ4plex)	62.41			2	1644.81	0.443926
lmIEMDGTENk	P06733	N-Term(iTRAQ4plex); M2(Oxidation); K11(iTRAQ4plex)	62.4	1.09047	8	2	1584.78	-1.93731
mDSTEPPYSQk	P68104	N-Term(iTRAQ4plex); K11(iTRAQ4plex)	62.39	1.63066	3	2	1570.76	-2.18008
eLSEALGQIFDSQR	Q08380	N-Term(iTRAQ4plex)	62.37	0.784419	2	2	1736.9	0.977014
hSGPNSADSANDGFVR	P52597	N-Term(iTRAQ4plex)	62.37	0.944334	2	2	1774.82	-0.1471
aTSNVFAMFDQSQIQEFk	P19105	N-Term(iTRAQ4plex); K18(iTRAQ4plex)	62.37	1.40925	2	2	2379.19	-0.670632
sTLNEIYFGk	B1AK87	N-Term(iTRAQ4plex); K10(iTRAQ4plex)	62.36	1.1958	2	2	1459.81	2.83427
lSLEPLPcYQLELDAAVAEVk	Q96RS6	N-Term(iTRAQ4plex); C8(Carbamidomethyl); K21(iTRAQ4plex)	62.36	1.00074	1	3	2646.43	-0.933599
dSLLQDGEFSMDLR	P07737	N-Term(iTRAQ4plex)	62.34	0.929168	12	2	1769.85	0.795275
qLSSEELEQFQk	Q6P0M4	N-Term(iTRAQ4plex); K12(iTRAQ4plex)	62.33	1.15379	1	2	1753.93	3.18488
gPGLGSTQGQTIALPAQGLIEFR	Q2NLD4	N-Term(iTRAQ4plex)	62.28	0.97235	1	2	2455.35	2.15598
tVVAGSSDAAQk	O95865	N-Term(iTRAQ4plex); K12(iTRAQ4plex)	62.26	0.860133	1	2	1421.79	1.3623
eEIVQFFSGLEIVPNGITLPVDPEGk	P52597	N-Term(iTRAQ4plex); K26(iTRAQ4plex)	62.26	0.923926	1	3	3115.67	-2.87298
tEMEDLMSSk	P35579	N-Term(iTRAQ4plex); K10(iTRAQ4plex)	62.25	0.921778	2	2	1458.71	-0.361578
eAVAMESYAk	P78371	N-Term(iTRAQ4plex); K10(iTRAQ4plex)	62.24	1.02428	2	2	1386.72	0.919032
mEIQEIQLk	H0YL52;D9YZV5;H0YK48;Q5HYB6	N-Term(iTRAQ4plex); K9(iTRAQ4plex)	62.23			2	1419.82	2.61592
vLVQNAAGSQEk	Q9Y490	N-Term(iTRAQ4plex); K12(iTRAQ4plex)	62.23	1.36593	1	2	1531.87	-1.71628
iVNSAQTGSFk	E9PN17	N-Term(iTRAQ4plex); K11(iTRAQ4plex)	62.21	1.12371	1	2	1439.81	0.545282
mGGGGAMNMGDPYGSGGQk	Q9BSV4	N-Term(iTRAQ4plex); K19(iTRAQ4plex)	62.2	1.10244	2	2	2059.92	-0.128994
yFHVVIAGPQDSPFEGGTFk	P61088	N-Term(iTRAQ4plex); K20(iTRAQ4plex)	62.19	1.06651	2	2	2484.29	4.84509
dAGTIAGLNVLR	P11142	N-Term(iTRAQ4plex)	62.15	0.947077	2	2	1343.78	1.37786
yYGGAEVVDEIELLcQR	P34897	N-Term(iTRAQ4plex); C15(Carbamidomethyl)	62.15	0.976748	1	2	2158.06	-2.45164
aDPDGPEAQAEAcSGER	D6RC52	N-Term(iTRAQ4plex); C13(Carbamidomethyl)	62.13	0.809345	3	2	1903.82	0.139872
aVLFcLSEDkk	G3V1A4	N-Term(iTRAQ4plex); C5(Carbamidomethyl); K10(iTRAQ4plex); K11(iTRAQ4plex)	62.1	1.21591	3	2	1741.99	-0.826812
lDNLVAILDINR	B4E022	N-Term(iTRAQ4plex)	62.08	0.994667	2	2	1512.89	1.59389
vWYVSNIDGTHLAk	P06744	N-Term(iTRAQ4plex); K14(iTRAQ4plex)	62.08	1.07534	3	2	1891.03	0.654252
iLLAELEQLk	P08670	N-Term(iTRAQ4plex); K10(iTRAQ4plex)	62.07	2.02381	2	2	1457.92	-0.368445
tIAMDGTEGLVR	P06576	N-Term(iTRAQ4plex)	62.05	0.955553	5	2	1406.74	-0.148463
gEHPGLSIGDVAk	Q5T7C4	N-Term(iTRAQ4plex); K13(iTRAQ4plex)	62.04	0.917152	5	2	1567.87	0.0296145
lSSEMNTSTVNSAR	P20700	N-Term(iTRAQ4plex)	62.03	0.86697	2	2	1640.81	3.31847
iFGTDSQYNAYNEk	Q15800	N-Term(iTRAQ4plex); K14(iTRAQ4plex)	62.01	1.16227	1	2	1937.95	-0.475764
tEVNSGFFYk	B4DPJ8	N-Term(iTRAQ4plex); K10(iTRAQ4plex)	61.99	0.984983	4	2	1479.77	-0.0574242
yELISETGGSHDk	Q12906	N-Term(iTRAQ4plex); K13(iTRAQ4plex)	61.99	1.04008	1	2	1723.88	2.29834
mIPcDFLIPVQTQHPIR	P06744	N-Term(iTRAQ4plex); C4(Carbamidomethyl)	61.99	0.934947	3	2	2209.18	3.34057
acLDTAVENMPSLk	P49327	N-Term(iTRAQ4plex); C2(Carbamidomethyl); K14(iTRAQ4plex)	61.97	1.14002	2	2	1836.94	-0.640601
aSEWVQQVSGLMDGk	P49588	N-Term(iTRAQ4plex); K15(iTRAQ4plex)	61.97	1.10116	1	2	1922.99	0.674155
aQAELVGTADEATR	P30049	N-Term(iTRAQ4plex)	61.96	0.924899	3	2	1575.81	1.7446
sGDSEVYQLGDVSQk	E7EUY5	N-Term(iTRAQ4plex); K15(iTRAQ4plex)	61.96	1.07015	2	2	1899.96	1.11735
tDMIQALGGVEGILEHTLFk	Q6P2Q9	N-Term(iTRAQ4plex); K20(iTRAQ4plex)	61.94	0.842459	1	3	2460.34	-1.51231
eNILEEFSk	O43390	N-Term(iTRAQ4plex); K9(iTRAQ4plex)	61.92	1.03193	1	2	1396.75	-0.94998
aDRDQYELLcLDNTR	C9JVG0	N-Term(iTRAQ4plex); C10(Carbamidomethyl)	61.92	1.14115	4	2	2025.98	0.475427
iIEETLALk	O15144	N-Term(iTRAQ4plex); K9(iTRAQ4plex)	61.91	1.2736	1	2	1317.82	-0.222886
aVLLAGPPGTGk	B5BUB1	N-Term(iTRAQ4plex); K12(iTRAQ4plex)	61.91	1.05727	3	2	1368.85	0.90435
yTPVQQGPVGVNVTYGGDPIPk	P21333	N-Term(iTRAQ4plex); K22(iTRAQ4plex)	61.89	0.961949	2	2	2574.4	5.58571
aAFGEEVDAVDTGISR	O00273	N-Term(iTRAQ4plex)	61.87	0.731378	1	2	1780.89	1.85416
sLTNDWEDHLAVk	P07900;P08238	N-Term(iTRAQ4plex); K13(iTRAQ4plex)	61.84			2	1815.95	-1.17785
lGNNcVFAPADVTSEk	Q99714	N-Term(iTRAQ4plex); C5(Carbamidomethyl); K16(iTRAQ4plex)	61.84	0.925315	1	2	2010.03	2.68912
nIDEHANEDVER	P61026	N-Term(iTRAQ4plex)	61.83	0.991166	2	2	1584.74	0.849742
sFAGAVSPQEEEEFR	A8K521	N-Term(iTRAQ4plex)	61.82	0.914643	1	2	1826.87	1.02482
wLLLNDPEDTSSGSk	F8W8J4	N-Term(iTRAQ4plex); K15(iTRAQ4plex)	61.8	0.892199	1	2	1950.02	5.3834
sPVAVQSTk	Q13011	N-Term(iTRAQ4plex); K9(iTRAQ4plex)	61.77	0.984952	1	2	1204.72	3.99288
nQTAEkEEFEHQQk	P11142	N-Term(iTRAQ4plex); K6(iTRAQ4plex); K14(iTRAQ4plex)	61.76	1.20289	2	2	2178.12	0.163359
lLQYSDALEHLLTTGQGVVLER	Q7Z518	N-Term(iTRAQ4plex)	61.76	0.975691	2	3	2599.44	6.60734
aSGVEGADVVk	B4DG62	N-Term(iTRAQ4plex); K11(iTRAQ4plex)	61.75	1.02544	1	2	1319.74	2.81812
sLSALGNVISALAEGSTYVPYR	P33176	N-Term(iTRAQ4plex)	61.74	1.12262	1	3	2412.29	0.419098
yDDMAAAMk	P61981;P31946	N-Term(iTRAQ4plex); K9(iTRAQ4plex)	61.73			2	1303.63	-0.284643
lkLEAELGNMQGLVEDFk	P05787	N-Term(iTRAQ4plex); K2(iTRAQ4plex); K18(iTRAQ4plex)	61.73	1.11126	3	2	2466.36	0.259188
tLDQVLEDVDQccQALSQR	C9JNK6	N-Term(iTRAQ4plex); C12(Carbamidomethyl); C13(Carbamidomethyl)	61.7	1.05917	1	2	2422.14	-2.19215
nVQGIIEILk	P42704	N-Term(iTRAQ4plex); K10(iTRAQ4plex)	61.69	1.24898	1	2	1414.89	1.14797
eFTEAVEAk	Q6PUJ7	N-Term(iTRAQ4plex); K9(iTRAQ4plex)	61.68	1.06181	3	2	1311.7	0.59002
eDAMAMVDHcLk	P43243	N-Term(iTRAQ4plex); C10(Carbamidomethyl); K12(iTRAQ4plex)	61.66	1.06112	1	2	1707.81	-3.01071
aLEAVFGk	H0Y6E7	N-Term(iTRAQ4plex); K8(iTRAQ4plex)	61.64	1.02533	2	2	1122.68	0.686022
dYNVTANSk	P00338	N-Term(iTRAQ4plex); K9(iTRAQ4plex)	61.64	1.21303	1	2	1299.68	-1.2572
aPWIEQEGPEYWDQETR	B2ZRD4;A2VBZ8;M4TCH1;F6IQY8;Q2A689;K7W4U9;C8ZLL1	N-Term(iTRAQ4plex)	61.64			2	2278.06	2.63359
aAAGEFADDPcSSVk	B4E2G8	N-Term(iTRAQ4plex); C11(Carbamidomethyl); K15(iTRAQ4plex)	61.63	0.957993	1	2	1812.89	10.5109
wQHDLFDSGFGGGAGVETGGk	Q86V81	N-Term(iTRAQ4plex); K21(iTRAQ4plex)	61.63	0.944026	2	2	2410.17	2.97838
tkPYIQVDIGGGQTk	P11021	N-Term(iTRAQ4plex); K2(iTRAQ4plex); K15(iTRAQ4plex)	61.62	1.15182	4	2	2037.17	-2.23798
dQLIYNLLk	P00338	N-Term(iTRAQ4plex); K9(iTRAQ4plex)	61.6	1.08706	2	2	1407.85	3.04966
mYGISLcQAILDETk	P04083	N-Term(iTRAQ4plex); M1(Oxidation); C7(Carbamidomethyl); K15(iTRAQ4plex)	61.6	1.23755	1	2	2046.05	-1.39104
fVIHcNSPVWGADk	O75367	N-Term(iTRAQ4plex); C5(Carbamidomethyl); K14(iTRAQ4plex)	61.57	0.935486	2	2	1917.99	-1.13017
vTHAVVTVPAYFNDAQR	P11021	N-Term(iTRAQ4plex)	61.57	1.02268	3	2	2032.08	2.63601
vPEWVDTVk	P39019	N-Term(iTRAQ4plex); K9(iTRAQ4plex)	61.56	0.96486	2	2	1360.77	1.26668
aAPLDSIHSLAAYYIDcIR	P49327	N-Term(iTRAQ4plex); C17(Carbamidomethyl)	61.56	1.17413	1	3	2293.18	1.27916
ncSETQYESk	P61981	N-Term(iTRAQ4plex); C2(Carbamidomethyl); K10(iTRAQ4plex)	61.55	0.996531	2	2	1533.71	0.262824
tPSALAILENANVLAR	P09972	N-Term(iTRAQ4plex)	61.55	1.02843	1	2	1797.04	1.45964
vTQSNFAVGYk	P21796	N-Term(iTRAQ4plex); K11(iTRAQ4plex)	61.54	1.08597	1	2	1501.83	0.0250905
vFITDDFHDMMPk	Q5CAQ5	N-Term(iTRAQ4plex); K13(iTRAQ4plex)	61.52	1.07865	2	2	1883.93	-0.291847
lEEIAELVASSLPSPLR	H0YIY8	N-Term(iTRAQ4plex)	61.52	1.0997	1	2	1968.12	4.76903
lSPEPWTPETGLVTDAFk	Q6PIM8	N-Term(iTRAQ4plex); K18(iTRAQ4plex)	61.51	1.04866	1	2	2276.22	7.08448
tMLELLNQLDGFDSR	B4DR63	N-Term(iTRAQ4plex)	61.47	1.1214	1	2	1895.96	-2.40051
lAMQEFMILPVGAANFR	P06733	N-Term(iTRAQ4plex)	61.47	1.09086	2	2	2052.09	1.88143
lVSQDNFGFDLPAVEAATk	D6W5C0	N-Term(iTRAQ4plex); K19(iTRAQ4plex)	61.47	1.27341	1	2	2310.23	3.23019
mEVQEQEEDISSLIR	P78527	N-Term(iTRAQ4plex)	61.45	0.748622	1	2	1949.96	2.13699
lNQVcFDDDGTSSPQDR	A8K897	N-Term(iTRAQ4plex); C5(Carbamidomethyl)	61.45	0.932688	2	2	2097.92	-1.23102
aFLADPSAFVAAAPVAAATTAAPAAAAAPAk	A8K4Z4	N-Term(iTRAQ4plex); K31(iTRAQ4plex)	61.45	1.2019	2	3	3040.68	1.51515
lEGNSPQGSNQGVk	P61006	N-Term(iTRAQ4plex); K14(iTRAQ4plex)	61.44	1.16642	1	2	1702.89	-3.94232
kDcEVVMMIGLPGAGk	Q00839	N-Term(iTRAQ4plex); K1(iTRAQ4plex); C3(Carbamidomethyl); K16(iTRAQ4plex)	61.44	1.00525	3	2	2137.16	3.94687
sSILLDVkPWDDETDMAQLEAcVR	E9PK01	N-Term(iTRAQ4plex); K8(iTRAQ4plex); C22(Carbamidomethyl)	61.44	1.02706	1	3	3079.54	3.16276
vLELDNVk	B4DE69	N-Term(iTRAQ4plex); K8(iTRAQ4plex)	61.43	1.07218	1	2	1217.74	2.02565
gILADEDSSRPVWLk	P49327	N-Term(iTRAQ4plex); K15(iTRAQ4plex)	61.43	1.09225	1	2	1974.09	1.15668
dEADVLEVDQGFDDHNLPcDVIWLDIEHADGk	Q14697	N-Term(iTRAQ4plex); C19(Carbamidomethyl); K32(iTRAQ4plex)	61.41	0.894265	1	4	3967.87	3.33194
sLSDSESDDSk	Q13185	N-Term(iTRAQ4plex); K11(iTRAQ4plex)	61.4	1.09287	1	2	1457.69	0.67722
vEHSDLSFSk	P61769	N-Term(iTRAQ4plex); K10(iTRAQ4plex)	61.36	1.05797	2	2	1436.77	1.85482
tFcQLILDPIFk	P13639	N-Term(iTRAQ4plex); C3(Carbamidomethyl); K12(iTRAQ4plex)	61.35	1.27615	2	2	1783.01	0.929373
dAFQNAYLELGGLGER	B7Z3V1	N-Term(iTRAQ4plex)	61.35	1.05577	2	2	1896.96	1.24306
qLLTLSSELSQAR	P15311	N-Term(iTRAQ4plex)	61.33	1.09727	2	2	1589.9	-0.510709
lPSGSGAASPTGSAVDIR	Q09666	N-Term(iTRAQ4plex)	61.32	1.01125	2	2	1786.94	0.986418
dPTVHDDVLELEMDELNR	P78527	N-Term(iTRAQ4plex)	61.32	0.870596	2	2	2284.09	0.0903405
fPLTTESAMk	P62750	N-Term(iTRAQ4plex); K10(iTRAQ4plex)	61.31	1.03621	5	2	1412.77	2.77606
sNLNSLDEQEGVk	M0QZK8	N-Term(iTRAQ4plex); K13(iTRAQ4plex)	61.3	0.955785	1	2	1720.9	4.14914
lSLNIDPDAk	Q5CAQ5	N-Term(iTRAQ4plex); K10(iTRAQ4plex)	61.29	1.33676	2	2	1373.79	0.349673
dSTLIMQLLR	P62258;P61981;P31946;Q04917;P31947;P27348;P63104	N-Term(iTRAQ4plex)	61.22			2	1333.77	4.16713
fEDENFILk	A8K486;Q567Q0;Q71V99	N-Term(iTRAQ4plex); K9(iTRAQ4plex)	61.22			2	1442.78	1.62684
qVPNESFFNFFNPLk	Q99733	N-Term(iTRAQ4plex); K15(iTRAQ4plex)	61.22	1.06108	1	2	2116.12	3.69001
vVDLLAPYAk	P06576	N-Term(iTRAQ4plex); K10(iTRAQ4plex)	61.21	1.00711	3	2	1376.84	0.238109
wISDYADSVPDPEALR	Q9Y3A4	N-Term(iTRAQ4plex)	61.2	0.861971	1	2	1977.97	-1.07923
ePPPEFEFIADPPSISAFDLDVVk	Q15459	N-Term(iTRAQ4plex); K24(iTRAQ4plex)	61.19	0.954339	2	3	2947.53	3.56861
qVHPDTGISSk	A8K9J7;P06899	N-Term(iTRAQ4plex); K11(iTRAQ4plex)	61.15			2	1456.8	2.68481
lLASANLEEVTMk	P35659	N-Term(iTRAQ4plex); K13(iTRAQ4plex)	61.13	0.896717	1	2	1706.96	0.848379
tLYVEEVVPNVIEPSFGLGR	P41250	N-Term(iTRAQ4plex)	61.13	1.02936	2	2	2362.29	4.88331
lFVGNLPTDITEEDFk	B4DWI8	N-Term(iTRAQ4plex); K16(iTRAQ4plex)	61.12	1.09226	1	2	2126.13	1.71625
sLHTLFGDk	H7C013	N-Term(iTRAQ4plex); K9(iTRAQ4plex)	61.11	1.88951	6	2	1305.74	-0.569491
dLAEDAPWk	O75369;P21333;Q14315	N-Term(iTRAQ4plex); K9(iTRAQ4plex)	61.08			2	1332.71	1.42475
nFGIGQDIQPk	P62424	N-Term(iTRAQ4plex); K11(iTRAQ4plex)	61.06	1.16392	3	2	1504.84	-0.255358
dADVQNFVSFISk	P42126	N-Term(iTRAQ4plex); K13(iTRAQ4plex)	61.06	0.996899	2	2	1757.93	1.96974
yLTESYGTGQDIDDR	E7EW20	N-Term(iTRAQ4plex)	61.06	0.909933	3	2	1876.87	-0.365002
lNFSHGTHEYHAETIk	P14618	N-Term(iTRAQ4plex); K16(iTRAQ4plex)	61.05	1.23281	2	2	2172.11	0.138324
aQFAQPEILIGTIPGAGGTQR	P30084	N-Term(iTRAQ4plex)	61.05	1.00556	1	2	2269.26	6.7915
fVNVVPTFGk	P62861	N-Term(iTRAQ4plex); K10(iTRAQ4plex)	61.04	1.00371	2	2	1395.82	0.796282
kPDTIEVQQMk	P26038;B7Z4C7;P15311;Q6PKD3	N-Term(iTRAQ4plex); K1(iTRAQ4plex); K11(iTRAQ4plex)	61.04			2	1748.99	-0.589316
vAQLEAQcQEPck	C9JEU5	N-Term(iTRAQ4plex); C8(Carbamidomethyl); C12(Carbamidomethyl); K13(iTRAQ4plex)	61.02	1.28147	2	2	1848.92	2.015
lcLQQGQLcEPLPSLAESR	Q6XQN6	N-Term(iTRAQ4plex); C2(Carbamidomethyl); C9(Carbamidomethyl)	61	0.99192	1	2	2343.21	6.09848
mIINEELMASLDQPTQTVVMHR	B4DRU0	N-Term(iTRAQ4plex)	61	1.01024	2	3	2700.37	1.45936
nVTLPAVFk	P36578	N-Term(iTRAQ4plex); K9(iTRAQ4plex)	60.98	1.00318	2	2	1276.79	1.26127
fcNPGFPIGcYITDk	B3KSG9	N-Term(iTRAQ4plex); C2(Carbamidomethyl); C10(Carbamidomethyl); K15(iTRAQ4plex)	60.96	0.935774	1	2	2077.01	-2.03991
tYDPSGDSTLPTcSk	Q9Y2X3	N-Term(iTRAQ4plex); C13(Carbamidomethyl); K15(iTRAQ4plex)	60.95	0.831871	2	2	1916.91	-0.730071
lLLPGELAk	A8K9J7;P06899	N-Term(iTRAQ4plex); K9(iTRAQ4plex)	60.94			2	1241.81	2.35857
sMGLPTSDEQk	Q9Y266	N-Term(iTRAQ4plex); K11(iTRAQ4plex)	60.94	1.04235	2	2	1480.75	-0.711191
gTQcVEQIQELVLR	B4E318	N-Term(iTRAQ4plex); C4(Carbamidomethyl)	60.94	0.931087	1	2	1816.98	2.7845
lYTLVLTDPDAPSR	P30086	N-Term(iTRAQ4plex)	60.9	0.77338	1	2	1704.93	0.97675
lFQEDDEIPLYLk	P14406	N-Term(iTRAQ4plex); K13(iTRAQ4plex)	60.9	1.01599	2	2	1911.04	2.51247
vELSEQQLQLWPSDVDk	P09543	N-Term(iTRAQ4plex); K17(iTRAQ4plex)	60.88	1.01238	1	2	2302.23	5.24457
tPVEVPVGGFk	Q15149	N-Term(iTRAQ4plex); K11(iTRAQ4plex)	60.87	1.05166	2	2	1417.83	1.13054
yIDQEELNk	P07900;P08238	N-Term(iTRAQ4plex); K9(iTRAQ4plex)	60.87			2	1439.76	1.32405
aILVDLEPGTmDSVR	B2R6L0;P07437;B2RBD5	N-Term(iTRAQ4plex); M11(Oxidation)	60.85			2	1775.93	0.327742
dSVVAGFQWATk	P13639	N-Term(iTRAQ4plex); K12(iTRAQ4plex)	60.84	1.07613	5	2	1596.86	1.07463
sAFLcGVMk	B2R8Z8;O43390	N-Term(iTRAQ4plex); C5(Carbamidomethyl); K9(iTRAQ4plex)	60.83			2	1300.7	0.759454
lLLQVQHASk	P12236;P05141	N-Term(iTRAQ4plex); K10(iTRAQ4plex)	60.79			2	1424.88	1.42182
yLAPSGPSGTLk	Q16658	N-Term(iTRAQ4plex); K12(iTRAQ4plex)	60.79	1.00567	2	2	1478.85	0.339254
gISQEQMQEFR	O43707	N-Term(iTRAQ4plex)	60.78	0.959208	3	2	1496.73	-0.1719
gTVVYGEPITASLGTDGSHYWSk	Q16555	N-Term(iTRAQ4plex); K23(iTRAQ4plex)	60.78	0.892169	1	3	2713.38	1.62425
aPVAGTcYQAEWDDYVPk	P30086	N-Term(iTRAQ4plex); C7(Carbamidomethyl); K18(iTRAQ4plex)	60.77	0.986114	2	2	2358.13	0.360674
lIALLEVLSQk	O75369;P21333;Q14315	N-Term(iTRAQ4plex); K11(iTRAQ4plex)	60.73			2	1514.98	1.42557
gEGPDVDVNLPk	Q09666	N-Term(iTRAQ4plex); K12(iTRAQ4plex)	60.71	1.10962	3	2	1527.83	0.781892
eTVYcLNDDDETEVLkEDIIQGFR	P13010	N-Term(iTRAQ4plex); C5(Carbamidomethyl); K16(iTRAQ4plex)	60.7	0.84557	2	3	3189.56	1.80904
sSSGLLEWESk	Q6NTA2	N-Term(iTRAQ4plex); K11(iTRAQ4plex)	60.68	0.913952	2	2	1510.8	1.32894
nAIDDGcVVPGAGAVEVAMAEALIk	B4DPJ8	N-Term(iTRAQ4plex); C7(Carbamidomethyl); K25(iTRAQ4plex)	60.68	1.06906	3	3	2758.44	1.78316
iGAEVYHNLk	P06733	N-Term(iTRAQ4plex); K10(iTRAQ4plex)	60.65	1.27185	7	2	1431.82	-0.579665
mLDAEDIVNTARPDEk	O43707	N-Term(iTRAQ4plex); K16(iTRAQ4plex)	60.65	0.987495	2	2	2105.08	1.21569
eVTPEGLQMVk	P22234	N-Term(iTRAQ4plex); K11(iTRAQ4plex)	60.61	1.37601	2	2	1518.84	-1.12885
lSSGFDDIDLPSAVk	Q9Y446	N-Term(iTRAQ4plex); K15(iTRAQ4plex)	60.53	0.988082	1	2	1852.01	7.85599
nVSSFPDDATSPLQENR	A8K7D9	N-Term(iTRAQ4plex)	60.53	1.08379	2	2	2020.96	-4.35807
aAEcNIVVTQPR	Q08211	N-Term(iTRAQ4plex); C4(Carbamidomethyl)	60.52	1.08213	2	2	1501.79	-0.785442
aGDWQcPNPGcGNQNFAWR	C9JGE3	N-Term(iTRAQ4plex); C6(Carbamidomethyl); C11(Carbamidomethyl)	60.52	1.01849	1	2	2379.03	1.61357
iFTSIGEDYDER	Q6PUJ7	N-Term(iTRAQ4plex)	60.51	0.904736	2	2	1588.76	-0.0178144
sYSPYDMLESIR	P07355	N-Term(iTRAQ4plex)	60.51	0.800244	3	2	1604.78	3.26557
fHMVDGNVSGEFTDLVPEk	B4DUR9	N-Term(iTRAQ4plex); K19(iTRAQ4plex)	60.5	0.933308	1	2	2409.2	-0.392285
gEFGGFGSVSGk	Q09028	N-Term(iTRAQ4plex); K12(iTRAQ4plex)	60.49	1.06468	1	2	1416.74	1.06667
ySDESGNMDFDNFIScLVR	P04632	N-Term(iTRAQ4plex); C16(Carbamidomethyl)	60.48	0.897471	2	2	2413.06	0.280053
aGLNcSTENMPIk	P05198	N-Term(iTRAQ4plex); C5(Carbamidomethyl); K13(iTRAQ4plex)	60.46	0.976534	2	2	1722.87	-3.88604
fSALQQAVPTESTDNR	E7EX73	N-Term(iTRAQ4plex)	60.43	0.893548	3	2	1907.96	0.666584
aNTFVAELk	Q0QF37	N-Term(iTRAQ4plex); K9(iTRAQ4plex)	60.42	1.11592	5	2	1280.75	0.468405
dETEFYLGk	F8WBS5	N-Term(iTRAQ4plex); K9(iTRAQ4plex)	60.42	0.870981	2	2	1389.72	2.36412
sNMGHPEPASGLAALAk	P49327	N-Term(iTRAQ4plex); K17(iTRAQ4plex)	60.42	0.932574	1	3	1939.03	-0.0930329
aAYPDLENPPLLVTPSQQAk	P54136	N-Term(iTRAQ4plex); K20(iTRAQ4plex)	60.42	1.02792	1	2	2440.35	8.65861
tIESANQQTDk	A0PJJ5	N-Term(iTRAQ4plex); K11(iTRAQ4plex)	60.41	1.05918	1	2	1522.79	-0.283667
iMADNPSWDGEk	Q6P2Q9	N-Term(iTRAQ4plex); K12(iTRAQ4plex)	60.37	1.03072	1	2	1650.8	-1.85522
gVDLVLNSLAEEk	P49327	N-Term(iTRAQ4plex); K13(iTRAQ4plex)	60.36	1.18365	1	2	1674.96	3.94771
mLVLDEADEMLNk	P38919	N-Term(iTRAQ4plex); K13(iTRAQ4plex)	60.36	1.0275	1	2	1808.93	-2.79309
aVIYNPATQADWTAk	P35580	N-Term(iTRAQ4plex); K15(iTRAQ4plex)	60.36	1.00296	1	2	1937.04	3.1611
dLISHDEMFSDIYk	B4DKJ4	N-Term(iTRAQ4plex); K14(iTRAQ4plex)	60.36	1.11711	3	2	2000.97	-7.79208
qILLGIQELLNEPNIQDPAQAEAYTIYcQNR	P63279	N-Term(iTRAQ4plex); C28(Carbamidomethyl)	60.36	0.880415	2	3	3759.93	4.36561
lVPGGGATEIELAk	P50990	N-Term(iTRAQ4plex); K14(iTRAQ4plex)	60.34	1.20762	1	2	1642.96	0.874721
lESPTVSTLTPSSPGk	B3KMB7	N-Term(iTRAQ4plex); K16(iTRAQ4plex)	60.34	0.957028	2	2	1889.05	-0.254579
gcGTVLLSGPR	F8VWC5	N-Term(iTRAQ4plex); C2(Carbamidomethyl)	60.31	0.749123	1	2	1260.69	0.466606
nEEEGNSEEIk	B3KNM6	N-Term(iTRAQ4plex); K11(iTRAQ4plex)	60.31	1.04538	1	2	1565.75	0.218686
tVNLNLWDTAGQEEYDR	P84095	N-Term(iTRAQ4plex)	60.3	0.953436	1	2	2168.04	0.418589
sTTTGHLIYk	P68104;Q05639	N-Term(iTRAQ4plex); K10(iTRAQ4plex)	60.29			2	1408.8	-0.756193
lAcLSEEGNEIESGk	F2Z2C0	N-Term(iTRAQ4plex); C3(Carbamidomethyl); K15(iTRAQ4plex)	60.28	1.12659	1	2	1923.95	-4.65788
yVPYVGDSk	G3V1R9	N-Term(iTRAQ4plex); K9(iTRAQ4plex)	60.24	1.06687	2	2	1315.72	4.47871
lIEEVMIGEDk	P78371	N-Term(iTRAQ4plex); K11(iTRAQ4plex)	60.22	1.13426	1	2	1563.86	0.942024
lAQDPFPLYPGEVLEk	B4DXN0	N-Term(iTRAQ4plex); K16(iTRAQ4plex)	60.21	1.01188	1	2	2104.17	5.49734
ySESLLcSNLESATYSNR	Q15785	N-Term(iTRAQ4plex); C7(Carbamidomethyl)	60.21	1.004	1	2	2238.04	-1.13733
nITYLPAGQSVLLQLPQ	Q6PUJ7	N-Term(iTRAQ4plex)	60.2	0.941765	2	2	1999.14	2.23062
gFAVLEYETAEMAEEAQQQADGLSLGGSHLR	Q8IY67	N-Term(iTRAQ4plex)	60.19	1.01391	2	3	3451.67	4.19417
vVVDALSGLk	P12532	N-Term(iTRAQ4plex); K10(iTRAQ4plex)	60.18	1.11705	1	2	1288.81	2.74801
lLLINNAGSLGDVSk	P35270	N-Term(iTRAQ4plex); K15(iTRAQ4plex)	60.18	1.02927	1	2	1802.07	2.18561
wDETPASQMGGSTPVLTPGk	O75533	N-Term(iTRAQ4plex); K20(iTRAQ4plex)	60.18	0.992462	1	2	2347.2	8.34513
vTAEVVLAHLGGGSTSR	Q96HX3	N-Term(iTRAQ4plex)	60.17	0.81913	2	2	1797.99	0.305971
iSGETIFVTAPHEATAGIIGVNR	Q00610	N-Term(iTRAQ4plex)	60.17	0.965539	3	2	2497.35	-0.251322
kQQQEPTGEPSPk	F5H2U8	N-Term(iTRAQ4plex); K1(iTRAQ4plex); K13(iTRAQ4plex)	60.16	0.759834	2	2	1886.04	3.33859
sQIVMLEASAENILQQDFcHAIk	Q8TCS8	N-Term(iTRAQ4plex); C19(Carbamidomethyl); K23(iTRAQ4plex)	60.16	0.868494	1	3	2933.52	4.52851
mESALDQLk	P37837	N-Term(iTRAQ4plex); K9(iTRAQ4plex)	60.14	1.03068	2	2	1322.72	0.0685626
dDTIYEDEDVk	B2R4A2	N-Term(iTRAQ4plex); K11(iTRAQ4plex)	60.12	1.15984	2	2	1629.77	-1.76214
wMEAcLGEDLPPTTELEEGLR	A4QPB0	N-Term(iTRAQ4plex); C5(Carbamidomethyl)	60.08	1.03883	2	2	2590.23	-0.51956
iGYNPDTVAFVPISGWNGDNMLEPSANMPWFk	P68104	N-Term(iTRAQ4plex); K32(iTRAQ4plex)	60.08	1.06044	3	3	3855.88	1.6421
iTPAHDQNDYEVGQR	P26640	N-Term(iTRAQ4plex)	60.06	1.07461	1	2	1886.91	-0.232141
eSEIIDFFLGASLk	E9PQD7	N-Term(iTRAQ4plex); K14(iTRAQ4plex)	60.05	0.946681	2	2	1857.03	1.36457
fEVNISELPDEIDISSYIEQTR	Q13838	N-Term(iTRAQ4plex)	60.05	0.824403	6	2	2741.36	-1.18226
aGELTEDEVER	P62269	N-Term(iTRAQ4plex)	60.04	1.00397	2	2	1391.68	-0.148611
ePNPPIDEVISTPGVVAR	C9J352	N-Term(iTRAQ4plex)	60.04	0.933418	2	2	2034.12	8.4214
akPEGALQNNDGLYDPDcDESGLFk	P16422	N-Term(iTRAQ4plex); K2(iTRAQ4plex); C18(Carbamidomethyl); K25(iTRAQ4plex)	60.04	0.869114	1	3	3185.54	-1.73221
yVEcSALTQk	P60953	N-Term(iTRAQ4plex); C4(Carbamidomethyl); K10(iTRAQ4plex)	60.03	1.00966	2	2	1486.78	-0.0764748
vQQTVQDLFGR	B7Z4V2	N-Term(iTRAQ4plex)	60.02	0.927678	1	2	1434.78	0.395978
sTGNFLTLTQAIDk	B4E266	N-Term(iTRAQ4plex); K14(iTRAQ4plex)	60	1.06521	1	2	1797	2.64598
sFGWETLDSFMQHDVQELcR	H3BND8	N-Term(iTRAQ4plex); C19(Carbamidomethyl)	59.99	1.04434	1	3	2629.19	0.554543
gGPGSAVSPYPTFNPSSDVAALHk	P04083	N-Term(iTRAQ4plex); K24(iTRAQ4plex)	59.99	0.921155	2	3	2644.36	1.09609
hGLEVIYMIEPIDEYcVQQLk	P07900	N-Term(iTRAQ4plex); C16(Carbamidomethyl); K21(iTRAQ4plex)	59.98	0.944946	4	3	2865.49	3.06078
gILAADESVGSMAk	P09972	N-Term(iTRAQ4plex); K14(iTRAQ4plex)	59.97	1.17611	2	2	1636.89	3.56507
fNPETDYLTGTDGk	B4DZ08	N-Term(iTRAQ4plex); K14(iTRAQ4plex)	59.94	0.96902	1	2	1845.92	3.1791
eITALAPSTmk	A8K3K1;Q8WVW5;P68133;Q13707	N-Term(iTRAQ4plex); M10(Oxidation); K11(iTRAQ4plex)	59.93			2	1465.82	-0.541889
aALQEELQLck	P49327	N-Term(iTRAQ4plex); C10(Carbamidomethyl); K11(iTRAQ4plex)	59.93	1.19552	2	2	1590.88	-0.00686905
gLTEGLHGFHVHEFGDNTAGcTSAGPHFNPLSR	P00441	N-Term(iTRAQ4plex); C21(Carbamidomethyl)	59.91	0.883422	3	3	3663.74	3.5939
eQFLDGDGWTSR	Q53G71	N-Term(iTRAQ4plex)	59.9	0.874113	3	2	1554.73	-0.423419
lDITTLTGVPEEHIk	H0Y9M8	N-Term(iTRAQ4plex); K15(iTRAQ4plex)	59.9	1.13421	2	2	1954.11	0.903037
gSIHDFPGFDPNQDAEALYTAMk	A6NN80	N-Term(iTRAQ4plex); K23(iTRAQ4plex)	59.9	1.01563	1	3	2812.33	-5.23107
gVQVETISPGDGR	P62942	N-Term(iTRAQ4plex)	59.87	1.0348	3	2	1458.76	-1.79911
aITIAGVPQSVTEcVk	Q15365	N-Term(iTRAQ4plex); C14(Carbamidomethyl); K16(iTRAQ4plex)	59.87	1.01251	1	2	1961.1	1.38407
nILDFPQHVSPSk	P52888	N-Term(iTRAQ4plex); K13(iTRAQ4plex)	59.86	1.05366	1	2	1769.98	-0.183096
tFAPEEISAMVLTk	P11021	N-Term(iTRAQ4plex); K14(iTRAQ4plex)	59.86	1.0636	2	2	1825.01	2.86708
nQLDQEVEFLSTSIAQLk	H3BPF6	N-Term(iTRAQ4plex); K18(iTRAQ4plex)	59.84	1.04475	3	3	2351.27	2.18527
iQFVGAcNPPTDPGR	Q14204	N-Term(iTRAQ4plex); C7(Carbamidomethyl)	59.82	0.965561	2	2	1772.89	0.914425
lDLWNLNNDTEVPTASISVEGNPALNR	B4DPZ3	N-Term(iTRAQ4plex)	59.82	0.946547	1	3	3096.59	4.38874
eVNEVIQNPATITR	H3BSK4	N-Term(iTRAQ4plex)	59.81	0.894923	3	2	1727.94	-0.594561
dMLEAGILDTYLGk	P50990	N-Term(iTRAQ4plex); K14(iTRAQ4plex)	59.81	0.999534	1	2	1827	10.1402
gGGGPGGGGPGGGSAGGPSQPPGGGGPGIR	Q92945	N-Term(iTRAQ4plex)	59.81	1.02747	1	2	2414.17	1.75316
vHPVSTMIk	P00338	N-Term(iTRAQ4plex); K9(iTRAQ4plex)	59.8	1.24872	3	2	1299.77	-1.62458
gESSASSPEEPEEITcLEk	Q02952	N-Term(iTRAQ4plex); C16(Carbamidomethyl); K19(iTRAQ4plex)	59.79	1.03749	2	2	2367.11	1.286
iYVDDGLISLQVk	P14618	N-Term(iTRAQ4plex); K13(iTRAQ4plex)	59.78	1.18191	3	2	1751.02	1.24195
aIGTEPDSDVLSEIMHSFAk	O00410	N-Term(iTRAQ4plex); K20(iTRAQ4plex)	59.75	1.00553	1	3	2435.24	1.14519
aAIDWFDGk	Q59H57;B4E312	N-Term(iTRAQ4plex); K9(iTRAQ4plex)	59.73			2	1310.7	0.972961
lTTASQTNIk	H7C2B1	N-Term(iTRAQ4plex); K10(iTRAQ4plex)	59.73	1.13032	1	2	1364.8	-0.553978
iLIANTGMDTDk	P78371	N-Term(iTRAQ4plex); K12(iTRAQ4plex)	59.73	1.18869	2	2	1579.86	-0.867743
lEScGVTSDNcR	P13489	N-Term(iTRAQ4plex); C4(Carbamidomethyl); C11(Carbamidomethyl)	59.71	0.923342	1	2	1541.68	-1.29593
tPAQFDADELR	P04083	N-Term(iTRAQ4plex)	59.7	0.81335	3	2	1406.71	1.30903
eLQSMADQEQVSPAAIk	E7D7X9	N-Term(iTRAQ4plex); K17(iTRAQ4plex)	59.69	0.976326	2	2	2133.12	3.35556
sDAYYcTGDVTAWTk	B4E0E1	N-Term(iTRAQ4plex); C6(Carbamidomethyl); K15(iTRAQ4plex)	59.68	1.0722	1	2	2025.95	1.83306
lVVGGLLSPEEDQSLLLSQFR	F5H303	N-Term(iTRAQ4plex)	59.68	0.962953	1	2	2444.37	5.90919
vFTTQELVQAFTHAPATLEADR	B4DUR9	N-Term(iTRAQ4plex)	59.68	0.952281	4	3	2589.35	1.16174
yVEPIEDVPcGNIVGLVGVDQFLVk	P13639	N-Term(iTRAQ4plex); C10(Carbamidomethyl); K25(iTRAQ4plex)	59.68	1.07228	1	3	3047.65	4.20585
dAGTIAGLNVMR	P11021	N-Term(iTRAQ4plex)	59.64	0.90904	2	2	1361.73	0.366934
gGNTMTGDAIDYLVk	D6RGG3	N-Term(iTRAQ4plex); K15(iTRAQ4plex)	59.64	0.968467	1	2	1842.96	2.28464
nLLHVTDTGVGMTR	Q5CAQ5	N-Term(iTRAQ4plex)	59.6	0.976208	8	2	1657.88	0.220218
hVLVTLGEk	F8W1R7	N-Term(iTRAQ4plex); K9(iTRAQ4plex)	59.59	1.13892	2	2	1283.79	0.817421
eSYSVYVYk	A8K9J7	N-Term(iTRAQ4plex); K9(iTRAQ4plex)	59.58	0.992957	7	2	1425.75	0.95338
aGVNTVTTLVENk	P62424	N-Term(iTRAQ4plex); K13(iTRAQ4plex)	59.58	1.02709	3	2	1633.94	0.280229
gLYDGPVcEVSVTPk	Q16555	N-Term(iTRAQ4plex); C8(Carbamidomethyl); K15(iTRAQ4plex)	59.58	1.09921	2	2	1909	1.0824
iAQDLEMYGINYFEIk	P15311	N-Term(iTRAQ4plex); K16(iTRAQ4plex)	59.58	1.20201	4	2	2235.17	3.56376
kPEDWDEEMDGEWEPPVIQNPEYk	Q53G71	N-Term(iTRAQ4plex); K1(iTRAQ4plex); K24(iTRAQ4plex)	59.58	1.17061	1	3	3392.61	1.80794
dLMVGDEASELR	B4DHK9	N-Term(iTRAQ4plex)	59.57	0.99273	3	2	1478.73	-0.14718
iAEkDEEIDQLk	Q9UKX2;P13535;Q9Y623	N-Term(iTRAQ4plex); K4(iTRAQ4plex); K12(iTRAQ4plex)	59.57			2	1863.04	-1.4821
iTISSLQDLSIYNPER	Q9Y6M1	N-Term(iTRAQ4plex)	59.57	0.800237	1	2	1993.08	1.78566
yTVGGLETFDSLTDLVEHFk	B4DTD7	N-Term(iTRAQ4plex); K20(iTRAQ4plex)	59.56	1.02474	1	3	2559.32	1.10108
aELATEEFLPVTPILEGFVILR	Q13200	N-Term(iTRAQ4plex)	59.51	0.813162	1	2	2601.47	1.02377
ncPHVVVGTPGR	O00148	N-Term(iTRAQ4plex); C2(Carbamidomethyl)	59.5	0.916722	2	2	1436.76	2.62834
eDQTEYLEER	P07900;P08238;Q58FF6	N-Term(iTRAQ4plex)	59.5			2	1455.67	0.18171
aGTQIENIEEDFR	P12814;B2RCS5	N-Term(iTRAQ4plex)	59.5			2	1665.82	-0.292122
iLDQGEDFPASEMTR	P30040	N-Term(iTRAQ4plex)	59.49	0.966008	3	2	1852.89	2.00564
sQYEVMAEQNR	P08727	N-Term(iTRAQ4plex)	59.47	0.666201	3	2	1498.71	0.152826
lQAYHTQTTPLIEYYR	F8W1A4	N-Term(iTRAQ4plex)	59.47	0.904445	2	2	2141.12	0.113741
sGDAAIVDMVPGkPMcVESFSDYPPLGR	P68104	N-Term(iTRAQ4plex); K13(iTRAQ4plex); C16(Carbamidomethyl)	59.47	1.01957	4	3	3283.61	1.51744
gGPPFAFVEFEDPR	Q59FA2	N-Term(iTRAQ4plex)	59.46	0.813506	4	2	1708.85	1.09384
nVGLDIEAEVPAVk	P50990	N-Term(iTRAQ4plex); K14(iTRAQ4plex)	59.46	1.08085	2	2	1742	3.39045
sVIEQGGIQTVDQLIk	Q4W4Y1	N-Term(iTRAQ4plex); K16(iTRAQ4plex)	59.45	1.30955	1	2	2016.16	3.09244
lILADALcYAHTFNPk	P28838	N-Term(iTRAQ4plex); C8(Carbamidomethyl); K16(iTRAQ4plex)	59.45	0.949541	1	2	2135.17	5.75755
iDNSQVESGSLEDDWDFLPPk	Q53G71	N-Term(iTRAQ4plex); K21(iTRAQ4plex)	59.44	0.998974	6	2	2679.29	-3.42199
cQLEINFNTLQTk	P12814;B2RCS5;O43707	N-Term(iTRAQ4plex); C1(Carbamidomethyl); K13(iTRAQ4plex)	59.43			2	1897.01	0.708665
qFAEMYVAk	P13639	N-Term(iTRAQ4plex); K9(iTRAQ4plex)	59.41	1.18413	3	2	1374.73	0.755846
gSTAPVGGGAFPTIVER	B7Z254	N-Term(iTRAQ4plex)	59.38	0.931491	1	2	1759.95	-0.157954
sMSTEGLMk	B3KTN4	N-Term(iTRAQ4plex); K9(iTRAQ4plex)	59.37	0.955578	1	2	1271.66	1.20477
tLGDFAAEYAk	B4E0E1	N-Term(iTRAQ4plex); K11(iTRAQ4plex)	59.37	0.878238	1	2	1473.78	0.0523909
lVIDQIDNGFFSPk	P06737	N-Term(iTRAQ4plex); K14(iTRAQ4plex)	59.37	1.15762	1	2	1881.05	5.89004
vWNLANck	P63244	N-Term(iTRAQ4plex); C7(Carbamidomethyl); K8(iTRAQ4plex)	59.36	1.13083	3	2	1292.7	1.17871
iSGLIYEETR	P62805	N-Term(iTRAQ4plex)	59.36	0.865853	7	2	1324.73	3.14335
eDEEESLNEVGYDDIGGcR	P55072	N-Term(iTRAQ4plex); C18(Carbamidomethyl)	59.36	0.98932	2	2	2329.99	2.04776
sQGMASLNLPAVSWk	B4E2G8	N-Term(iTRAQ4plex); K15(iTRAQ4plex)	59.33	0.864132	1	2	1877.03	3.99875
eDAVLEYLk	P26038	N-Term(iTRAQ4plex); K9(iTRAQ4plex)	59.32	1.1327	2	2	1367.77	1.30327
eAGDVcYADVYR	Q59FA2	N-Term(iTRAQ4plex); C6(Carbamidomethyl)	59.32	0.791509	3	2	1561.71	-1.27965
lPIGDVATQYFADR	Q53HV2	N-Term(iTRAQ4plex)	59.32	0.924952	1	2	1709.9	1.23265
vIISAPSADAPmFVMGVNHEk	P04406	N-Term(iTRAQ4plex); M12(Oxidation); K21(iTRAQ4plex)	59.31	1.20358	13	3	2517.31	0.732761
hELQANcYEEVk	G3V1A4	N-Term(iTRAQ4plex); C7(Carbamidomethyl); K12(iTRAQ4plex)	59.3	1.10784	2	2	1807.89	0.595615
[truncated: 7,148 more rows]

## Sheet: protein groups
Accession	Description	Score	Coverage	# Proteins	Unique Peptides	Act/Tet	Act/Tet Variability [%]	MW [kDa]	calc. pI
Q8WVW5	Putative uncharacterized protein (Fragment) OS=Homo sapiens PE=2 SV=1 - [Q8WVW5_HUMAN]	6099.63	65.56	93	9	0.94571	11.1428	40.4772	6.13818
P04406	Glyceraldehyde-3-phosphate dehydrogenase OS=Homo sapiens GN=GAPDH PE=1 SV=3 - [G3P_HUMAN]	5974.56	65.97	7	11	1.05656	13.1534	36.0304	8.45557
P06733	Alpha-enolase OS=Homo sapiens GN=ENO1 PE=1 SV=2 - [ENOA_HUMAN]	4816.46	68.66	7	17	1.08467	11.3773	47.1393	7.38623
P08238	Heat shock protein HSP 90-beta OS=Homo sapiens GN=HSP90AB1 PE=1 SV=4 - [HS90B_HUMAN]	3675.24	52.07	11	19	1.06455	16.6305	83.2121	5.03369
B3GQS7	Mitochondrial heat shock 60kD protein 1 variant 1 OS=Homo sapiens GN=HSPD1 PE=2 SV=1 - [B3GQS7_HUMAN]	3626.51	56.24	16	15	1.04499	8.70947	60.6423	6.03662
P35579	Myosin-9 OS=Homo sapiens GN=MYH9 PE=1 SV=4 - [MYH9_HUMAN]	3614.56	40.56	15	52	0.989277	10.2115	226.392	5.60498
P11142	Heat shock cognate 71 kDa protein OS=Homo sapiens GN=HSPA8 PE=1 SV=1 - [HSP7C_HUMAN]	3150.35	60.06	28	24	1.02771	13.0445	70.8542	5.51611
P07900	Heat shock protein HSP 90-alpha OS=Homo sapiens GN=HSP90AA1 PE=1 SV=5 - [HS90A_HUMAN]	2883.9	48.63	13	18	1.05524	8.12338	84.6067	5.021
Q71U36	Tubulin alpha-1A chain OS=Homo sapiens GN=TUBA1A PE=1 SV=1 - [TBA1A_HUMAN]	2798.74	53.88	25	1	0.917409	3.09914	50.1036	5.05908
P05787	Keratin, type II cytoskeletal 8 OS=Homo sapiens GN=KRT8 PE=1 SV=7 - [K2C8_HUMAN]	2760.84	61.28	33	21	0.887313	11.4577	53.6711	5.59229
P13639	Elongation factor 2 OS=Homo sapiens GN=EEF2 PE=1 SV=4 - [EF2_HUMAN]	2702.98	51.63	8	35	1.07258	10.5874	95.277	6.82959
P14618	Pyruvate kinase isozymes M1/M2 OS=Homo sapiens GN=PKM PE=1 SV=4 - [KPYM_HUMAN]	2596.09	61.96	22	26	1.07083	14.0411	57.9	7.84033
Q9BQE3	Tubulin alpha-1C chain OS=Homo sapiens GN=TUBA1C PE=1 SV=1 - [TBA1C_HUMAN]	2530.72	48.33	18	2	0.922512	8.60079	49.8635	5.09717
P49327	Fatty acid synthase OS=Homo sapiens GN=FASN PE=1 SV=3 - [FAS_HUMAN]	2397.24	34.73	9	59	1.06862	11.0432	273.254	6.44287
P07437	Tubulin beta chain OS=Homo sapiens GN=TUBB PE=1 SV=2 - [TBB5_HUMAN]	2291	68.69	37	4	1.10432	23.4971	49.639	4.89404
P07355	Annexin A2 OS=Homo sapiens GN=ANXA2 PE=1 SV=2 - [ANXA2_HUMAN]	2193.1	63.72	27	21	0.963098	12.3471	38.5798	7.75244
P08727	Keratin, type I cytoskeletal 19 OS=Homo sapiens GN=KRT19 PE=1 SV=4 - [K1C19_HUMAN]	2073.68	69	17	15	0.902343	13.6335	44.0791	5.13525
A8MUB1	Tubulin alpha-4A chain OS=Homo sapiens GN=TUBA4A PE=2 SV=1 - [A8MUB1_HUMAN]	2070.39	46.65	12	3	1.02822	6.77633	48.2976	5.0083
P21333	Filamin-A OS=Homo sapiens GN=FLNA PE=1 SV=4 - [FLNA_HUMAN]	1983.92	36	17	55	0.969803	9.28526	280.564	6.06201
P11021	78 kDa glucose-regulated protein OS=Homo sapiens GN=HSPA5 PE=1 SV=2 - [GRP78_HUMAN]	1973.08	47.71	5	24	1.03484	11.9008	72.2884	5.16064
Q15149	Plectin OS=Homo sapiens GN=PLEC PE=1 SV=3 - [PLEC_HUMAN]	1916.73	26.07	10	84	0.954177	11.141	531.466	5.96045
P68371	Tubulin beta-4B chain OS=Homo sapiens GN=TUBB4B PE=1 SV=1 - [TBB4B_HUMAN]	1835.04	68.54	28	1	1.31995	10.2322	49.799	4.89404
P06576	ATP synthase subunit beta, mitochondrial OS=Homo sapiens GN=ATP5B PE=1 SV=3 - [ATPB_HUMAN]	1825.96	68.05	8	23	0.996841	10.5879	56.5246	5.40186
P02545	Prelamin-A/C OS=Homo sapiens GN=LMNA PE=1 SV=1 - [LMNA_HUMAN]	1822.03	60.39	8	32	0.909229	12.5883	74.0947	7.02002
A8K3K1	cDNA FLJ78096, highly similar to Homo sapiens actin, alpha, cardiac muscle (ACTC), mRNA OS=Homo sapiens PE=2 SV=1 - [A8K3K1_HUMAN]	1774.94	55.17	44	2	1.02564	10.1462	42.0199	5.38916
P68133	Actin, alpha skeletal muscle OS=Homo sapiens GN=ACTA1 PE=1 SV=1 - [ACTS_HUMAN]	1735.47	55.17	44	2	1.07087	2.11502	42.0239	5.38916
A8K9J7	Histone H2B OS=Homo sapiens PE=2 SV=1 - [A8K9J7_HUMAN]	1671.01	35.71	16	2	0.996253	10.7343	13.9876	10.3159
P22626	Heterogeneous nuclear ribonucleoproteins A2/B1 OS=Homo sapiens GN=HNRNPA2B1 PE=1 SV=2 - [ROA2_HUMAN]	1621.13	40.79	2	11	0.933759	12.068	37.4067	8.95361
P63104	14-3-3 protein zeta/delta OS=Homo sapiens GN=YWHAZ PE=1 SV=1 - [1433Z_HUMAN]	1604.62	55.51	12	9	1.01381	14.2498	27.7277	4.79248
V9HWC1	Epididymis luminal protein 71 OS=Homo sapiens GN=HEL71 PE=2 SV=1 - [V9HWC1_HUMAN]	1588.64	29.76	19	4	1.1038	7.14656	222.976	5.74463
B2R6L0	cDNA, FLJ93005, highly similar to Homo sapiens tubulin, beta polypeptide (TUBB), mRNA OS=Homo sapiens PE=2 SV=1 - [B2R6L0_HUMAN]	1533.03	48.99	21	1	1.08368	10.2716	49.8649	4.89404
P06899	Histone H2B type 1-J OS=Homo sapiens GN=HIST1H2BJ PE=1 SV=3 - [H2B1J_HUMAN]	1533	35.71	9	2	0.993809	10.036	13.8956	10.3159
P62258	14-3-3 protein epsilon OS=Homo sapiens GN=YWHAE PE=1 SV=1 - [1433E_HUMAN]	1522.58	69.02	11	13	0.986296	9.31787	29.1554	4.7417
P13929	Beta-enolase OS=Homo sapiens GN=ENO3 PE=1 SV=5 - [ENOB_HUMAN]	1518.29	23.04	11	2	1.29334	10.7135	46.9573	7.7085
A4QPB0	IQ motif containing GTPase activating protein 1 OS=Homo sapiens GN=IQGAP1 PE=2 SV=1 - [A4QPB0_HUMAN]	1466.1	32.41	21	38	1.04205	7.88027	189.162	6.48096
P12956	X-ray repair cross-complementing protein 6 OS=Homo sapiens GN=XRCC6 PE=1 SV=2 - [XRCC6_HUMAN]	1439.3	44.66	8	21	0.923114	9.26836	69.7991	6.63916
P04083	Annexin A1 OS=Homo sapiens GN=ANXA1 PE=1 SV=2 - [ANXA1_HUMAN]	1432.71	53.47	6	15	0.898525	15.6634	38.69	7.02002
P19338	Nucleolin OS=Homo sapiens GN=NCL PE=1 SV=3 - [NUCL_HUMAN]	1424.76	25.92	14	17	0.959547	11.6798	76.5684	4.70361
P78371	T-complex protein 1 subunit beta OS=Homo sapiens GN=CCT2 PE=1 SV=4 - [TCPB_HUMAN]	1419.17	53.08	5	19	1.0213	12.6253	57.4521	6.45557
Q00610	Clathrin heavy chain 1 OS=Homo sapiens GN=CLTC PE=1 SV=5 - [CLH1_HUMAN]	1350.41	32.9	10	35	1.06226	13.8312	191.493	5.69385
B7Z532	cDNA FLJ51028, highly similar to 60 kDa heat shock protein, mitochondrial OS=Homo sapiens PE=2 SV=1 - [B7Z532_HUMAN]	1307.15	50.61	1	1	0.505581		26.6692	5.22412
P04075	Fructose-bisphosphate aldolase A OS=Homo sapiens GN=ALDOA PE=1 SV=2 - [ALDOA_HUMAN]	1304.93	62.91	15	15	1.0578	15.4339	39.3953	8.08936
P09104	Gamma-enolase OS=Homo sapiens GN=ENO2 PE=1 SV=3 - [ENOG_HUMAN]	1297.81	31.34	6	4	1.07913	5.06983	47.239	5.03369
P04350	Tubulin beta-4A chain OS=Homo sapiens GN=TUBB4A PE=1 SV=2 - [TBB4A_HUMAN]	1286.12	66.89	28	1	0.914883		49.5539	4.88135
O43707	Alpha-actinin-4 OS=Homo sapiens GN=ACTN4 PE=1 SV=2 - [ACTN4_HUMAN]	1282.89	41.27	14	17	1.069	11.8971	104.788	5.43994
Q9UKX2	Myosin-2 OS=Homo sapiens GN=MYH2 PE=1 SV=1 - [MYH2_HUMAN]	1282.02	26.12	13	1	0.979271		222.906	5.8208
Q9Y623	Myosin-4 OS=Homo sapiens GN=MYH4 PE=1 SV=2 - [MYH4_HUMAN]	1281.8	26.92	11	8	1.23113	22.9174	222.932	5.84619
P06748	Nucleophosmin OS=Homo sapiens GN=NPM1 PE=1 SV=2 - [NPM_HUMAN]	1273.94	38.78	14	10	0.935561	13.3067	32.5548	4.77979
P68104	Elongation factor 1-alpha 1 OS=Homo sapiens GN=EEF1A1 PE=1 SV=1 - [EF1A1_HUMAN]	1271.34	63.2	36	11	1.10004	18.2191	50.1091	9.01221
B2RA03	cDNA, FLJ94640, highly similar to Homo sapiens keratin 18 (KRT18), mRNA OS=Homo sapiens PE=2 SV=1 - [B2RA03_HUMAN]	1270.97	48.37	6	16	0.934259	13.7236	48.0005	5.37646
Q5CAQ5	Tumor rejection antigen (Gp96) 1 OS=Homo sapiens GN=TRA1 PE=2 SV=1 - [Q5CAQ5_HUMAN]	1267.38	42.89	11	29	1.04417	11.8901	92.2823	4.85596
P78527	DNA-dependent protein kinase catalytic subunit OS=Homo sapiens GN=PRKDC PE=1 SV=3 - [PRKDC_HUMAN]	1236.47	19.16	5	57	0.978041	10.7946	468.788	7.12256
Q09666	Neuroblast differentiation-associated protein AHNAK OS=Homo sapiens GN=AHNAK PE=1 SV=2 - [AHNK_HUMAN]	1220.46	26.18	12	55	1.07249	12.2099	628.699	6.15088
P00558	Phosphoglycerate kinase 1 OS=Homo sapiens GN=PGK1 PE=1 SV=3 - [PGK1_HUMAN]	1193.07	65.95	10	22	1.13454	15.2767	44.5861	8.104
P07237	Protein disulfide-isomerase OS=Homo sapiens GN=P4HB PE=1 SV=3 - [PDIA1_HUMAN]	1169.21	51.38	24	22	1.19708	11.2792	57.0807	4.86865
V9HWK1	Triosephosphate isomerase OS=Homo sapiens GN=HEL-S-49 PE=2 SV=1 - [V9HWK1_HUMAN]	1161.78	74.3	8	15	1.0824	12.9695	26.6527	6.90283
P22314	Ubiquitin-like modifier-activating enzyme 1 OS=Homo sapiens GN=UBA1 PE=1 SV=3 - [UBA1_HUMAN]	1161.66	26.47	12	21	0.942636	11.4271	117.774	5.75732
Q13707	ACTA2 protein (Fragment) OS=Homo sapiens GN=ACTA2 PE=2 SV=1 - [Q13707_HUMAN]	1161.3	45.15	6	1	0.849283		36.7832	5.35107
Q0QF37	Malate dehydrogenase (Fragment) OS=Homo sapiens GN=MDH2 PE=2 SV=1 - [Q0QF37_HUMAN]	1158.25	63.93	8	15	1.00025	11.2141	31.9488	7.88428
B4DWK5	cDNA FLJ54392, highly similar to Heat shock 70 kDa protein 1 OS=Homo sapiens PE=2 SV=1 - [B4DWK5_HUMAN]	1149.6	50.08	10	6	0.938367	15.5545	67.9519	5.50342
P25705	ATP synthase subunit alpha, mitochondrial OS=Homo sapiens GN=ATP5A1 PE=1 SV=1 - [ATPA_HUMAN]	1141.95	41.95	10	17	1.02551	11.7677	59.7136	9.12939
P07737	Profilin-1 OS=Homo sapiens GN=PFN1 PE=1 SV=2 - [PROF1_HUMAN]	1079.2	59.29	3	7	1.02504	14.9989	15.0446	8.26514
B3KQT9	cDNA PSEC0175 fis, clone OVARC1000169, highly similar to Protein disulfide-isomerase A3 (EC 5.3.4.1) OS=Homo sapiens PE=2 SV=1 - [B3KQT9_HUMAN]	1065.3	38.13	6	10	0.980751	10.7773	54.0685	7.21045
G3V1A4	Cofilin 1 (Non-muscle), isoform CRA_a OS=Homo sapiens GN=CFL1 PE=4 SV=1 - [G3V1A4_HUMAN]	1048.89	68.46	8	7	1.07397	9.22813	16.8008	8.35303
P13535	Myosin-8 OS=Homo sapiens GN=MYH8 PE=1 SV=3 - [MYH8_HUMAN]	1045.4	21.37	10	2	1.0768	6.63441	222.625	5.74463
P61978	Heterogeneous nuclear ribonucleoprotein K OS=Homo sapiens GN=HNRNPK PE=1 SV=1 - [HNRPK_HUMAN]	1021.85	55.94	11	20	0.985371	12.2626	50.9444	5.5415
P62805	Histone H4 OS=Homo sapiens GN=HIST1H4A PE=1 SV=2 - [H4_HUMAN]	1010.23	51.46	3	6	0.927125	12.4625	11.3604	11.356
P00338	L-lactate dehydrogenase A chain OS=Homo sapiens GN=LDHA PE=1 SV=2 - [LDHA_HUMAN]	1008.8	56.02	23	15	1.12831	11.8978	36.6654	8.26514
B2RBD5	cDNA, FLJ95457, highly similar to Homo sapiens tubulin, beta, 4 (TUBB4), mRNA OS=Homo sapiens PE=2 SV=1 - [B2RBD5_HUMAN]	988.789	37.11	16	1	1.01063	3.25727	50.3722	4.93213
Q5ZEY3	Glyceraldehyde-3-phosphate dehydrogenase (Fragment) OS=Homo sapiens GN=GAPD PE=2 SV=1 - [Q5ZEY3_HUMAN]	984.165	52.33	1	1	1.27659	2.46563	9.19504	9.71533
P12814	Alpha-actinin-1 OS=Homo sapiens GN=ACTN1 PE=1 SV=2 - [ACTN1_HUMAN]	973.358	33.52	26	9	1.04892	12.3152	102.993	5.41455
B4E388	cDNA FLJ54407, highly similar to Heat shock 70 kDa protein 1 OS=Homo sapiens PE=2 SV=1 - [B4E388_HUMAN]	968.881	44.23	3	3	0.954429	7.17573	61.4926	5.61768
P13010	X-ray repair cross-complementing protein 5 OS=Homo sapiens GN=XRCC5 PE=1 SV=3 - [XRCC5_HUMAN]	968.515	29.37	4	17	0.916622	10.0164	82.6523	5.80811
B4DQJ8	6-phosphogluconate dehydrogenase, decarboxylating OS=Homo sapiens GN=PGD PE=2 SV=1 - [B4DQJ8_HUMAN]	943.021	39.79	11	13	0.97069	9.65784	51.8393	7.44482
P35580	Myosin-10 OS=Homo sapiens GN=MYH10 PE=1 SV=3 - [MYH10_HUMAN]	928.695	11.34	12	7	1.00122	5.76535	228.858	5.5415
P07195	L-lactate dehydrogenase B chain OS=Homo sapiens GN=LDHB PE=1 SV=2 - [LDHB_HUMAN]	906.349	45.51	15	14	1.11237	11.5427	36.6151	6.04932
Q02952	A-kinase anchor protein 12 OS=Homo sapiens GN=AKAP12 PE=1 SV=4 - [AKA12_HUMAN]	905.999	24.19	4	26	1.07886	14.4182	191.367	4.41162
P50990	T-complex protein 1 subunit theta OS=Homo sapiens GN=CCT8 PE=1 SV=4 - [TCPQ_HUMAN]	896.89	56.2	7	24	1.05862	11.3035	59.5825	5.60498
P15311	Ezrin OS=Homo sapiens GN=EZR PE=1 SV=4 - [EZRI_HUMAN]	894.062	44.37	21	19	1.18984	12.2301	69.3697	6.26514
Q6PUJ7	Prohibitin OS=Homo sapiens PE=2 SV=1 - [Q6PUJ7_HUMAN]	883.039	63.6	12	13	0.965944	9.16356	29.8019	5.75732
B4E022	Transketolase OS=Homo sapiens GN=TKT PE=2 SV=1 - [B4E022_HUMAN]	882.168	48.78	9	18	0.944545	12.0851	62.8393	7.51807
P26599	Polypyrimidine tract-binding protein 1 OS=Homo sapiens GN=PTBP1 PE=1 SV=1 - [PTBP1_HUMAN]	863.269	35.59	8	10	0.944159	15.2468	57.1856	9.17334
B7Z4V2	cDNA FLJ51907, highly similar to Stress-70 protein, mitochondrial OS=Homo sapiens PE=2 SV=1 - [B7Z4V2_HUMAN]	855.047	41.2	12	22	1.02716	10.9835	72.3561	5.93506
P27348	14-3-3 protein theta OS=Homo sapiens GN=YWHAQ PE=1 SV=1 - [1433T_HUMAN]	841.153	49.8	7	8	1.02683	12.6618	27.7468	4.77979
A8K486	Peptidyl-prolyl cis-trans isomerase OS=Homo sapiens PE=2 SV=1 - [A8K486_HUMAN]	796.925	52.12	11	1	0.946063	5.53798	18.0018	6.90283
Q01813	6-phosphofructokinase type C OS=Homo sapiens GN=PFKP PE=1 SV=2 - [K6PP_HUMAN]	783.165	36.22	11	18	1.04879	11.2701	85.5415	7.54736
P16403	Histone H1.2 OS=Homo sapiens GN=HIST1H1C PE=1 SV=2 - [H12_HUMAN]	773.328	23	5	5	1.09578	10.5749	21.3517	10.9312
P20700	Lamin-B1 OS=Homo sapiens GN=LMNB1 PE=1 SV=2 - [LMNB1_HUMAN]	761.145	43.17	4	19	0.975353	15.1661	66.3676	5.16064
B4E3E6	cDNA FLJ58832, highly similar to Heterogeneous nuclear ribonucleoprotein A3 OS=Homo sapiens PE=2 SV=1 - [B4E3E6_HUMAN]	751.642	31.89	8	7	0.914587	9.51669	34.168	8.104
A8K4Z4	cDNA FLJ75549, highly similar to Homo sapiens ribosomal protein, large, P0 (RPLP0), transcript variant 1, mRNA OS=Homo sapiens PE=2 SV=1 - [A8K4Z4_HUMAN]	751.638	49.53	21	12	1.09148	6.92968	34.2178	5.97314
Q14204	Cytoplasmic dynein 1 heavy chain 1 OS=Homo sapiens GN=DYNC1H1 PE=1 SV=5 - [DYHC1_HUMAN]	735.659	10.55	4	32	0.995428	10.2618	532.072	6.40479
V9H1D9	Alpha globin OS=Homo sapiens PE=3 SV=1 - [V9H1D9_HUMAN]	731.997	26.56	24	3	2.50067	102.511	13.5741	8.23584
P08758	Annexin A5 OS=Homo sapiens GN=ANXA5 PE=1 SV=2 - [ANXA5_HUMAN]	730.066	49.69	6	11	1.1294	23.6231	35.9144	5.04639
P31946	14-3-3 protein beta/alpha OS=Homo sapiens GN=YWHAB PE=1 SV=3 - [1433B_HUMAN]	721.797	40.24	5	4	0.975407	7.87059	28.0648	4.83057
P61604	10 kDa heat shock protein, mitochondrial OS=Homo sapiens GN=HSPE1 PE=1 SV=2 - [CH10_HUMAN]	706.441	59.8	5	6	1.08328	6.57096	10.9249	8.92432
Q00839	Heterogeneous nuclear ribonucleoprotein U OS=Homo sapiens GN=HNRNPU PE=1 SV=6 - [HNRPU_HUMAN]	694.331	28.36	7	17	0.988422	10.6832	90.528	5.99854
P09972	Fructose-bisphosphate aldolase C OS=Homo sapiens GN=ALDOC PE=1 SV=2 - [ALDOC_HUMAN]	690.195	36.54	18	6	1.07762	10.8543	39.4312	6.87354
Q05639	Elongation factor 1-alpha 2 OS=Homo sapiens GN=EEF1A2 PE=1 SV=1 - [EF1A2_HUMAN]	689.326	49.89	4	7	1.00452	9.45142	50.4383	9.02686
P15531	Nucleoside diphosphate kinase A OS=Homo sapiens GN=NME1 PE=1 SV=1 - [NDKA_HUMAN]	688.248	80.92	4	7	1.06667	13.0527	17.1377	6.18896
O75643	U5 small nuclear ribonucleoprotein 200 kDa helicase OS=Homo sapiens GN=SNRNP200 PE=1 SV=2 - [U520_HUMAN]	687.149	19.05	11	28	0.969047	11.9631	244.353	6.06201
P06744	Glucose-6-phosphate isomerase OS=Homo sapiens GN=GPI PE=1 SV=4 - [G6PI_HUMAN]	680.389	33.33	13	13	1.11876	14.7256	63.1072	8.32373
P61981	14-3-3 protein gamma OS=Homo sapiens GN=YWHAG PE=1 SV=2 - [1433G_HUMAN]	679.722	35.63	4	4	1.0016	12.8681	28.2849	4.89404
P27824	Calnexin OS=Homo sapiens GN=CANX PE=1 SV=2 - [CALX_HUMAN]	678.035	28.38	15	16	1.05116	12.1423	67.5259	4.60205
A8K651	cDNA FLJ75700, highly similar to Homo sapiens complement component 1, q subcomponent binding protein (C1QBP), nuclear gene encoding mitochondrial protein, mRNA OS=Homo sapiens PE=2 SV=1 - [A8K651_HUMAN]	677.243	26.24	4	5	0.982158	11.2908	31.3606	4.84326
P12277	Creatine kinase B-type OS=Homo sapiens GN=CKB PE=1 SV=1 - [KCRB_HUMAN]	674.649	51.97	6	12	1.09755	8.77553	42.6173	5.59229
Q59GF8	Heat shock 70kDa protein 4 isoform a variant (Fragment) OS=Homo sapiens PE=2 SV=1 - [Q59GF8_HUMAN]	671	33.38	17	18	1.02123	9.20043	87.9492	5.5542
P36578	60S ribosomal protein L4 OS=Homo sapiens GN=RPL4 PE=1 SV=5 - [RL4_HUMAN]	670.435	39.34	10	14	0.960821	12.6016	47.6674	11.063
P61247	40S ribosomal protein S3a OS=Homo sapiens GN=RPS3A PE=1 SV=2 - [RS3A_HUMAN]	668.954	43.18	17	11	0.997685	8.22889	29.9257	9.72998
P18206	Vinculin OS=Homo sapiens GN=VCL PE=1 SV=4 - [VINC_HUMAN]	652.473	28.4	6	25	0.975635	8.15624	123.722	5.65576
Q08211	ATP-dependent RNA helicase A OS=Homo sapiens GN=DHX9 PE=1 SV=4 - [DHX9_HUMAN]	640.793	21.65	4	19	1.03107	7.32501	140.869	6.84424
F8VRQ1	Heterogeneous nuclear ribonucleoprotein A1 OS=Homo sapiens GN=HNRNPA1 PE=4 SV=1 - [F8VRQ1_HUMAN]	636.111	33.55	14	7	0.90345	9.0379	33.1348	9.12939
Q12906	Interleukin enhancer-binding factor 3 OS=Homo sapiens GN=ILF3 PE=1 SV=3 - [ILF3_HUMAN]	634.643	23.83	18	16	0.946389	10.7441	95.2791	8.76318
P18669	Phosphoglycerate mutase 1 OS=Homo sapiens GN=PGAM1 PE=1 SV=2 - [PGAM1_HUMAN]	630.249	67.32	13	11	1.08038	11.7961	28.7858	7.18115
B4DDU6	cDNA FLJ50442, highly similar to T-complex protein 1 subunit epsilon OS=Homo sapiens PE=2 SV=1 - [B4DDU6_HUMAN]	628.127	51.09	14	19	1.04845	10.059	55.3856	5.42725
Q06830	Peroxiredoxin-1 OS=Homo sapiens GN=PRDX1 PE=1 SV=1 - [PRDX1_HUMAN]	627.422	40.7	2	6	1.18783	14.1462	22.0963	8.1333
P52272	Heterogeneous nuclear ribonucleoprotein M OS=Homo sapiens GN=HNRNPM PE=1 SV=3 - [HNRPM_HUMAN]	624.279	32.6	15	15	0.934801	9.62747	77.4643	8.70459
P13667	Protein disulfide-isomerase A4 OS=Homo sapiens GN=PDIA4 PE=1 SV=2 - [PDIA4_HUMAN]	622.201	41.24	2	22	1.09438	12.9706	72.887	5.07178
A8K7F6	cDNA FLJ78244, highly similar to Homo sapiens eukaryotic translation initiation factor 4A, isoform 1 (EIF4A1), mRNA OS=Homo sapiens PE=2 SV=1 - [A8K7F6_HUMAN]	607.107	43.84	23	7	1.01624	11.7457	46.0926	5.47803
Q9Y490	Talin-1 OS=Homo sapiens GN=TLN1 PE=1 SV=3 - [TLN1_HUMAN]	605.076	17.39	5	28	1.07395	10.3306	269.599	6.07471
B2RBR9	cDNA, FLJ95650, highly similar to Homo sapiens karyopherin (importin) beta 1 (KPNB1), mRNA OS=Homo sapiens PE=2 SV=1 - [B2RBR9_HUMAN]	604.515	22.15	10	14	1.03914	18.0414	97.122	4.77979
I3L397	Eukaryotic translation initiation factor 5A-1 (Fragment) OS=Homo sapiens GN=EIF5A PE=4 SV=1 - [I3L397_HUMAN]	604.278	46.94	8	6	1.08053	15.2038	16.108	4.99561
B2R8R5	cDNA, FLJ94025, highly similar to Homo sapiens tripartite motif-containing 28 (TRIM28), mRNA OS=Homo sapiens PE=2 SV=1 - [B2R8R5_HUMAN]	601.732	36.05	5	16	0.960913	9.14409	88.5034	5.77002
P37802	Transgelin-2 OS=Homo sapiens GN=TAGLN2 PE=1 SV=3 - [TAGL2_HUMAN]	595.566	57.79	3	8	1.03512	8.27462	22.3772	8.25049
J9JID7	Lamin B2, isoform CRA_a OS=Homo sapiens GN=LMNB2 PE=3 SV=1 - [J9JID7_HUMAN]	590.387	28.06	2	14	1.01725	9.12979	69.9057	5.59229
G3V4W0	Heterogeneous nuclear ribonucleoproteins C1/C2 (Fragment) OS=Homo sapiens GN=HNRNPC PE=4 SV=1 - [G3V4W0_HUMAN]	586.191	36.64	22	1	0.871393	1.96181	28.8985	8.39697
P30086	Phosphatidylethanolamine-binding protein 1 OS=Homo sapiens GN=PEBP1 PE=1 SV=3 - [PEBP1_HUMAN]	582.646	73.26	3	9	0.959651	10.1683	21.0437	7.53271
P23396	40S ribosomal protein S3 OS=Homo sapiens GN=RPS3 PE=1 SV=2 - [RS3_HUMAN]	576.027	60.49	16	12	1.00252	11.178	26.6714	9.65674
Q15365	Poly(rC)-binding protein 1 OS=Homo sapiens GN=PCBP1 PE=1 SV=2 - [PCBP1_HUMAN]	574.258	37.64	2	7	1.07655	11.6849	37.4739	7.09326
E9PCY7	Heterogeneous nuclear ribonucleoprotein H OS=Homo sapiens GN=HNRNPH1 PE=4 SV=1 - [E9PCY7_HUMAN]	565.753	25.87	26	2	0.842903	8.87467	47.0574	6.34131
P26038	Moesin OS=Homo sapiens GN=MSN PE=1 SV=3 - [MOES_HUMAN]	564.463	31.37	4	7	1.08208	11.1673	67.7778	6.40479
Q14980	Nuclear mitotic apparatus protein 1 OS=Homo sapiens GN=NUMA1 PE=1 SV=2 - [NUMA1_HUMAN]	562.558	13.62	13	19	0.874556	11.1221	238.115	5.78271
Q06323	Proteasome activator complex subunit 1 OS=Homo sapiens GN=PSME1 PE=1 SV=1 - [PSME1_HUMAN]	561.597	46.59	6	9	0.96483	16.7805	28.705	6.02393
B4E0E1	cDNA FLJ53442, highly similar to Poly (ADP-ribose) polymerase 1 (EC 2.4.2.30) OS=Homo sapiens PE=2 SV=1 - [B4E0E1_HUMAN]	560.403	31.12	8	25	0.996984	10.766	111.056	8.86572
P23526	Adenosylhomocysteinase OS=Homo sapiens GN=AHCY PE=1 SV=4 - [SAHH_HUMAN]	558.664	28.01	11	10	1.06829	9.50125	47.6852	6.34131
B3KTM6	Ribosomal protein L5, isoform CRA_b OS=Homo sapiens GN=RPL5 PE=2 SV=1 - [B3KTM6_HUMAN]	558.306	34.41	5	1	0.9655	7.1774	28.0262	9.12939
O75369	Filamin-B OS=Homo sapiens GN=FLNB PE=1 SV=2 - [FLNB_HUMAN]	552.295	15.72	4	23	0.975397	14.1885	277.99	5.73193
B7Z9L0	T-complex protein 1 subunit delta OS=Homo sapiens GN=CCT4 PE=2 SV=1 - [B7Z9L0_HUMAN]	550.251	45.96	5	16	1.08326	7.28202	52.2979	6.56592
P63244	Guanine nucleotide-binding protein subunit beta-2-like 1 OS=Homo sapiens GN=GNB2L1 PE=1 SV=3 - [GBLP_HUMAN]	543.802	55.52	25	14	0.969909	11.658	35.0546	7.69385
Q14697	Neutral alpha-glucosidase AB OS=Homo sapiens GN=GANAB PE=1 SV=3 - [GANAB_HUMAN]	539.161	31.14	9	19	1.00203	10.6628	106.807	6.13818
E9PL22	Hypoxia up-regulated protein 1 OS=Homo sapiens GN=HYOU1 PE=3 SV=1 - [E9PL22_HUMAN]	538.847	32.02	17	19	0.981568	8.33698	104.713	5.71924
Q53HV2	Chaperonin containing TCP1, subunit 7 (Eta) variant (Fragment) OS=Homo sapiens PE=2 SV=1 - [Q53HV2_HUMAN]	537.573	35.73	8	15	1.06785	12.0791	59.3029	7.6499
Q04917	14-3-3 protein eta OS=Homo sapiens GN=YWHAH PE=1 SV=4 - [1433F_HUMAN]	535.467	49.59	6	8	1.01424	7.43383	28.201	4.84326
P30041	Peroxiredoxin-6 OS=Homo sapiens GN=PRDX6 PE=1 SV=3 - [PRDX6_HUMAN]	531.828	52.68	3	11	0.96446	12.7967	25.0192	6.37939
B2RDY9	Adenylyl cyclase-associated protein OS=Homo sapiens PE=2 SV=1 - [B2RDY9_HUMAN]	531.682	40	18	13	1.05398	14.1495	51.5826	8.22119
Q58FF6	Putative heat shock protein HSP 90-beta 4 OS=Homo sapiens GN=HSP90AB4P PE=5 SV=1 - [H90B4_HUMAN]	524.611	9.7	1	1	1.24601	31.1327	58.2276	4.729
F8VZX2	Poly(rC)-binding protein 2 OS=Homo sapiens GN=PCBP2 PE=4 SV=1 - [F8VZX2_HUMAN]	523.31	32.4	11	1	0.814166		33.7784	8.23584
P49411	Elongation factor Tu, mitochondrial OS=Homo sapiens GN=TUFM PE=1 SV=2 - [EFTU_HUMAN]	522.078	46.68	2	16	0.966869	10.5733	49.5102	7.60596
B2R8Z8	cDNA, FLJ94136, highly similar to Homo sapiens synaptotagmin binding, cytoplasmic RNA interacting protein (SYNCRIP), mRNA OS=Homo sapiens PE=2 SV=1 - [B2R8Z8_HUMAN]	521.756	35.96	7	11	1.03916	10.6805	69.5587	8.76318
B4E2G8	cDNA FLJ54047, highly similar to Alpha-1 catenin (Cadherin-associated protein) OS=Homo sapiens PE=2 SV=1 - [B4E2G8_HUMAN]	520.885	21.66	21	14	0.947929	6.75182	98.3226	6.37939
B2RCX0	cDNA, FLJ96345, Homo sapiens SET translocation (myeloid leukemia-associated) (SET),mRNA OS=Homo sapiens PE=2 SV=1 - [B2RCX0_HUMAN]	518.655	29.24	3	6	1.03667	14.8132	32.1147	4.22119
O60361	Putative nucleoside diphosphate kinase OS=Homo sapiens GN=NME2P1 PE=5 SV=1 - [NDK8_HUMAN]	518.269	61.31	1	3	1.21136	9.23219	15.519	8.57275
P28838	Cytosol aminopeptidase OS=Homo sapiens GN=LAP3 PE=1 SV=3 - [AMPL_HUMAN]	515.835	40.08	5	14	0.949541	9.57672	56.1308	7.92822
Q04695	Keratin, type I cytoskeletal 17 OS=Homo sapiens GN=KRT17 PE=1 SV=2 - [K1C17_HUMAN]	510.015	25.46	15	3	2.67757	56.0383	48.076	5.021
Q9Y2X3	Nucleolar protein 58 OS=Homo sapiens GN=NOP58 PE=1 SV=1 - [NOP58_HUMAN]	509.045	29.49	5	12	0.890571	7.95705	59.5405	8.92432
P31947	14-3-3 protein sigma OS=Homo sapiens GN=SFN PE=1 SV=1 - [1433S_HUMAN]	507.982	36.29	1	5	1.1376	5.43803	27.7567	4.7417
Q7Z406	Myosin-14 OS=Homo sapiens GN=MYH14 PE=1 SV=2 - [MYH14_HUMAN]	506.458	5.16	9	3	0.977145	2.43251	227.732	5.60498
O00299	Chloride intracellular channel protein 1 OS=Homo sapiens GN=CLIC1 PE=1 SV=4 - [CLIC1_HUMAN]	502.787	56.02	2	9	1.00457	12.9149	26.9057	5.17334
Q53G71	Calreticulin variant (Fragment) OS=Homo sapiens PE=2 SV=1 - [Q53G71_HUMAN]	488.985	41.13	6	12	1.00867	18.555	46.8901	4.44971
J3KPX7	Prohibitin-2 OS=Homo sapiens GN=PHB2 PE=4 SV=1 - [J3KPX7_HUMAN]	487.662	38.46	9	10	1.01786	12.8866	33.382	9.80322
B7Z3V1	cDNA FLJ60077, highly similar to Sodium/potassium-transporting ATPase alpha-1 chain (EC 3.6.3.9) (Fragment) OS=Homo sapiens PE=2 SV=1 - [B7Z3V1_HUMAN]	485.767	25.98	32	19	1.0298	9.02113	112.366	5.35107
Q59GX9	Ribosomal protein L5 variant (Fragment) OS=Homo sapiens PE=2 SV=1 - [Q59GX9_HUMAN]	485.293	27.72	4	1	0.962352		35.1812	9.84717
P14314	Glucosidase 2 subunit beta OS=Homo sapiens GN=PRKCSH PE=1 SV=2 - [GLU2B_HUMAN]	483.381	24.05	7	9	1.02462	11.5667	59.3878	4.41162
B4DLC0	Poly(rC)-binding protein 2 OS=Homo sapiens GN=PCBP2 PE=2 SV=1 - [B4DLC0_HUMAN]	482.1	28.57	14	1	1.03636	8.64306	32.1445	7.89893
Q99497	Protein DJ-1 OS=Homo sapiens GN=PARK7 PE=1 SV=2 - [PARK7_HUMAN]	480.817	49.74	3	6	1.07477	12.6526	19.8785	6.78564
P55072	Transitional endoplasmic reticulum ATPase OS=Homo sapiens GN=VCP PE=1 SV=4 - [TERA_HUMAN]	478.284	40.57	10	21	1.04994	9.10952	89.2657	5.26221
P53396	ATP-citrate synthase OS=Homo sapiens GN=ACLY PE=1 SV=3 - [ACLY_HUMAN]	475.122	21.53	6	19	1.00238	9.06656	120.762	7.32764
P24752	Acetyl-CoA acetyltransferase, mitochondrial OS=Homo sapiens GN=ACAT1 PE=1 SV=1 - [THIL_HUMAN]	474.174	36.3	6	11	0.955724	12.4002	45.1706	8.85107
Q9BSV4	SFPQ protein (Fragment) OS=Homo sapiens GN=SFPQ PE=2 SV=2 - [Q9BSV4_HUMAN]	472.758	27.13	6	11	1.01753	12.5882	68.5879	8.82178
P50395	Rab GDP dissociation inhibitor beta OS=Homo sapiens GN=GDI2 PE=1 SV=2 - [GDIB_HUMAN]	471.671	40.67	11	10	1.07062	7.90324	50.6309	6.46826
B7Z254	Protein disulfide-isomerase A6 OS=Homo sapiens GN=PDIA6 PE=2 SV=1 - [B7Z254_HUMAN]	470.649	36.16	6	10	0.98452	5.27356	47.8081	5.08447
B2RE46	cDNA, FLJ96923, highly similar to Homo sapiens ribophorin II (RPN2), mRNA OS=Homo sapiens PE=2 SV=1 - [B2RE46_HUMAN]	459.864	22.03	8	8	0.986164	18.365	69.2911	5.78271
P22234	Multifunctional protein ADE2 OS=Homo sapiens GN=PAICS PE=1 SV=3 - [PUR6_HUMAN]	459.773	36.24	4	11	1.10682	13.6484	47.0491	7.2251
A1A5C4	RRBP1 protein OS=Homo sapiens GN=RRBP1 PE=2 SV=1 - [A1A5C4_HUMAN]	454.225	16.92	6	11	1.01169	7.02177	102.763	5.37646
B3KX11	cDNA FLJ44436 fis, clone UTERU2019706, highly similar to T-complex protein 1 subunit gamma OS=Homo sapiens PE=2 SV=1 - [B3KX11_HUMAN]	450.192	51.53	11	20	1.02217	9.94551	57.909	6.93213
Q71V99	Peptidyl-prolyl cis-trans isomerase OS=Homo sapiens PE=2 SV=1 - [Q71V99_HUMAN]	448.031	45.73	5	1	1.30029	7.45849	17.9599	7.89893
P42224	Signal transducer and activator of transcription 1-alpha/beta OS=Homo sapiens GN=STAT1 PE=1 SV=2 - [STAT1_HUMAN]	447.217	28.93	9	17	0.942993	9.06515	87.2795	6.04932
Q08380	Galectin-3-binding protein OS=Homo sapiens GN=LGALS3BP PE=1 SV=1 - [LG3BP_HUMAN]	446.388	20.51	14	8	0.904148	13.1297	65.2893	5.2749
E9PK01	Elongation factor 1-delta (Fragment) OS=Homo sapiens GN=EEF1D PE=3 SV=1 - [E9PK01_HUMAN]	442.788	42.15	21	6	1.04793	6.23173	28.8036	5.021
P36551	Coproporphyrinogen-III oxidase, mitochondrial OS=Homo sapiens GN=CPOX PE=1 SV=3 - [HEM6_HUMAN]	442.516	38.99	4	13	0.94548	10.8846	50.12	8.25049
Q9UQ80	Proliferation-associated protein 2G4 OS=Homo sapiens GN=PA2G4 PE=1 SV=3 - [PA2G4_HUMAN]	441.535	28.17	8	8	1.01078	13.9655	43.7592	6.55127
A8K525	cDNA FLJ76817, highly similar to Homo sapiens non-POU domain containing, octamer-binding (NONO), mRNA OS=Homo sapiens PE=2 SV=1 - [A8K525_HUMAN]	441.029	40.55	6	12	0.948003	8.24162	54.2534	9.20264
A5YM51	MYH7 protein (Fragment) OS=Homo sapiens GN=MYH7 PE=2 SV=1 - [A5YM51_HUMAN]	435.986	11.48	15	1	1.1811	5.06345	222.886	5.79541
V9HW35	Epididymis secretory protein Li 55 OS=Homo sapiens GN=HEL-S-55 PE=2 SV=1 - [V9HW35_HUMAN]	434.053	72.84	2	8	1.05157	11.2232	17.02	7.23975
P30050	60S ribosomal protein L12 OS=Homo sapiens GN=RPL12 PE=1 SV=1 - [RL12_HUMAN]	433.919	49.09	3	5	0.920282	12.1352	17.8075	9.42236
A8K690	cDNA FLJ76863, highly similar to Homo sapiens stress-induced-phosphoprotein 1 (Hsp70/Hsp90-organizing protein) (STIP1), mRNA OS=Homo sapiens PE=2 SV=1 - [A8K690_HUMAN]	432.966	25.23	9	12	1.06016	6.49051	62.6154	6.80029
Q9UJZ1	Stomatin-like protein 2 OS=Homo sapiens GN=STOML2 PE=1 SV=1 - [STML2_HUMAN]	432.839	39.89	4	9	0.914182	8.7574	38.5102	7.38623
Q96HX3	Similar to ribophorin I (Fragment) OS=Homo sapiens PE=2 SV=1 - [Q96HX3_HUMAN]	431.542	30.81	8	13	0.971102	10.3744	64.5417	6.55127
Q5HYB6	Putative uncharacterized protein DKFZp686J1372 OS=Homo sapiens GN=DKFZp686J1372 PE=2 SV=1 - [Q5HYB6_HUMAN]	430.598	29.31	18	3	0.926952	6.59602	27.1588	4.7417
F6XY72	Nucleoside diphosphate kinase OS=Homo sapiens GN=NME2 PE=3 SV=1 - [F6XY72_HUMAN]	429.383	90.91	1	3	1.27962	14.651	8.66328	5.38916
P32969	60S ribosomal protein L9 OS=Homo sapiens GN=RPL9 PE=1 SV=1 - [RL9_HUMAN]	428.31	42.19	8	5	1.07551	9.90665	21.8498	9.94971
E9PQD7	40S ribosomal protein S2 OS=Homo sapiens GN=RPS2 PE=4 SV=1 - [E9PQD7_HUMAN]	428.053	46.81	19	4	0.962646	2.47977	25.1952	10.2427
P62826	GTP-binding nuclear protein Ran OS=Homo sapiens GN=RAN PE=1 SV=3 - [RAN_HUMAN]	427.996	24.54	8	5	1.09573	15.6138	24.4076	7.48877
C7DJS2	Glutathione S-transferase pi (Fragment) OS=Homo sapiens GN=GSTP1 PE=2 SV=1 - [C7DJS2_HUMAN]	423.034	42.38	3	2	1.10267	20.0955	16.6566	5.09717
P27816	Microtubule-associated protein 4 OS=Homo sapiens GN=MAP4 PE=1 SV=3 - [MAP4_HUMAN]	422.172	27.95	15	22	1.00766	8.90372	120.93	5.42725
P42166	Lamina-associated polypeptide 2, isoform alpha OS=Homo sapiens GN=TMPO PE=1 SV=2 - [LAP2A_HUMAN]	420.652	21.61	2	4	1.09	13.3248	75.4456	7.66455
Q13838	Spliceosome RNA helicase DDX39B OS=Homo sapiens GN=DDX39B PE=1 SV=1 - [DX39B_HUMAN]	419.88	35.75	29	5	0.945454	21.3966	48.9599	5.66846
P24534	Elongation factor 1-beta OS=Homo sapiens GN=EEF1B2 PE=1 SV=3 - [EF1B_HUMAN]	418.847	57.78	5	8	1.03837	8.64331	24.7483	4.66553
P55060	Exportin-2 OS=Homo sapiens GN=CSE1L PE=1 SV=3 - [XPO2_HUMAN]	410.992	22.25	6	16	0.961424	15.2963	110.346	5.77002
Q16658	Fascin OS=Homo sapiens GN=FSCN1 PE=1 SV=3 - [FSCN1_HUMAN]	408.492	29.21	5	10	0.957299	14.6946	54.4961	7.23975
O00410	Importin-5 OS=Homo sapiens GN=IPO5 PE=1 SV=4 - [IPO5_HUMAN]	406.934	24.25	21	17	1.04659	8.02897	123.55	4.94482
P15924	Desmoplakin OS=Homo sapiens GN=DSP PE=1 SV=3 - [DESP_HUMAN]	406.233	7.59	7	15	0.931607	11.826	331.569	6.81494
P26641	Elongation factor 1-gamma OS=Homo sapiens GN=EEF1G PE=1 SV=3 - [EF1G_HUMAN]	401.671	50.57	7	15	1.03971	6.91617	50.0871	6.66846
P07814	Bifunctional glutamate/proline--tRNA ligase OS=Homo sapiens GN=EPRS PE=1 SV=5 - [SYEP_HUMAN]	399.948	17.99	7	16	1.0413	7.31388	170.483	7.32764
B2RCS5	Actinin, alpha 2, isoform CRA_b OS=Homo sapiens GN=ACTN2 PE=2 SV=1 - [B2RCS5_HUMAN]	397.6	19.8	12	5	1.14754	13.3722	103.854	5.51611
Q9Y281	Cofilin-2 OS=Homo sapiens GN=CFL2 PE=1 SV=1 - [COF2_HUMAN]	396.931	33.13	1	1	1.12472	13.203	18.7249	7.88428
Q92945	Far upstream element-binding protein 2 OS=Homo sapiens GN=KHSRP PE=1 SV=4 - [FUBP2_HUMAN]	394.964	34.74	10	14	0.977183	7.44952	73.07	7.29834
P09211	Glutathione S-transferase P OS=Homo sapiens GN=GSTP1 PE=1 SV=2 - [GSTP1_HUMAN]	394.796	46.67	4	4	1.0728	7.20922	23.341	5.64307
Q13185	Chromobox protein homolog 3 OS=Homo sapiens GN=CBX3 PE=1 SV=4 - [CBX3_HUMAN]	391.541	54.1	4	7	1.01337	10.846	20.7984	5.32568
F5H265	Polyubiquitin-C (Fragment) OS=Homo sapiens GN=UBC PE=4 SV=1 - [F5H265_HUMAN]	382.633	57.72	43	4	1.05038	11.7889	16.8311	6.58057
V9HW25	Epididymis secretory protein Li 273 OS=Homo sapiens GN=HEL-S-273 PE=2 SV=1 - [V9HW25_HUMAN]	381.577	33.45	5	0			32.9696	4.66553
P61204	ADP-ribosylation factor 3 OS=Homo sapiens GN=ARF3 PE=1 SV=2 - [ARF3_HUMAN]	380.938	46.96	18	3	1.15841	11.6955	20.5877	7.43018
B4DF70	cDNA FLJ60461, highly similar to Peroxiredoxin-2 (EC 1.11.1.15) OS=Homo sapiens PE=2 SV=1 - [B4DF70_HUMAN]	379.502	43.17	3	6	1.03624	6.87414	20.0946	8.77783
Q6NTA2	HNRNPL protein (Fragment) OS=Homo sapiens GN=HNRNPL PE=2 SV=2 - [Q6NTA2_HUMAN]	378.806	32.17	9	10	0.938882	10.7197	61.8881	7.38623
P40939	Trifunctional enzyme subunit alpha, mitochondrial OS=Homo sapiens GN=HADHA PE=1 SV=2 - [ECHA_HUMAN]	377.379	26.47	6	13	1.00583	6.6489	82.9469	9.0415
C9J9K3	40S ribosomal protein SA (Fragment) OS=Homo sapiens GN=RPSA PE=3 SV=1 - [C9J9K3_HUMAN]	376.935	46.21	5	8	1.01536	14.335	29.487	5.24951
P62424	60S ribosomal protein L7a OS=Homo sapiens GN=RPL7A PE=1 SV=2 - [RL7A_HUMAN]	376.31	38.72	4	9	1.04854	15.4742	29.977	10.6089
P21796	Voltage-dependent anion-selective channel protein 1 OS=Homo sapiens GN=VDAC1 PE=1 SV=2 - [VDAC1_HUMAN]	375.097	33.92	4	6	0.990107	13.7656	30.7536	8.54346
Q9BUF5	Tubulin beta-6 chain OS=Homo sapiens GN=TUBB6 PE=1 SV=1 - [TBB6_HUMAN]	374.987	44.39	16	6	1.04287	11.7154	49.825	4.88135
B4DE69	cDNA FLJ56053, highly similar to Serine/threonine-protein phosphatase 2A 65 kDa regulatory subunit A alpha isoform OS=Homo sapiens PE=2 SV=1 - [B4DE69_HUMAN]	374.63	27.72	16	12	1.02392	6.21345	59.1056	5.68115
Q14240	Eukaryotic initiation factor 4A-II OS=Homo sapiens GN=EIF4A2 PE=1 SV=2 - [IF4A2_HUMAN]	374.05	36.86	16	4	0.877746	11.9638	46.3728	5.47803
P55795	Heterogeneous nuclear ribonucleoprotein H2 OS=Homo sapiens GN=HNRNPH2 PE=1 SV=1 - [HNRH2_HUMAN]	373.237	22.27	3	2	0.952321	5.23759	49.2323	6.30322
P27695	DNA-(apurinic or apyrimidinic site) lyase OS=Homo sapiens GN=APEX1 PE=1 SV=2 - [APEX1_HUMAN]	372.164	40.57	10	9	0.850813	18.2896	35.5322	8.11865
P02533	Keratin, type I cytoskeletal 14 OS=Homo sapiens GN=KRT14 PE=1 SV=4 - [K1C14_HUMAN]	371.679	20.55	10	3	2.04538	20.1561	51.5294	5.16064
B1AK87	Capping protein (Actin filament) muscle Z-line, beta OS=Homo sapiens GN=CAPZB PE=4 SV=1 - [B1AK87_HUMAN]	369.767	41.54	9	9	1.07463	10.319	29.2768	6.91748
P42704	Leucine-rich PPR motif-containing protein, mitochondrial OS=Homo sapiens GN=LRPPRC PE=1 SV=3 - [LPPRC_HUMAN]	369.352	22.24	4	22	0.994088	9.33817	157.805	6.12549
B4DLW8	Probable ATP-dependent RNA helicase DDX5 OS=Homo sapiens GN=DDX5 PE=2 SV=1 - [B4DLW8_HUMAN]	367.512	22.8	11	6	0.990358	5.65087	60.5254	9.0708
Q5T7C4	High mobility group protein B1 OS=Homo sapiens GN=HMGB1 PE=2 SV=1 - [Q5T7C4_HUMAN]	367.067	34.81	11	5	1.09269	9.46302	18.2993	9.70068
B4DTA2	cDNA FLJ60148, highly similar to Homo sapiens heterogeneous nuclear ribonucleoprotein D-like (HNRPDL), transcript variant 2, mRNA OS=Homo sapiens PE=2 SV=1 - [B4DTA2_HUMAN]	365.986	22.14	3	4	1.03628	9.15516	30.1957	8.71924
H0YN26	Acidic leucine-rich nuclear phosphoprotein 32 family member A OS=Homo sapiens GN=ANP32A PE=4 SV=1 - [H0YN26_HUMAN]	365.918	35.59	9	2	0.981795	7.95253	19.9851	4.57666
P26640	Valine--tRNA ligase OS=Homo sapiens GN=VARS PE=1 SV=4 - [SYVC_HUMAN]	363.128	20.65	5	18	1.03103	6.07551	140.387	7.59131
Q96KK5	Histone H2A type 1-H OS=Homo sapiens GN=HIST1H2AH PE=1 SV=3 - [H2A1H_HUMAN]	362.464	27.34	15	1	1.2227	10.0347	13.8978	10.8872
G3V576	Heterogeneous nuclear ribonucleoproteins C1/C2 OS=Homo sapiens GN=HNRNPC PE=4 SV=1 - [G3V576_HUMAN]	362.402	47.19	20	1	0.819093		25.2411	9.81787
Q6PKI6	YBX1 protein (Fragment) OS=Homo sapiens GN=YBX1 PE=2 SV=1 - [Q6PKI6_HUMAN]	362.357	28.57	11	4	1.13794	10.5918	29.3567	10.228
P09525	Annexin A4 OS=Homo sapiens GN=ANXA4 PE=1 SV=4 - [ANXA4_HUMAN]	361.997	30.41	9	2	0.80761	9.57552	35.8601	6.12549
J9R021	Eukaryotic translation initiation factor 3 OS=Homo sapiens GN=eIF3a PE=2 SV=1 - [J9R021_HUMAN]	360.644	15.41	9	15	0.997528	9.03896	166.381	6.78564
B4DPJ8	T-complex protein 1 subunit zeta OS=Homo sapiens GN=CCT6A PE=2 SV=1 - [B4DPJ8_HUMAN]	358.452	31	8	10	1.03489	6.30872	54.8328	6.43018
B4DY09	cDNA FLJ51660, highly similar to Interleukin enhancer-binding factor 2 OS=Homo sapiens PE=2 SV=1 - [B4DY09_HUMAN]	357.282	41.76	4	9	0.981658	12.6603	38.8862	4.94482
H0YA96	Heterogeneous nuclear ribonucleoprotein D0 (Fragment) OS=Homo sapiens GN=HNRNPD PE=4 SV=1 - [H0YA96_HUMAN]	356.716	33.81	11	5	1.03046	11.9827	23.9062	9.5835
P62750	60S ribosomal protein L23a OS=Homo sapiens GN=RPL23A PE=1 SV=1 - [RL23A_HUMAN]	356.442	32.05	8	5	1.08702	5.7441	17.6841	10.4478
P05141	ADP/ATP translocase 2 OS=Homo sapiens GN=SLC25A5 PE=1 SV=7 - [ADT2_HUMAN]	353.198	34.23	4	3	0.821873	0.941584	32.8312	9.68604
P38919	Eukaryotic initiation factor 4A-III OS=Homo sapiens GN=EIF4A3 PE=1 SV=4 - [IF4A3_HUMAN]	351.753	50.36	2	14	1.02152	7.73335	46.8412	6.72705
A7XZE4	Beta tropomyosin isoform OS=Homo sapiens GN=TPM2b PE=2 SV=1 - [A7XZE4_HUMAN]	350.379	39.08	5	0			33.0056	4.69092
P13489	Ribonuclease inhibitor OS=Homo sapiens GN=RNH1 PE=1 SV=2 - [RINI_HUMAN]	349.943	57.27	10	15	0.953514	9.424	49.9411	4.81787
Q02790	Peptidyl-prolyl cis-trans isomerase FKBP4 OS=Homo sapiens GN=FKBP4 PE=1 SV=3 - [FKBP4_HUMAN]	346.272	25.71	3	10	1.01529	9.91346	51.7721	5.42725
B3KPA6	Acyl-Coenzyme A dehydrogenase, very long chain, isoform CRA_e OS=Homo sapiens GN=ACADVL PE=2 SV=1 - [B3KPA6_HUMAN]	344.144	25.39	13	10	1.00547	10.9648	62.5422	7.25439
B4E266	cDNA FLJ58466, highly similar to Leucyl-tRNA synthetase, cytoplasmic (EC 6.1.1.4) OS=Homo sapiens PE=2 SV=1 - [B4E266_HUMAN]	343.592	13.63	17	11	0.966597	16.0092	129.105	7.78174
P12004	Proliferating cell nuclear antigen OS=Homo sapiens GN=PCNA PE=1 SV=1 - [PCNA_HUMAN]	340.278	41.38	7	9	1.01067	9.29468	28.7503	4.69092
P08670	Vimentin OS=Homo sapiens GN=VIM PE=1 SV=4 - [VIME_HUMAN]	338.488	30.04	41	10	1.25406	16.5466	53.6191	5.12256
P25398	40S ribosomal protein S12 OS=Homo sapiens GN=RPS12 PE=1 SV=3 - [RS12_HUMAN]	337.655	46.21	1	5	1.04001	10.5179	14.5055	7.21045
P11586	C-1-tetrahydrofolate synthase, cytoplasmic OS=Homo sapiens GN=MTHFD1 PE=1 SV=3 - [C1TC_HUMAN]	337.387	22.14	4	18	1.04288	6.97917	101.495	7.29834
P22695	Cytochrome b-c1 complex subunit 2, mitochondrial OS=Homo sapiens GN=UQCRC2 PE=1 SV=3 - [QCR2_HUMAN]	336.084	27.37	6	8	1.03123	11.6526	48.4129	8.63135
K7ERE3	Keratin, type I cytoskeletal 13 OS=Homo sapiens GN=KRT13 PE=4 SV=1 - [K7ERE3_HUMAN]	335.831	13.01	11	1	2.24353		45.2322	4.80518
F8W1A4	Adenylate kinase 2, mitochondrial OS=Homo sapiens GN=AK2 PE=3 SV=1 - [F8W1A4_HUMAN]	335.415	50	7	9	1.01735	16.6556	25.6143	7.82568
P51149	Ras-related protein Rab-7a OS=Homo sapiens GN=RAB7A PE=1 SV=1 - [RAB7A_HUMAN]	335.351	56.52	8	9	1.05575	9.55424	23.4748	6.69775
Q567Q0	Peptidyl-prolyl cis-trans isomerase A OS=Homo sapiens GN=PPIA PE=2 SV=1 - [Q567Q0_HUMAN]	334.589	44.76	1	1	1.08942		11.4106	7.89893
D6RGG3	Collagen alpha-1(XII) chain OS=Homo sapiens GN=COL12A1 PE=4 SV=1 - [D6RGG3_HUMAN]	334.545	7.67	6	16	0.9027	7.12522	332.996	5.52881
H0Y3Y4	Septin-7 (Fragment) OS=Homo sapiens GN=SEPT7 PE=3 SV=1 - [H0Y3Y4_HUMAN]	334.058	23.32	17	6	1.0133	15.6887	43.0092	7.78174
B4DZ08	cDNA FLJ51705, highly similar to Aconitate hydratase, mitochondrial (EC 4.2.1.3) OS=Homo sapiens PE=2 SV=1 - [B4DZ08_HUMAN]	332.142	16.43	10	8	0.982955	8.2255	83.361	7.72314
B5BUB1	RuvB-like 1 (Fragment) OS=Homo sapiens GN=RUVBL1 PE=2 SV=1 - [B5BUB1_HUMAN]	330.001	39.91	6	13	1.02676	8.6864	50.1843	6.41748
Q96GD7	CSDA protein OS=Homo sapiens PE=2 SV=1 - [Q96GD7_HUMAN]	328.701	29.04	2	5	0.858122	7.18998	31.912	9.65674
Q9Y230	RuvB-like 2 OS=Homo sapiens GN=RUVBL2 PE=1 SV=3 - [RUVB2_HUMAN]	327.837	34.56	6	12	1.0637	6.73931	51.1246	5.64307
Q9NY85	Ribosomal protein L3 (Fragment) OS=Homo sapiens GN=rpl3 PE=2 SV=1 - [Q9NY85_HUMAN]	327.456	28.57	15	8	1.02703	16.2672	39.3582	10.0522
H0YL52	Tropomyosin alpha-1 chain (Fragment) OS=Homo sapiens GN=TPM1 PE=3 SV=1 - [H0YL52_HUMAN]	327.427	34.34	12	0			30.4724	4.69092
H0Y4R1	Inosine-5'-monophosphate dehydrogenase 2 (Fragment) OS=Homo sapiens GN=IMPDH2 PE=3 SV=1 - [H0Y4R1_HUMAN]	326.392	27.02	7	10	1.09995	6.31068	51.0352	8.17725
P62906	60S ribosomal protein L10a OS=Homo sapiens GN=RPL10A PE=1 SV=2 - [RL10A_HUMAN]	326.069	33.18	2	7	0.994705	9.53234	24.8155	9.93506
P09382	Galectin-1 OS=Homo sapiens GN=LGALS1 PE=1 SV=2 - [LEG1_HUMAN]	325.856	51.11	1	6	1.13811	15.6536	14.7062	5.50342
P35908	Keratin, type II cytoskeletal 2 epidermal OS=Homo sapiens GN=KRT2 PE=1 SV=2 - [K22E_HUMAN]	325.667	7.36	3	1	0.903836		65.3932	8.00146
P40925	Malate dehydrogenase, cytoplasmic OS=Homo sapiens GN=MDH1 PE=1 SV=4 - [MDHC_HUMAN]	323.07	29.64	5	6	0.976476	12.4477	36.403	7.35693
E9PKG1	Protein arginine N-methyltransferase 1 OS=Homo sapiens GN=PRMT1 PE=4 SV=1 - [E9PKG1_HUMAN]	322.996	35.38	13	11	1.03159	9.52353	37.6848	6.15088
Q59G12	Lamina-associated polypeptide 2, isoforms beta/gamma variant (Fragment) OS=Homo sapiens PE=2 SV=1 - [Q59G12_HUMAN]	322.08	28.84	6	2	0.96166	16.282	41.7808	9.23193
H6VRF8	Keratin 1 OS=Homo sapiens GN=KRT1 PE=3 SV=1 - [H6VRF8_HUMAN]	321.463	18.94	7	7	1.06216	59.6261	66.013	8.11865
Q13126	S-methyl-5'-thioadenosine phosphorylase OS=Homo sapiens GN=MTAP PE=1 SV=2 - [MTAP_HUMAN]	321.196	44.17	11	8	1.05389	7.65318	31.2158	7.18115
P18124	60S ribosomal protein L7 OS=Homo sapiens GN=RPL7 PE=1 SV=1 - [RL7_HUMAN]	321.091	37.5	5	8	1.06043	4.13053	29.2072	10.6528
P52597	Heterogeneous nuclear ribonucleoprotein F OS=Homo sapiens GN=HNRNPF PE=1 SV=3 - [HNRPF_HUMAN]	317.88	38.55	4	7	1.00769	11.7995	45.6429	5.57959
P39019	40S ribosomal protein S19 OS=Homo sapiens GN=RPS19 PE=1 SV=2 - [RS19_HUMAN]	317.522	34.48	6	5	0.939544	13.6238	16.0505	10.3159
Q92896	Golgi apparatus protein 1 OS=Homo sapiens GN=GLG1 PE=1 SV=2 - [GSLG1_HUMAN]	317.399	14.25	3	11	0.934571	9.1222	134.464	6.90283
B2R892	cDNA, FLJ93793, highly similar to Homo sapiens creatine kinase, muscle (CKM), mRNA OS=Homo sapiens PE=2 SV=1 - [B2R892_HUMAN]	316.172	24.41	4	8	1.43723	17.2929	43.0019	7.44482
Q5TCU3	Tropomyosin 2 (Beta) OS=Homo sapiens GN=TPM2 PE=2 SV=1 - [Q5TCU3_HUMAN]	314.429	32.39	9	0			32.7946	4.67822
P45880	Voltage-dependent anion-selective channel protein 2 OS=Homo sapiens GN=VDAC2 PE=1 SV=2 - [VDAC2_HUMAN]	314.29	38.1	5	9	1.08674	9.8689	31.5465	7.56201
O00567	Nucleolar protein 56 OS=Homo sapiens GN=NOP56 PE=1 SV=4 - [NOP56_HUMAN]	311.839	28.28	7	12	0.907876	11.326	66.0087	9.18799
B7Z2X4	cDNA FLJ53327, highly similar to Gelsolin OS=Homo sapiens PE=2 SV=1 - [B7Z2X4_HUMAN]	310.082	20.43	15	10	1.00264	8.43463	77.7411	5.69385
P62753	40S ribosomal protein S6 OS=Homo sapiens GN=RPS6 PE=1 SV=1 - [RS6_HUMAN]	307.674	25.3	6	6	0.970297	10.7232	28.663	10.8433
P33176	Kinesin-1 heavy chain OS=Homo sapiens GN=KIF5B PE=1 SV=1 - [KINH_HUMAN]	305.746	17.65	30	12	1.04794	8.17304	109.617	6.50732
H0UID5	Adaptor-related protein complex 2, beta 1 subunit, isoform CRA_c OS=Homo sapiens GN=AP2B1 PE=4 SV=1 - [H0UID5_HUMAN]	305.644	18.42	15	7	0.980022	9.94699	104.157	5.33838
P17987	T-complex protein 1 subunit alpha OS=Homo sapiens GN=TCP1 PE=1 SV=1 - [TCPA_HUMAN]	304.616	30.4	11	13	0.98609	7.55495	60.3056	6.11279
F8VZJ2	Nascent polypeptide-associated complex subunit alpha OS=Homo sapiens GN=NACA PE=4 SV=1 - [F8VZJ2_HUMAN]	304.589	41.91	8	4	0.983612	6.87187	15.0068	4.90674
O43390	Heterogeneous nuclear ribonucleoprotein R OS=Homo sapiens GN=HNRNPR PE=1 SV=1 - [HNRPR_HUMAN]	303.799	24.01	10	7	1.00867	7.46166	70.8993	8.1333
B2RDW0	cDNA, FLJ96792, highly similar to Homo sapiens calmodulin 2 (phosphorylase kinase, delta) (CALM2), mRNA OS=Homo sapiens PE=2 SV=1 - [B2RDW0_HUMAN]	303.109	44.3	13	6	1.09705	22.6418	16.7668	4.22119
B4DRU0	cDNA FLJ55750, highly similar to Eukaryotic translation initiation factor 3 subunit 8 OS=Homo sapiens PE=2 SV=1 - [B4DRU0_HUMAN]	298.954	17.41	15	9	0.98328	8.13724	84.9132	6.81494
F8W1R7	Myosin light polypeptide 6 OS=Homo sapiens GN=MYL6 PE=4 SV=1 - [F8W1R7_HUMAN]	298.197	48.28	16	6	1.03505	10.9864	16.2798	4.65283
F8W7C6	60S ribosomal protein L10 OS=Homo sapiens GN=RPL10 PE=4 SV=1 - [F8W7C6_HUMAN]	298.142	36.81	3	1	0.95633	2.56208	18.5797	9.94971
Q9NUJ1	Mycophenolic acid acyl-glucuronide esterase, mitochondrial OS=Homo sapiens GN=ABHD10 PE=1 SV=1 - [ABHDA_HUMAN]	297.649	33.66	3	7	0.919706	13.3688	33.9107	8.57275
P37837	Transaldolase OS=Homo sapiens GN=TALDO1 PE=1 SV=2 - [TALDO_HUMAN]	296.954	30.56	6	10	1.02607	3.89074	37.5165	6.81494
B8ZZQ6	Thymosin alpha-1 OS=Homo sapiens GN=PTMA PE=4 SV=1 - [B8ZZQ6_HUMAN]	296.889	24.3	17	4	1.34398	32.9492	11.7518	3.81494
B4DVZ8	cDNA FLJ52432, highly similar to Leukotriene A-4 hydrolase (EC 3.3.2.6) OS=Homo sapiens PE=2 SV=1 - [B4DVZ8_HUMAN]	296.483	24.6	4	10	1.06814	7.30919	63.7894	5.8335
P61586	Transforming protein RhoA OS=Homo sapiens GN=RHOA PE=1 SV=1 - [RHOA_HUMAN]	295.223	49.74	18	7	1.02861	6.78336	21.7541	6.1001
P13645	Keratin, type I cytoskeletal 10 OS=Homo sapiens GN=KRT10 PE=1 SV=6 - [K1C10_HUMAN]	294.892	18.49	3	6	1.78989	44.8978	58.7917	5.21143
O00148	ATP-dependent RNA helicase DDX39A OS=Homo sapiens GN=DDX39A PE=1 SV=2 - [DX39A_HUMAN]	294.125	28.57	21	3	0.916722	0.883044	49.098	5.68115
P04792	Heat shock protein beta-1 OS=Homo sapiens GN=HSPB1 PE=1 SV=2 - [HSPB1_HUMAN]	292.958	50.24	4	8	1.12855	13.3195	22.7685	6.40479
P22102	Trifunctional purine biosynthetic protein adenosine-3 OS=Homo sapiens GN=GART PE=1 SV=1 - [PUR2_HUMAN]	292.816	17.43	13	11	1.01949	7.52326	107.699	6.69775
Q6IPH7	RPL14 protein OS=Homo sapiens GN=RPL14 PE=2 SV=1 - [Q6IPH7_HUMAN]	291.758	31.36	7	6	0.903521	12.1191	23.7722	10.9312
O60664	Perilipin-3 OS=Homo sapiens GN=PLIN3 PE=1 SV=3 - [PLIN3_HUMAN]	291.283	16.82	4	5	0.949632	5.25309	47.0459	5.43994
F5H897	Heat shock protein 75 kDa, mitochondrial OS=Homo sapiens GN=TRAP1 PE=3 SV=1 - [F5H897_HUMAN]	290.877	14.29	12	6	0.970107	10.6814	74.2207	7.86963
Q92598	Heat shock protein 105 kDa OS=Homo sapiens GN=HSPH1 PE=1 SV=1 - [HS105_HUMAN]	290.863	22.03	7	12	0.915447	11.4948	96.8037	5.38916
P68431	Histone H3.1 OS=Homo sapiens GN=HIST1H3A PE=1 SV=2 - [H31_HUMAN]	290.455	35.29	8	1	0.674763	22.9931	15.3945	11.1216
Q13148	TAR DNA-binding protein 43 OS=Homo sapiens GN=TARDBP PE=1 SV=1 - [TADBP_HUMAN]	289.003	23.43	8	6	0.973788	8.68596	44.7113	6.18896
D6R9P3	Heterogeneous nuclear ribonucleoprotein A/B OS=Homo sapiens GN=HNRNPAB PE=4 SV=1 - [D6R9P3_HUMAN]	288.327	24.29	6	4	1.0673	6.51701	30.284	7.91357
Q9UHX1	Poly(U)-binding-splicing factor PUF60 OS=Homo sapiens GN=PUF60 PE=1 SV=1 - [PUF60_HUMAN]	287.801	27.37	7	10	1.0997	9.45852	59.8376	5.2876
Q01469	Fatty acid-binding protein, epidermal OS=Homo sapiens GN=FABP5 PE=1 SV=3 - [FABP5_HUMAN]	287.058	46.67	3	6	0.99156	11.0248	15.1546	7.00537
P26447	Protein S100-A4 OS=Homo sapiens GN=S100A4 PE=1 SV=1 - [S10A4_HUMAN]	287.043	36.63	1	5	0.957667	10.8944	11.7207	6.11279
P62241	40S ribosomal protein S8 OS=Homo sapiens GN=RPS8 PE=1 SV=2 - [RS8_HUMAN]	285.914	42.31	3	7	0.997149	12.1811	24.1902	10.3159
B4E357	cDNA FLJ53282, highly similar to Dipeptidyl-peptidase 3 (EC 3.4.14.4) OS=Homo sapiens PE=2 SV=1 - [B4E357_HUMAN]	284.181	20.31	11	8	0.962894	8.52227	71.034	5.17334
P07951	Tropomyosin beta chain OS=Homo sapiens GN=TPM2 PE=1 SV=1 - [TPM2_HUMAN]	283.19	38.03	9	0			32.8306	4.70361
Q562X2	Actin-like protein (Fragment) OS=Homo sapiens GN=ACT PE=2 SV=1 - [Q562X2_HUMAN]	283.021	39.81	27	1	1.43251		11.5759	6.354
Q8NI62	Ribosomal protein S2 OS=Homo sapiens GN=OK/KNS-cl.6 PE=4 SV=1 - [Q8NI62_HUMAN]	282.786	87.34	3	1	0.985671	7.41709	8.75228	8.00146
B2ZRD4	MHC class I antigen (Fragment) OS=Homo sapiens GN=HLA-A PE=3 SV=1 - [B2ZRD4_HUMAN]	280.635	50.92	859	0			31.5532	5.5415
G8JLD5	Dynamin-1-like protein OS=Homo sapiens GN=DNM1L PE=3 SV=1 - [G8JLD5_HUMAN]	280.46	20.79	11	9	0.944144	7.79276	79.572	7.07861
B2R5M8	Isocitrate dehydrogenase [NADP] OS=Homo sapiens PE=2 SV=1 - [B2R5M8_HUMAN]	277.882	20.05	11	7	1.11493	3.69092	46.6195	7.00537
B2R4K7	60S ribosomal protein L6 OS=Homo sapiens PE=2 SV=1 - [B2R4K7_HUMAN]	277.4	30.56	12	8	1.09513	17.4565	32.6816	10.6235
Q14258	E3 ubiquitin/ISG15 ligase TRIM25 OS=Homo sapiens GN=TRIM25 PE=1 SV=2 - [TRI25_HUMAN]	277.315	12.54	3	6	0.96412	5.12998	70.9277	8.08936
Q7Z612	Acidic ribosomal phosphoprotein P1 OS=Homo sapiens PE=4 SV=1 - [Q7Z612_HUMAN]	276.73	57.52	3	1	1.11241	13.2638	11.3917	4.36084
C9JMU5	Probable ATP-dependent RNA helicase DDX17 OS=Homo sapiens GN=DDX17 PE=3 SV=1 - [C9JMU5_HUMAN]	276.443	21.32	7	6	0.8864	13.8036	72.5301	8.5874
A5PLK7	RCC2 protein (Fragment) OS=Homo sapiens GN=RCC2 PE=2 SV=1 - [A5PLK7_HUMAN]	274.248	19.26	2	6	0.990303	6.56452	49.6471	8.68994
U5YKD2	MHC class I antigen (Fragment) OS=Homo sapiens GN=HLA-A PE=3 SV=1 - [U5YKD2_HUMAN]	273.53	23.74	324	0			37.9108	6.32861
D9YZV5	Tropomyosin 1 (Alpha) isoform 4 OS=Homo sapiens GN=TPM1 PE=3 SV=1 - [D9YZV5_HUMAN]	273.454	27.11	8	1	1.07109		32.8558	4.77979
C9J1Z8	ADP-ribosylation factor 5 (Fragment) OS=Homo sapiens GN=ARF5 PE=3 SV=1 - [C9J1Z8_HUMAN]	272.892	48.67	11	2	1.15704	1.85581	17.0959	7.34229
P43243	Matrin-3 OS=Homo sapiens GN=MATR3 PE=1 SV=2 - [MATR3_HUMAN]	272.845	20.43	24	12	0.964359	14.5586	94.5648	6.25244
B4DDF9	Annexin OS=Homo sapiens GN=ANXA4 PE=2 SV=1 - [B4DDF9_HUMAN]	272.325	33.33	3	1	0.997959		27.0456	6.06201
P00441	Superoxide dismutase [Cu-Zn] OS=Homo sapiens GN=SOD1 PE=1 SV=2 - [SODC_HUMAN]	271.4	64.29	3	6	0.97491	14.3246	15.9259	6.12549
B4DJ81	NADH-ubiquinone oxidoreductase 75 kDa subunit, mitochondrial OS=Homo sapiens GN=NDUFS1 PE=2 SV=1 - [B4DJ81_HUMAN]	271.211	21.77	3	8	0.993223	11.0995	66.879	5.37646
P19105	Myosin regulatory light chain 12A OS=Homo sapiens GN=MYL12A PE=1 SV=2 - [ML12A_HUMAN]	270.898	56.14	9	7	0.960556	11.1497	19.7815	4.80518
B4DUL5	cDNA FLJ51625, highly similar to Ubiquinol-cytochrome-c reductase complex coreprotein I, mitochondrial (EC 1.10.2.2) OS=Homo sapiens PE=2 SV=1 - [B4DUL5_HUMAN]	270.891	42.47	3	8	0.944112	12.0525	40.3471	5.88428
P31942	Heterogeneous nuclear ribonucleoprotein H3 OS=Homo sapiens GN=HNRNPH3 PE=1 SV=2 - [HNRH3_HUMAN]	269.992	30.64	3	6	0.938043	9.54424	36.9031	6.87354
P17858	6-phosphofructokinase, liver type OS=Homo sapiens GN=PFKL PE=1 SV=6 - [K6PL_HUMAN]	269.781	12.82	8	6	1.04501	7.61252	84.9642	7.50342
B4E1T1	cDNA FLJ54081, highly similar to Keratin, type II cytoskeletal 5 OS=Homo sapiens PE=2 SV=1 - [B4E1T1_HUMAN]	269.743	11.89	24	3	2.42198	50.4437	58.8143	5.97314
Q15181	Inorganic pyrophosphatase OS=Homo sapiens GN=PPA1 PE=1 SV=2 - [IPYR_HUMAN]	269.012	54.67	5	9	0.982829	5.10592	32.6392	5.85889
B7Z2V6	cDNA FLJ53889, highly similar to Vacuolar ATP synthase catalytic subunit A, ubiquitous isoform (EC 3.6.3.14) OS=Homo sapiens PE=2 SV=1 - [B7Z2V6_HUMAN]	267.499	23.05	3	5	1.13717	10.811	37.7269	5.41455
P56537	Eukaryotic translation initiation factor 6 OS=Homo sapiens GN=EIF6 PE=1 SV=1 - [IF6_HUMAN]	266.243	25.31	5	4	1.01167	2.94306	26.5822	4.67822
Q05DH1	Proteasome subunit alpha type (Fragment) OS=Homo sapiens GN=PSMA7 PE=2 SV=1 - [Q05DH1_HUMAN]	265.68	47.06	8	8	1.0495	11.091	26.6971	8.86572
P06737	Glycogen phosphorylase, liver form OS=Homo sapiens GN=PYGL PE=1 SV=4 - [PYGL_HUMAN]	265.43	20.78	8	10	1.06034	13.07	97.087	7.1665
A8K7D9	Importin subunit alpha OS=Homo sapiens PE=2 SV=1 - [A8K7D9_HUMAN]	263.999	15.31	6	5	1.01618	3.50601	57.7979	5.40186
B4DEA3	cDNA FLJ56531, highly similar to UV excision repair protein RAD23 homolog B OS=Homo sapiens PE=2 SV=1 - [B4DEA3_HUMAN]	263.967	22.58	8	6	0.991271	12.8047	42.2834	5.42725
Q96IR1	RPS4X protein (Fragment) OS=Homo sapiens GN=RPS4X PE=2 SV=2 - [Q96IR1_HUMAN]	263.625	28.81	11	6	1.04079	9.94301	27.2427	9.93506
H0YD13	CD44 antigen OS=Homo sapiens GN=CD44 PE=2 SV=2 - [H0YD13_HUMAN]	262.407	35.44	17	7	0.882945	16.0997	22.6686	8.19189
Q15393	Splicing factor 3B subunit 3 OS=Homo sapiens GN=SF3B3 PE=1 SV=4 - [SF3B3_HUMAN]	261.301	15.37	6	13	0.96573	12.3109	135.492	5.26221
F2XI28	MHC class I antigen (Fragment) OS=Homo sapiens GN=HLA-A PE=3 SV=1 - [F2XI28_HUMAN]	259.149	51.28	587	0			31.6032	6.46826
B4DN87	cDNA FLJ52569, highly similar to Collagen-binding protein 2 OS=Homo sapiens PE=2 SV=1 - [B4DN87_HUMAN]	258.763	29.72	15	9	1.03817	7.70655	44.1761	8.95361
Q4QZC0	MHC class I antigen (Fragment) OS=Homo sapiens GN=HLA-A PE=3 SV=1 - [Q4QZC0_HUMAN]	258.426	32.6	890	0			31.7562	6.0874
P49419	Alpha-aminoadipic semialdehyde dehydrogenase OS=Homo sapiens GN=ALDH7A1 PE=1 SV=5 - [AL7A1_HUMAN]	258.379	17.07	4	8	1.00059	7.61149	58.4501	7.98682
Q99714	3-hydroxyacyl-CoA dehydrogenase type-2 OS=Homo sapiens GN=HSD17B10 PE=1 SV=3 - [HCD2_HUMAN]	257.551	56.32	2	9	0.952374	7.94172	26.9061	7.78174
G3V1R9	Inositol-3-phosphate synthase 1 OS=Homo sapiens GN=ISYNA1 PE=4 SV=1 - [G3V1R9_HUMAN]	256.47	35.54	6	10	1.054	10.2125	44.7578	5.8335
P11940	Polyadenylate-binding protein 1 OS=Homo sapiens GN=PABPC1 PE=1 SV=2 - [PABP1_HUMAN]	256.053	21.7	34	7	1.00166	15.702	70.6259	9.49561
M0R0F0	40S ribosomal protein S5 (Fragment) OS=Homo sapiens GN=RPS5 PE=2 SV=1 - [M0R0F0_HUMAN]	254.107	28.5	5	4	1.05341	8.34144	22.3768	9.5542
P62081	40S ribosomal protein S7 OS=Homo sapiens GN=RPS7 PE=1 SV=1 - [RS7_HUMAN]	253.196	41.24	3	5	1.04536	13.3333	22.1133	10.0962
P05161	Ubiquitin-like protein ISG15 OS=Homo sapiens GN=ISG15 PE=1 SV=5 - [ISG15_HUMAN]	252.914	35.76	1	5	0.85866	10.6085	17.8763	7.44482
Q2TNB3	Cell migration-inducing protein 22 OS=Homo sapiens PE=2 SV=1 - [Q2TNB3_HUMAN]	252.741	34.31	5	6	0.91482	19.9817	27.3313	5.57959
B2R6K4	cDNA, FLJ92996, highly similar to Homo sapiens guanine nucleotide binding protein (G protein), beta polypeptide 1 (GNB1), mRNA OS=Homo sapiens PE=2 SV=1 - [B2R6K4_HUMAN]	252.191	34.41	20	4	1.0646	15.7867	37.277	6.17627
E7D7X9	Pyrroline-5-carboxylate reductase OS=Homo sapiens PE=2 SV=1 - [E7D7X9_HUMAN]	250.606	28.84	20	5	0.962032	11.1172	33.3696	7.60596
P25789	Proteasome subunit alpha type-4 OS=Homo sapiens GN=PSMA4 PE=1 SV=1 - [PSA4_HUMAN]	250.156	40.23	13	8	0.994314	6.69274	29.4652	7.72314
Q5HYD9	Putative uncharacterized protein DKFZp686M0619 (Fragment) OS=Homo sapiens GN=DKFZp686M0619 PE=2 SV=1 - [Q5HYD9_HUMAN]	249.913	60.75	5	3	0.94496	8.25794	11.8658	4.79248
P05387	60S acidic ribosomal protein P2 OS=Homo sapiens GN=RPLP2 PE=1 SV=1 - [RLA2_HUMAN]	249.709	73.91	2	5	1.06824	14.6319	11.6578	4.53857
A8KA84	cDNA FLJ78682, highly similar to Homo sapiens 2'-5'-oligoadenylate synthetase 3, 100kDa (OAS3), mRNA OS=Homo sapiens PE=2 SV=1 - [A8KA84_HUMAN]	248.832	12.88	5	10	0.920345	18.2869	121.134	8.44092
P04632	Calpain small subunit 1 OS=Homo sapiens GN=CAPNS1 PE=1 SV=1 - [CPNS1_HUMAN]	248.504	48.88	8	7	0.931581	8.23865	28.2977	5.19873
Q16643	Drebrin OS=Homo sapiens GN=DBN1 PE=1 SV=4 - [DREB_HUMAN]	247.874	12.48	8	5	0.910719	5.93916	71.3854	4.44971
P14923	Junction plakoglobin OS=Homo sapiens GN=JUP PE=1 SV=3 - [PLAK_HUMAN]	247.832	22.55	6	11	1.02876	7.1766	81.6927	6.13818
Q92499	ATP-dependent RNA helicase DDX1 OS=Homo sapiens GN=DDX1 PE=1 SV=2 - [DDX1_HUMAN]	247.78	16.62	5	9	0.962941	12.2203	82.3798	7.2251
B4DV79	Eukaryotic translation initiation factor 3 subunit B OS=Homo sapiens PE=2 SV=1 - [B4DV79_HUMAN]	247.634	25.2	9	14	1.07519	10.8678	85.0814	5.26221
P30040	Endoplasmic reticulum resident protein 29 OS=Homo sapiens GN=ERP29 PE=1 SV=4 - [ERP29_HUMAN]	247.594	32.18	3	6	0.97151	4.66022	28.9752	7.31299
Q53F35	Acidic (Leucine-rich) nuclear phosphoprotein 32 family, member B variant (Fragment) OS=Homo sapiens PE=2 SV=1 - [Q53F35_HUMAN]	247.335	23.2	5	2	1.00949	3.99251	28.6553	4.05615
B7Z4B2	cDNA FLJ56108, highly similar to Puromycin-sensitive aminopeptidase (EC 3.4.11.-) OS=Homo sapiens PE=2 SV=1 - [B7Z4B2_HUMAN]	247.234	20	20	13	1.06516	12.935	92.807	5.40186
P60953	Cell division control protein 42 homolog OS=Homo sapiens GN=CDC42 PE=1 SV=2 - [CDC42_HUMAN]	246.98	32.46	17	4	1.14011	11.6696	21.245	6.55127
Q9NTK5	Obg-like ATPase 1 OS=Homo sapiens GN=OLA1 PE=1 SV=2 - [OLA1_HUMAN]	246.768	18.69	6	4	1.09299	6.21405	44.7153	7.81104
P35527	Keratin, type I cytoskeletal 9 OS=Homo sapiens GN=KRT9 PE=1 SV=3 - [K1C9_HUMAN]	246.101	6.9	3	2	0.962576	30.9191	62.0268	5.23682
B4DU58	Macrophage-capping protein OS=Homo sapiens GN=CAPG PE=2 SV=1 - [B4DU58_HUMAN]	245.019	18.96	6	5	0.994976	9.96235	36.2254	6.25244
Q59FA2	Splicing factor, arginine/serine-rich 1 (Splicing factor 2, alternate splicing factor) variant (Fragment) OS=Homo sapiens PE=2 SV=1 - [Q59FA2_HUMAN]	244.778	30.9	8	6	0.937677	13.0835	25.6088	9.01221
P16615	Sarcoplasmic/endoplasmic reticulum calcium ATPase 2 OS=Homo sapiens GN=ATP2A2 PE=1 SV=1 - [AT2A2_HUMAN]	241.85	12.19	5	4	1.03624	8.7413	114.683	5.33838
Q9BSQ6	RPL13A protein (Fragment) OS=Homo sapiens GN=RPL13A PE=2 SV=2 - [Q9BSQ6_HUMAN]	240.94	25.37	10	6	1.07102	6.89454	23.3603	10.9312
P58107	Epiplakin OS=Homo sapiens GN=EPPK1 PE=1 SV=2 - [EPIPL_HUMAN]	239.588	9.61	3	2	0.972594	1.58104	555.279	5.60498
C9JPM4	ADP-ribosylation factor 4 (Fragment) OS=Homo sapiens GN=ARF4 PE=3 SV=1 - [C9JPM4_HUMAN]	239.281	48.82	12	2	1.00394	19.7509	14.5438	8.11865
P61224	Ras-related protein Rap-1b OS=Homo sapiens GN=RAP1B PE=1 SV=1 - [RAP1B_HUMAN]	237.541	39.13	24	5	1.12114	15.4087	20.8116	5.78271
H7BZJ3	Thioredoxin (Fragment) OS=Homo sapiens GN=PDIA3 PE=3 SV=1 - [H7BZJ3_HUMAN]	236.404	43.9	1	1	0.860729	8.30654	13.5108	7.29834
A8ILL3	MHC class I antigen (Fragment) OS=Homo sapiens GN=HLA-A PE=3 SV=1 - [A8ILL3_HUMAN]	235.871	54.95	1284	0			31.6042	6.46826
F8VWC5	60S ribosomal protein L18 OS=Homo sapiens GN=RPL18 PE=3 SV=1 - [F8VWC5_HUMAN]	235.401	30.19	9	4	1.03691	12.5821	18.08	11.8394
B3KX19	cDNA FLJ44500 fis, clone UTERU3000828, highly similar to 116 kDa U5 small nuclear ribonucleoprotein component OS=Homo sapiens PE=2 SV=1 - [B3KX19_HUMAN]	235.281	16.84	11	10	0.938137	9.05075	108.142	4.99561
A9UK01	Rho GTPase activating protein OS=Homo sapiens PE=2 SV=1 - [A9UK01_HUMAN]	233.6	20.36	2	9	0.991752	12.1784	74.9309	6.17627
B2R8F3	cDNA, FLJ93871, highly similar to Homo sapiens melanoma antigen, family B, 2 (MAGEB2), mRNA OS=Homo sapiens PE=2 SV=1 - [B2R8F3_HUMAN]	232.134	12.85	3	3	1.00428	5.00125	35.1821	9.11475
Q6P2Q9	Pre-mRNA-processing-splicing factor 8 OS=Homo sapiens GN=PRPF8 PE=1 SV=2 - [PRP8_HUMAN]	231.909	12.16	7	20	0.986203	10.8745	273.427	8.83643
H0YK48	Tropomyosin alpha-1 chain OS=Homo sapiens GN=TPM1 PE=3 SV=1 - [H0YK48_HUMAN]	231.678	28.23	14	1	0.952325	7.75085	28.5625	4.76709
Q8IW76	EIF2AK2 protein (Fragment) OS=Homo sapiens GN=EIF2AK2 PE=2 SV=1 - [Q8IW76_HUMAN]	231.567	10.33	5	4	0.967064	7.84413	57.5843	8.33838
P62879	Guanine nucleotide-binding protein G(I)/G(S)/G(T) subunit beta-2 OS=Homo sapiens GN=GNB2 PE=1 SV=3 - [GBB2_HUMAN]	231.548	25.29	17	2	1.01287	7.3232	37.3071	5.99854
P61158	Actin-related protein 3 OS=Homo sapiens GN=ACTR3 PE=1 SV=3 - [ARP3_HUMAN]	231.073	30.14	15	9	1.05594	7.69075	47.341	5.88428
E5RJR5	S-phase kinase-associated protein 1 OS=Homo sapiens GN=SKP1 PE=4 SV=1 - [E5RJR5_HUMAN]	230.842	42.94	6	5	0.99366	2.59868	18.7083	4.70361
B4DXN0	cDNA FLJ53371, highly similar to Major vault protein OS=Homo sapiens PE=2 SV=1 - [B4DXN0_HUMAN]	230.82	17.25	8	9	1.07098	8.43133	92.7216	5.35107
F8VY35	Nucleosome assembly protein 1-like 1 (Fragment) OS=Homo sapiens GN=NAP1L1 PE=3 SV=1 - [F8VY35_HUMAN]	230.678	39.77	19	5	1.09725	13.8445	31.0012	4.51318
B3KTJ9	cDNA FLJ38393 fis, clone FEBRA2007212 OS=Homo sapiens PE=2 SV=1 - [B3KTJ9_HUMAN]	230.677	17.77	10	9	0.860102	5.44594	102.866	5.22412
J3QQT2	60S ribosomal protein L17 (Fragment) OS=Homo sapiens GN=RPL17 PE=3 SV=1 - [J3QQT2_HUMAN]	229.97	23.39	9	3	1.19149	6.63073	19.7734	10.0376
P12429	Annexin A3 OS=Homo sapiens GN=ANXA3 PE=1 SV=3 - [ANXA3_HUMAN]	229.672	34.67	5	8	1.01743	10.3118	36.3527	5.92236
P62136	Serine/threonine-protein phosphatase PP1-alpha catalytic subunit OS=Homo sapiens GN=PPP1CA PE=1 SV=1 - [PP1A_HUMAN]	229.49	33.64	11	2	0.968415	8.99223	37.4878	6.32861
Q53F20	Acidic (Leucine-rich) nuclear phosphoprotein 32 family, member E variant (Fragment) OS=Homo sapiens PE=2 SV=1 - [Q53F20_HUMAN]	228.391	28.57	8	5	0.96101	7.90572	30.4158	3.86572
B3KY17	Sarcoplasmic/endoplasmic reticulum calcium ATPase 1 OS=Homo sapiens GN=ATP2A1 PE=2 SV=1 - [B3KY17_HUMAN]	228.076	11.97	11	2	1.40613	22.7625	95.1379	5.77002
O75947	ATP synthase subunit d, mitochondrial OS=Homo sapiens GN=ATP5H PE=1 SV=3 - [ATP5H_HUMAN]	228.065	49.69	3	6	1.01806	11.7465	18.4795	5.30029
Q6P0M4	IARS protein OS=Homo sapiens GN=IARS PE=2 SV=1 - [Q6P0M4_HUMAN]	227.936	10.81	12	8	0.962651	8.87909	120.55	6.12549
O75533	Splicing factor 3B subunit 1 OS=Homo sapiens GN=SF3B1 PE=1 SV=3 - [SF3B1_HUMAN]	227.777	16.18	9	13	0.942286	6.61213	145.738	7.09326
P52907	F-actin-capping protein subunit alpha-1 OS=Homo sapiens GN=CAPZA1 PE=1 SV=3 - [CAZA1_HUMAN]	227.553	41.61	2	6	1.01522	3.44749	32.9023	5.69385
E7EX73	Eukaryotic translation initiation factor 4 gamma 1 OS=Homo sapiens GN=EIF4G1 PE=4 SV=1 - [E7EX73_HUMAN]	227.072	8.29	23	8	0.904998	11.4901	158.547	5.21143
O14980	Exportin-1 OS=Homo sapiens GN=XPO1 PE=1 SV=1 - [XPO1_HUMAN]	226.858	12.7	12	8	0.983717	11.3575	123.306	6.06201
Q13151	Heterogeneous nuclear ribonucleoprotein A0 OS=Homo sapiens GN=HNRNPA0 PE=1 SV=1 - [ROA0_HUMAN]	226.236	19.02	1	3	1.00315	5.08769	30.8218	9.29053
B7Z4C7	cDNA FLJ57321, moderately similar to Moesin OS=Homo sapiens PE=2 SV=1 - [B7Z4C7_HUMAN]	225.8	30.39	1	1	0.976452		23.8988	6.20166
B4E0U6	cDNA FLJ53687, highly similar to Hsc70-interacting protein OS=Homo sapiens PE=2 SV=1 - [B4E0U6_HUMAN]	225.655	20.06	12	6	1.10945	6.02852	40.1359	5.30029
P62140	Serine/threonine-protein phosphatase PP1-beta catalytic subunit OS=Homo sapiens GN=PPP1CB PE=1 SV=3 - [PP1B_HUMAN]	225.459	34.86	13	2	1.02027	1.18882	37.1626	6.18896
Q9UPN1	Serine/threonine-protein phosphatase (Fragment) OS=Homo sapiens GN=PPP1CC PE=2 SV=1 - [Q9UPN1_HUMAN]	225.459	34.01	11	1	0.877089		33.7518	5.24951
P20962	Parathymosin OS=Homo sapiens GN=PTMS PE=1 SV=2 - [PTMS_HUMAN]	225.062	23.53	5	4	1.0569	10.8554	11.5232	4.15771
P49588	Alanine--tRNA ligase, cytoplasmic OS=Homo sapiens GN=AARS PE=1 SV=2 - [SYAC_HUMAN]	224.633	18.49	3	12	1.03245	9.57423	106.743	5.52881
Q9NR30	Nucleolar RNA helicase 2 OS=Homo sapiens GN=DDX21 PE=1 SV=5 - [DDX21_HUMAN]	224.514	23.12	8	14	1.02811	8.92969	87.2904	9.27588
P14868	Aspartate--tRNA ligase, cytoplasmic OS=Homo sapiens GN=DARS PE=1 SV=2 - [SYDC_HUMAN]	224.096	27.15	9	11	0.979426	5.54755	57.1	6.55127
B2R7P8	cDNA, FLJ93545, highly similar to Homo sapiens 5-aminoimidazole-4-carboxamide ribonucleotide formyltransferase/IMP cyclohydrolase (ATIC), mRNA OS=Homo sapiens PE=2 SV=1 - [B2R7P8_HUMAN]	223.933	31.59	9	11	1.03029	14.359	64.5944	6.80029
P67936	Tropomyosin alpha-4 chain OS=Homo sapiens GN=TPM4 PE=1 SV=3 - [TPM4_HUMAN]	223.193	35.48	8	2	0.861586	6.9296	28.5045	4.69092
P62820	Ras-related protein Rab-1A OS=Homo sapiens GN=RAB1A PE=1 SV=3 - [RAB1A_HUMAN]	221.766	30.24	72	2	1.24723	3.21708	22.6634	6.21436
P0CW22	40S ribosomal protein S17-like OS=Homo sapiens GN=RPS17L PE=3 SV=1 - [RS17L_HUMAN]	221.55	47.41	5	4	0.984452	2.83301	15.5404	9.84717
K4TZQ2	MHC class I antigen (Fragment) OS=Homo sapiens GN=HLA-A PE=4 SV=1 - [K4TZQ2_HUMAN]	221.386	53.48	775	1			31.5702	6.46826
B7Z6M1	Plastin-3 OS=Homo sapiens GN=PLS3 PE=2 SV=1 - [B7Z6M1_HUMAN]	219.835	21.2	17	7	1.00598	7.17591	65.5908	6.30322
Q10567	AP-1 complex subunit beta-1 OS=Homo sapiens GN=AP1B1 PE=1 SV=2 - [AP1B1_HUMAN]	219.531	14.65	9	5	1.03168	6.16447	104.57	5.05908
P53999	Activated RNA polymerase II transcriptional coactivator p15 OS=Homo sapiens GN=SUB1 PE=1 SV=3 - [TCP4_HUMAN]	219.152	44.09	6	5	0.981476	8.46743	14.3864	9.59814
Q96A32	Myosin regulatory light chain 2, skeletal muscle isoform OS=Homo sapiens GN=MYLPF PE=2 SV=1 - [MLRS_HUMAN]	218.409	46.75	4	7	1.35865	11.8307	19.0024	5.0083
P34897	Serine hydroxymethyltransferase, mitochondrial OS=Homo sapiens GN=SHMT2 PE=1 SV=3 - [GLYM_HUMAN]	217.935	24.6	26	8	0.97845	10.5904	55.9577	8.52881
B4DWU6	cDNA FLJ51361, highly similar to Keratin, type II cytoskeletal 6A OS=Homo sapiens PE=2 SV=1 - [B4DWU6_HUMAN]	217.116	10	29	1	1.24005		55.7652	6.48096
Q13813	Spectrin alpha chain, non-erythrocytic 1 OS=Homo sapiens GN=SPTAN1 PE=1 SV=3 - [SPTN1_HUMAN]	217.04	9.55	6	16	1.03611	13.283	284.364	5.35107
P62280	40S ribosomal protein S11 OS=Homo sapiens GN=RPS11 PE=1 SV=3 - [RS11_HUMAN]	216.94	32.28	4	5	1.03963	12.8904	18.419	10.3013
P12236	ADP/ATP translocase 3 OS=Homo sapiens GN=SLC25A6 PE=1 SV=4 - [ADT3_HUMAN]	216.447	38.93	9	3	0.915546	7.58591	32.8452	9.74463
F6IQY8	MHC class I antigen (Fragment) OS=Homo sapiens GN=HLA-A PE=3 SV=1 - [F6IQY8_HUMAN]	216.425	37.98	1172	0			38.1149	6.13818
Q6F3I9	MHC class I antigen (Fragment) OS=Homo sapiens GN=HLA-A PE=3 SV=1 - [Q6F3I9_HUMAN]	215.88	51.28	365	0			31.4972	6.59521
P05198	Eukaryotic translation initiation factor 2 subunit 1 OS=Homo sapiens GN=EIF2S1 PE=1 SV=3 - [IF2A_HUMAN]	215.463	32.7	3	8	1.01761	8.69739	36.0894	5.08447
Q0IIN1	Keratin 77 OS=Homo sapiens GN=KRT77 PE=2 SV=1 - [Q0IIN1_HUMAN]	215.403	6.75	6	1	2.49647		61.7644	5.84619
G3V1C3	Apoptosis inhibitor 5 OS=Homo sapiens GN=API5 PE=4 SV=1 - [G3V1C3_HUMAN]	215.215	9.22	5	3	0.924522	17.0485	57.5251	6.0874
C8ZLL1	MHC class I antigen (Fragment) OS=Homo sapiens GN=HLA-A PE=3 SV=1 - [C8ZLL1_HUMAN]	215.146	51.28	291	0			31.6752	6.46826
P26373	60S ribosomal protein L13 OS=Homo sapiens GN=RPL13 PE=1 SV=4 - [RL13_HUMAN]	214.4	28.91	5	6	1.11721	8.26956	24.2465	11.6489
A8K8U1	cDNA FLJ77762, highly similar to Homo sapiens cullin-associated and neddylation-dissociated 1 (CAND1), mRNA OS=Homo sapiens PE=2 SV=1 - [A8K8U1_HUMAN]	214.256	14.47	8	14	0.950725	12.2607	136.231	5.8335
E1NZA1	Peroxisome proliferator activated receptor interacting complex protein OS=Homo sapiens GN=PRIC295 PE=2 SV=1 - [E1NZA1_HUMAN]	213.126	8.99	3	16	0.993495	8.82483	292.558	7.43018
Q59GS3	Proteasome 26S ATPase subunit 5 variant (Fragment) OS=Homo sapiens PE=2 SV=1 - [Q59GS3_HUMAN]	212.18	28.12	10	6	1.00928	8.33459	38.7364	6.46826
P48047	ATP synthase subunit O, mitochondrial OS=Homo sapiens GN=ATP5O PE=1 SV=1 - [ATPO_HUMAN]	211.636	45.54	5	7	1.07581	13.8345	23.2627	9.96436
Q9Y277	Voltage-dependent anion-selective channel protein 3 OS=Homo sapiens GN=VDAC3 PE=1 SV=1 - [VDAC3_HUMAN]	211.396	21.55	7	4	1.07731	5.93692	30.6393	8.66064
P62277	40S ribosomal protein S13 OS=Homo sapiens GN=RPS13 PE=1 SV=2 - [RS13_HUMAN]	210.941	38.41	3	6	0.943793	18.1069	17.2117	10.5356
B3KT34	cDNA FLJ37560 fis, clone BRCOC2000333, highly similar to Succinate dehydrogenase (ubiquinone) flavoprotein subunit, mitochondrial (EC 1.3.5.1) OS=Homo sapiens PE=2 SV=1 - [B3KT34_HUMAN]	209.988	18.45	12	5	1.02252	7.04397	48.1272	7.13721
Q96CP5	PMPCB protein (Fragment) OS=Homo sapiens GN=PMPCB PE=2 SV=2 - [Q96CP5_HUMAN]	209.64	11.67	12	3	0.91474	0.971356	53.475	6.7124
B4DQF6	cDNA FLJ59381, highly similar to Eukaryotic translation initiation factor 3 subunit 6-interacting protein OS=Homo sapiens PE=2 SV=1 - [B4DQF6_HUMAN]	207.459	16.2	12	7	1.03946	9.97016	62.6515	6.16357
P28066	Proteasome subunit alpha type-5 OS=Homo sapiens GN=PSMA5 PE=1 SV=3 - [PSA5_HUMAN]	207.418	25.31	2	5	1.0925	8.0508	26.3942	4.79248
P13073	Cytochrome c oxidase subunit 4 isoform 1, mitochondrial OS=Homo sapiens GN=COX4I1 PE=1 SV=1 - [COX41_HUMAN]	206.82	19.53	5	3	0.94592	9.87094	19.564	9.51025
P25786	Proteasome subunit alpha type-1 OS=Homo sapiens GN=PSMA1 PE=1 SV=1 - [PSA1_HUMAN]	206.555	27.38	5	6	1.07665	10.4721	29.5369	6.60986
B7XGC2	MHC class I antigen (Fragment) OS=Homo sapiens GN=HLA-A PE=3 SV=1 - [B7XGC2_HUMAN]	205.937	51.28	83	0			31.6183	6.59521
B1B727	MHC class I antigen (Fragment) OS=Homo sapiens GN=HLA-A PE=3 SV=1 - [B1B727_HUMAN]	205.674	50.18	723	0			31.7493	6.7124
P39748	Flap endonuclease 1 OS=Homo sapiens GN=FEN1 PE=1 SV=1 - [FEN1_HUMAN]	205.207	25.79	4	7	0.994379	9.05648	42.5661	8.6167
B2RCM3	cDNA, FLJ96158, highly similar to Homo sapiens calpain 2, (m/II) large subunit (CAPN2), mRNA OS=Homo sapiens PE=2 SV=1 - [B2RCM3_HUMAN]	205.166	20.71	7	8	1.00388	11.5505	80.0279	4.99561
Q9Y266	Nuclear migration protein nudC OS=Homo sapiens GN=NUDC PE=1 SV=1 - [NUDC_HUMAN]	204.779	25.98	2	8	1.01022	10.7418	38.2191	5.37646
B4DMG8	Glutamate dehydrogenase OS=Homo sapiens PE=2 SV=1 - [B4DMG8_HUMAN]	204.71	27.35	12	9	1	14.1945	55.6652	7.57666
G3V295	Proteasome subunit alpha type OS=Homo sapiens GN=PSMA6 PE=3 SV=1 - [G3V295_HUMAN]	204.269	36.95	9	6	1.10627	7.01559	22.8273	8.32373
E7ES08	High mobility group protein B3 (Fragment) OS=Homo sapiens GN=HMGB3 PE=4 SV=1 - [E7ES08_HUMAN]	203.81	10.11	4	2	1.0625	6.40416	21.4309	9.51025
Q6FIG4	RAB1B protein OS=Homo sapiens GN=RAB1B PE=2 SV=1 - [Q6FIG4_HUMAN]	203.51	42.29	72	2	1.1697	27.0911	22.1842	5.73193
M0R3D6	60S ribosomal protein L18a (Fragment) OS=Homo sapiens GN=RPL18A PE=2 SV=1 - [M0R3D6_HUMAN]	203.263	37.59	12	5	0.920741	11.8527	16.7038	10.77
B4DEK5	cDNA FLJ54596, highly similar to Proactivator polypeptide OS=Homo sapiens PE=2 SV=1 - [B4DEK5_HUMAN]	203.071	14.38	8	6	1.09765	9.44442	50.617	4.97021
C9JRL4	Malate dehydrogenase, cytoplasmic (Fragment) OS=Homo sapiens GN=MDH1 PE=4 SV=1 - [C9JRL4_HUMAN]	202.548	41.67	2	1	0.919496		13.0359	8.86572
B4DIZ2	Ubiquitin-conjugating enzyme E2 K OS=Homo sapiens GN=UBE2K PE=2 SV=1 - [B4DIZ2_HUMAN]	202.36	34.53	4	4	1.00634	4.81674	15.8001	5.63037
Q86UY0	TXNDC5 protein OS=Homo sapiens GN=TXNDC5 PE=2 SV=1 - [Q86UY0_HUMAN]	200.888	35.28	8	9	1.12947	13.4987	40.3439	5.8335
B4DLN1	Mitochondrial dicarboxylate carrier OS=Homo sapiens GN=SLC25A10 PE=2 SV=1 - [B4DLN1_HUMAN]	200.87	13.8	6	4	0.974007	12.9582	48.0687	9.5249
I6R1A7	MHC class I antigen (Fragment) OS=Homo sapiens GN=HLA-A PE=3 SV=1 - [I6R1A7_HUMAN]	200.561	41.39	856	0			31.6843	6.7417
Q14315	Filamin-C OS=Homo sapiens GN=FLNC PE=1 SV=3 - [FLNC_HUMAN]	199.269	5.43	2	6	1.08996	8.10227	290.841	5.97314
P61026	Ras-related protein Rab-10 OS=Homo sapiens GN=RAB10 PE=1 SV=1 - [RAB10_HUMAN]	199.065	35.5	60	4	0.997312	6.85323	22.5266	8.38232
M4TCH1	MHC class I antigen (Fragment) OS=Homo sapiens GN=HLA-A PE=3 SV=1 - [M4TCH1_HUMAN]	197.714	46.89	1630	0			31.5522	5.5415
V9HWC6	Peptidyl-prolyl cis-trans isomerase OS=Homo sapiens GN=HEL-S-39 PE=2 SV=1 - [V9HWC6_HUMAN]	197.669	38.46	2	8	1.04755	8.78916	22.728	9.31982
B4E0X8	cDNA FLJ61021, highly similar to Far upstream element-binding protein 1 OS=Homo sapiens PE=2 SV=1 - [B4E0X8_HUMAN]	196.732	14.79	8	6	0.938987	9.34326	66.1908	7.56201
B4DLA6	cDNA FLJ54365, highly similar to DNA replication licensing factor MCM4 OS=Homo sapiens PE=2 SV=1 - [B4DLA6_HUMAN]	195.954	10.09	6	5	1.05157	11.2815	92.664	6.97607
B4DPZ5	cDNA FLJ53495, highly similar to Polymerase I and transcript release factor OS=Homo sapiens PE=2 SV=1 - [B4DPZ5_HUMAN]	195.504	15.15	4	4	1.11646	11.4043	40.4591	5.24951
Q6PKD3	RDX protein (Fragment) OS=Homo sapiens GN=RDX PE=2 SV=1 - [Q6PKD3_HUMAN]	195.089	23.01	6	1	0.974297		40.3714	9.5249
O15144	Actin-related protein 2/3 complex subunit 2 OS=Homo sapiens GN=ARPC2 PE=1 SV=1 - [ARPC2_HUMAN]	194.457	19.67	6	6	1.10534	9.41756	34.3115	7.35693
P35998	26S protease regulatory subunit 7 OS=Homo sapiens GN=PSMC2 PE=1 SV=3 - [PRS7_HUMAN]	193.636	14.78	5	5	1.03786	4.59607	48.6031	5.94775
B4DVY1	Eukaryotic translation initiation factor 3 subunit D OS=Homo sapiens GN=EIF3D PE=2 SV=1 - [B4DVY1_HUMAN]	193.384	22.85	9	8	0.934449	8.84249	58.1037	5.70654
B4DKU3	cDNA FLJ53449, highly similar to rRNA methyltransferase 3 (EC 2.1.1.-) OS=Homo sapiens PE=2 SV=1 - [B4DKU3_HUMAN]	192.886	14.33	2	6	0.896344	11.6431	82.5283	6.37939
P13804	Electron transfer flavoprotein subunit alpha, mitochondrial OS=Homo sapiens GN=ETFA PE=1 SV=1 - [ETFA_HUMAN]	192.886	28.53	7	7	1.05829	10.5615	35.0576	8.38232
B4DFP1	cDNA FLJ51818, highly similar to Phosphoglucomutase-1 (EC 5.4.2.2) OS=Homo sapiens PE=2 SV=1 - [B4DFP1_HUMAN]	192.257	14.5	5	5	1.09056	8.43123	58.702	6.04932
J3KRE2	Rho GDP-dissociation inhibitor 1 OS=Homo sapiens GN=ARHGDIA PE=4 SV=1 - [J3KRE2_HUMAN]	192.028	32.56	7	3	1.06288	9.42879	14.8052	4.67822
Q8NHX6	Cervical cancer proto-oncogene 5 OS=Homo sapiens GN=HCC5 PE=2 SV=1 - [Q8NHX6_HUMAN]	191.821	17.31	9	8	1.00121	8.41256	75.7396	6.46826
P31689	DnaJ homolog subfamily A member 1 OS=Homo sapiens GN=DNAJA1 PE=1 SV=2 - [DNJA1_HUMAN]	191.712	21.91	3	5	1.04717	12.7363	44.8395	7.07861
A8K566	cDNA FLJ78246, highly similar to Homo sapiens splicing factor 3a, subunit 3, 60kDa (SF3A3), mRNA OS=Homo sapiens PE=2 SV=1 - [A8K566_HUMAN]	190.769	11.78	7	4	0.950157	5.18709	58.7543	5.42725
B4DWI8	cDNA FLJ57805, highly similar to Homo sapiens paraspeckle component 1 (PSPC1), transcript variant alpha, mRNA OS=Homo sapiens PE=2 SV=1 - [B4DWI8_HUMAN]	189.918	17.06	2	5	0.948523	16.7499	52.5461	7.25439
Q9H9B4	Sideroflexin-1 OS=Homo sapiens GN=SFXN1 PE=1 SV=4 - [SFXN1_HUMAN]	189.772	26.71	5	5	1.01578	1.58624	35.5963	9.0708
G1EPG5	MHC class I antigen (Fragment) OS=Homo sapiens GN=HLA-A PE=3 SV=1 - [G1EPG5_HUMAN]	189.339	39.78	1133	0			21.061	6.21436
Q9UHB9	Signal recognition particle 68 kDa protein OS=Homo sapiens GN=SRP68 PE=1 SV=2 - [SRP68_HUMAN]	189.252	12.76	8	5	0.964318	6.79291	70.6856	8.55811
Q32MZ4	Leucine-rich repeat flightless-interacting protein 1 OS=Homo sapiens GN=LRRFIP1 PE=1 SV=2 - [LRRF1_HUMAN]	188.216	12.87	6	8	0.973433	8.57941	89.1987	4.65283
J3QSV6	Ribosomal L1 domain-containing protein 1 (Fragment) OS=Homo sapiens GN=RSL1D1 PE=4 SV=1 - [J3QSV6_HUMAN]	188.098	25.58	10	8	0.930365	3.79414	48.1791	10.0229
B5BTY4	ATP-dependent RNA helicase DDX3X OS=Homo sapiens GN=DDX3X PE=2 SV=1 - [B5BTY4_HUMAN]	188.068	15.86	16	8	1.01986	14.7365	73.126	7.35693
P41250	Glycine--tRNA ligase OS=Homo sapiens GN=GARS PE=1 SV=3 - [SYG_HUMAN]	188.049	11.5	2	8	1.1254	7.74728	83.1126	7.03467
H0Y2W2	ATPase family AAA domain-containing protein 3A (Fragment) OS=Homo sapiens GN=ATAD3A PE=4 SV=1 - [H0Y2W2_HUMAN]	187.983	19.93	4	1	0.983085		64.3143	9.43701
Q07065	Cytoskeleton-associated protein 4 OS=Homo sapiens GN=CKAP4 PE=1 SV=2 - [CKAP4_HUMAN]	187.868	16.11	4	6	1.10188	15.6791	65.9827	5.92236
Q2A689	MHC class I antigen OS=Homo sapiens GN=HLA-A PE=3 SV=1 - [Q2A689_HUMAN]	186.873	32.33	435	0			40.7201	6.53662
Q16543	Hsp90 co-chaperone Cdc37 OS=Homo sapiens GN=CDC37 PE=1 SV=1 - [CDC37_HUMAN]	186.555	17.72	7	5	1.12873	9.89604	44.44	5.24951
O75367	Core histone macro-H2A.1 OS=Homo sapiens GN=H2AFY PE=1 SV=4 - [H2AY_HUMAN]	186.037	33.06	4	8	0.980765	12.0173	39.5925	9.78857
Q86V81	THO complex subunit 4 OS=Homo sapiens GN=ALYREF PE=1 SV=3 - [THOC4_HUMAN]	184.343	19.46	2	3	0.944026	9.72914	26.8716	11.1509
A7LB37	MHC class I antigen (Fragment) OS=Homo sapiens GN=HLA-A PE=3 SV=1 - [A7LB37_HUMAN]	184.342	35.57	469	0			34.0256	6.0874
B4DDC8	cDNA FLJ57252, highly similar to Protein phosphatase 2C isoform gamma (EC 3.1.3.16) OS=Homo sapiens PE=2 SV=1 - [B4DDC8_HUMAN]	184.08	13.2	6	5	0.988517	9.53364	56.1002	4.33545
B3KXZ4	cDNA FLJ46429 fis, clone THYMU3014372, highly similar to DNA replication licensing factor MCM2 OS=Homo sapiens PE=2 SV=1 - [B3KXZ4_HUMAN]	183.829	13.74	6	8	1.08874	6.05325	91.2142	6.48096
B3KTN4	Citrate synthase OS=Homo sapiens PE=2 SV=1 - [B3KTN4_HUMAN]	182.777	28.27	20	7	0.985846	14.1584	47.0469	7.23975
Q03135	Caveolin-1 OS=Homo sapiens GN=CAV1 PE=1 SV=4 - [CAV1_HUMAN]	182.63	25.28	7	4	1.05436	6.01774	20.4585	6.02393
Q14166	Tubulin--tyrosine ligase-like protein 12 OS=Homo sapiens GN=TTLL12 PE=1 SV=2 - [TTL12_HUMAN]	182.003	13.51	1	6	1.05174	6.69445	74.356	5.52881
A8K4W8	cDNA FLJ77917, highly similar to Homo sapiens ubiquitin-conjugating enzyme E2L 3 (UBE2L3), transcript variant 1, mRNA OS=Homo sapiens PE=2 SV=1 - [A8K4W8_HUMAN]	181.74	35.71	2	2	1.14898	8.22902	17.7782	8.74854
B9EG90	Topoisomerase (DNA) I OS=Homo sapiens GN=TOP1 PE=2 SV=1 - [B9EG90_HUMAN]	181.547	17.78	20	13	1.01897	8.28277	90.6429	9.30518
V9HW89	Epididymis secretory sperm binding protein Li 95n OS=Homo sapiens GN=HEL-S-95n PE=2 SV=1 - [V9HW89_HUMAN]	181.012	25.49	6	5	0.836738	7.87354	38.2868	7.97217
B5BU83	Stathmin OS=Homo sapiens GN=STMN1 PE=2 SV=1 - [B5BU83_HUMAN]	180.933	37.58	9	5	1.10647	12.5951	17.32	5.97314
P18859	ATP synthase-coupling factor 6, mitochondrial OS=Homo sapiens GN=ATP5J PE=1 SV=1 - [ATP5J_HUMAN]	180.886	31.48	3	2	0.944307	7.41052	12.5796	9.5249
Q68D08	Putative uncharacterized protein DKFZp686B04128 OS=Homo sapiens GN=DKFZp686B04128 PE=2 SV=1 - [Q68D08_HUMAN]	180.501	37.65	17	7	0.918154	10.2762	36.7266	6.06201
H9E7B8	Cytochrome c oxidase subunit 2 (Fragment) OS=Homo sapiens GN=COX2 PE=3 SV=1 - [H9E7B8_HUMAN]	180.373	20.91	213	3	0.893286		24.8368	4.729
B2R983	cDNA, FLJ94267, highly similar to Homo sapiens glutathione S-transferase omega 1 (GSTO1), mRNA OS=Homo sapiens PE=2 SV=1 - [B2R983_HUMAN]	180.218	18.67	4	4	0.961058	8.66352	27.521	6.59521
P14854	Cytochrome c oxidase subunit 6B1 OS=Homo sapiens GN=COX6B1 PE=1 SV=2 - [CX6B1_HUMAN]	179.633	44.19	1	3	0.871073	5.71901	10.1857	7.04932
P16422	Epithelial cell adhesion molecule OS=Homo sapiens GN=EPCAM PE=1 SV=2 - [EPCAM_HUMAN]	179.521	20.7	3	5	0.975154	10.4143	34.9097	7.45947
P17096	High mobility group protein HMG-I/HMG-Y OS=Homo sapiens GN=HMGA1 PE=1 SV=3 - [HMGA1_HUMAN]	179.487	37.38	6	4	0.91122	13.3672	11.6691	10.3159
B4DJP7	Small nuclear ribonucleoprotein Sm D3 OS=Homo sapiens GN=SNRPD3 PE=2 SV=1 - [B4DJP7_HUMAN]	178.946	50	3	4	0.886571	6.5406	13.2829	8.90967
Q05BX4	PSMD1 protein (Fragment) OS=Homo sapiens GN=PSMD1 PE=2 SV=1 - [Q05BX4_HUMAN]	178.842	14.68	8	8	0.989892	14.5707	90.9632	6.03662
P55265	Double-stranded RNA-specific adenosine deaminase OS=Homo sapiens GN=ADAR PE=1 SV=4 - [DSRAD_HUMAN]	178.446	13.05	6	9	0.962745	6.90119	135.981	8.646
P10599	Thioredoxin OS=Homo sapiens GN=TXN PE=1 SV=3 - [THIO_HUMAN]	178.279	20.95	1	2	1.29261	16.7471	11.7297	4.91943
Q13200	26S proteasome non-ATPase regulatory subunit 2 OS=Homo sapiens GN=PSMD2 PE=1 SV=3 - [PSMD2_HUMAN]	177.907	13.77	11	8	0.964955	13.9907	100.136	5.19873
P35268	60S ribosomal protein L22 OS=Homo sapiens GN=RPL22 PE=1 SV=2 - [RL22_HUMAN]	177.902	50.78	8	4	0.987085	5.06415	14.7778	9.18799
P25787	Proteasome subunit alpha type-2 OS=Homo sapiens GN=PSMA2 PE=1 SV=2 - [PSA2_HUMAN]	177.608	26.07	6	3	0.980477	22.1307	25.8823	7.43018
P46781	40S ribosomal protein S9 OS=Homo sapiens GN=RPS9 PE=1 SV=3 - [RS9_HUMAN]	177.472	23.2	7	5	1.09867	8.89202	22.5776	10.6528
K7W4U9	MHC class I antigen (Fragment) OS=Homo sapiens PE=4 SV=1 - [K7W4U9_HUMAN]	177.149	42.49	239	0			31.6232	5.66846
P62316	Small nuclear ribonucleoprotein Sm D2 OS=Homo sapiens GN=SNRPD2 PE=1 SV=1 - [SMD2_HUMAN]	176.379	54.24	3	6	0.91898	10.9404	13.5182	9.90576
P62633	Cellular nucleic acid-binding protein OS=Homo sapiens GN=CNBP PE=1 SV=1 - [CNBP_HUMAN]	175.538	30.51	3	1	0.907196		19.4496	7.7085
P62269	40S ribosomal protein S18 OS=Homo sapiens GN=RPS18 PE=1 SV=3 - [RS18_HUMAN]	175.427	32.89	3	5	1.00034	4.96728	17.7079	10.9897
A6NN80	Annexin OS=Homo sapiens GN=ANXA6 PE=3 SV=3 - [A6NN80_HUMAN]	174.981	19.64	14	10	1.06436	7.281	75.2292	5.66846
B4DPJ2	Annexin OS=Homo sapiens PE=2 SV=1 - [B4DPJ2_HUMAN]	174.835	18.73	12	6	0.900236	6.57851	45.5693	8.51416
Q08945	FACT complex subunit SSRP1 OS=Homo sapiens GN=SSRP1 PE=1 SV=1 - [SSRP1_HUMAN]	174.691	15.37	3	7	0.911373	15.1873	81.0244	6.87354
Q96FJ2	Dynein light chain 2, cytoplasmic OS=Homo sapiens GN=DYNLL2 PE=1 SV=1 - [DYL2_HUMAN]	174.353	32.58	1	2	1.02588	10.273	10.3431	7.37158
A6NHL2	Tubulin alpha chain-like 3 OS=Homo sapiens GN=TUBAL3 PE=1 SV=2 - [TBAL3_HUMAN]	174.254	5.38	1	1	1.11259	5.82327	49.8767	6.04932
P07451	Carbonic anhydrase 3 OS=Homo sapiens GN=CA3 PE=1 SV=3 - [CAH3_HUMAN]	174.151	17.69	3	4	1.4372	25.8041	29.5387	7.34229
B2R5U1	cDNA, FLJ92620, highly similar to Homo sapiens staphylococcal nuclease domain containing 1 (SND1),mRNA OS=Homo sapiens PE=2 SV=1 - [B2R5U1_HUMAN]	174.073	18.53	7	11	0.991901	10.5203	99.6093	6.96143
Q4TZM4	Hemoglobin beta chain (Fragment) OS=Homo sapiens GN=HBB PE=2 SV=1 - [Q4TZM4_HUMAN]	173.73	18.81	59	2	3.75701	38.0191	11.0156	6.52197
Q9Y3U8	60S ribosomal protein L36 OS=Homo sapiens GN=RPL36 PE=1 SV=3 - [RL36_HUMAN]	173.669	34.29	5	4	0.881471	22.0061	12.2459	11.5903
B1ANR0	Poly(A) binding protein, cytoplasmic 4 (Inducible form) OS=Homo sapiens GN=PABPC4 PE=4 SV=1 - [B1ANR0_HUMAN]	173.655	15.61	17	4	1.0252	12.2718	67.9279	9.45166
Q5VU21	PAI-1 mRNA-binding protein variant OS=Homo sapiens GN=SERBP1 PE=2 SV=1 - [Q5VU21_HUMAN]	173.494	33.07	5	10	1.07554	3.47634	42.4013	8.44092
P62888	60S ribosomal protein L30 OS=Homo sapiens GN=RPL30 PE=1 SV=2 - [RL30_HUMAN]	173.34	59.13	3	5	1.05461	11.1727	12.7757	9.62744
O43399	Tumor protein D54 OS=Homo sapiens GN=TPD52L2 PE=1 SV=2 - [TPD54_HUMAN]	173.243	29.61	5	5	0.988103	12.0283	22.2243	5.36377
B4DYY5	cDNA FLJ55671, highly similar to Ubiquitin-associated protein 2-like OS=Homo sapiens PE=2 SV=1 - [B4DYY5_HUMAN]	172.816	9.09	11	5	1.03178	7.9877	113.491	6.68311
Q9UK22	F-box only protein 2 OS=Homo sapiens GN=FBXO2 PE=1 SV=2 - [FBX2_HUMAN]	172.398	29.05	2	6	1.04582	13.2734	33.3068	4.37354
Q59H57	Fusion (Involved in t(12;16) in malignant liposarcoma) isoform a variant (Fragment) OS=Homo sapiens PE=2 SV=1 - [Q59H57_HUMAN]	171.655	25.67	8	3	1.00547	13.1003	31.9743	9.5249
D6R938	Calcium/calmodulin-dependent protein kinase (CaM kinase) II delta, isoform CRA_e OS=Homo sapiens GN=CAMK2D PE=4 SV=1 - [D6R938_HUMAN]	170.914	18.27	17	7	0.962745	8.59343	56.2625	7.25439
C9JGE3	Ewing sarcoma breakpoint region 1, isoform CRA_e OS=Homo sapiens GN=EWSR1 PE=4 SV=1 - [C9JGE3_HUMAN]	170.798	9.78	5	4	1.0524	10.1669	61.2485	9.12939
P60981	Destrin OS=Homo sapiens GN=DSTN PE=1 SV=3 - [DEST_HUMAN]	168.933	23.64	3	3	1.00792	20.8781	18.4935	7.85498
Q9NVI7	ATPase family AAA domain-containing protein 3A OS=Homo sapiens GN=ATAD3A PE=1 SV=2 - [ATD3A_HUMAN]	168.831	20.03	4	1	0.751132		71.3247	8.98291
F5H157	Ras-related protein Rab-35 (Fragment) OS=Homo sapiens GN=RAB35 PE=3 SV=1 - [F5H157_HUMAN]	168.492	29.19	60	2	0.873994	14.8629	21.2009	8.30908
Q96FS1	CTNND1 protein (Fragment) OS=Homo sapiens GN=CTNND1 PE=2 SV=2 - [Q96FS1_HUMAN]	167.717	23.49	7	12	0.906367	7.26225	92.3307	7.15186
E5FQ47	MHC class I antigen OS=Homo sapiens GN=HLA-A PE=3 SV=1 - [E5FQ47_HUMAN]	167.45	29.04	531	0			40.6811	6.53662
M0R210	40S ribosomal protein S16 OS=Homo sapiens GN=RPS16 PE=2 SV=1 - [M0R210_HUMAN]	167.137	34.11	6	5	1.03458	27.4649	14.41	10.228
A6PVH9	Copine I OS=Homo sapiens GN=CPNE1 PE=4 SV=1 - [A6PVH9_HUMAN]	166.845	10.81	19	3	0.946654	25.9044	53.0135	5.8208
Q3SY84	Keratin, type II cytoskeletal 71 OS=Homo sapiens GN=KRT71 PE=1 SV=3 - [K2C71_HUMAN]	166.59	9.94	14	2	1.61378	2.95443	57.256	6.60986
J3KNJ2	Eukaryotic translation initiation factor 3 subunit M (Fragment) OS=Homo sapiens GN=EIF3M PE=4 SV=1 - [J3KNJ2_HUMAN]	166.323	31.41	6	4	1.0554	7.68682	21.6785	7.76709
F8WJN3	Cleavage and polyadenylation-specificity factor subunit 6 OS=Homo sapiens GN=CPSF6 PE=4 SV=1 - [F8WJN3_HUMAN]	165.709	17.78	4	5	1.00843	5.56932	52.2378	6.43018
Q9UBQ7	Glyoxylate reductase/hydroxypyruvate reductase OS=Homo sapiens GN=GRHPR PE=1 SV=1 - [GRHPR_HUMAN]	164.805	22.87	4	4	0.945591	7.62599	35.6457	7.38623
B4DHK9	cDNA FLJ51656, highly similar to Actin-like protein 2 OS=Homo sapiens PE=2 SV=1 - [B4DHK9_HUMAN]	163.652	11.11	5	3	0.999165	8.75123	39.0043	5.90967
Q16555	Dihydropyrimidinase-related protein 2 OS=Homo sapiens GN=DPYSL2 PE=1 SV=1 - [DPYL2_HUMAN]	162.576	16.43	12	6	1.07243	9.15147	62.2546	6.37939
P08754	Guanine nucleotide-binding protein G(k) subunit alpha OS=Homo sapiens GN=GNAI3 PE=1 SV=3 - [GNAI3_HUMAN]	162.509	17.23	15	2	1.08413	0.09536	40.5063	5.69385
Q01650	Large neutral amino acids transporter small subunit 1 OS=Homo sapiens GN=SLC7A5 PE=1 SV=2 - [LAT1_HUMAN]	162.46	8.68	3	3	1.06475	22.0648	54.9743	7.72314
B4DV28	cDNA FLJ54170, highly similar to Cytosolic nonspecific dipeptidase OS=Homo sapiens PE=2 SV=1 - [B4DV28_HUMAN]	162.445	31.53	18	10	0.927241	4.6866	51.4693	6.43018
O75083	WD repeat-containing protein 1 OS=Homo sapiens GN=WDR1 PE=1 SV=4 - [WDR1_HUMAN]	161.626	17.99	9	8	1.04561	9.86181	66.1519	6.65381
H7C469	Uncharacterized protein (Fragment) OS=Homo sapiens PE=3 SV=1 - [H7C469_HUMAN]	161.3	16.62	6	4	1.2518	20.0612	40.4182	5.75732
B4DSD8	Phosphorylase OS=Homo sapiens PE=2 SV=1 - [B4DSD8_HUMAN]	161.078	12.37	9	3	0.962415	6.14448	85.7328	6.16357
Q8N959	cDNA FLJ38330 fis, clone FCBBF3025280, highly similar to NDRG1 PROTEIN OS=Homo sapiens PE=2 SV=1 - [Q8N959_HUMAN]	160.924	29.1	12	6	1.00916	14.4935	35.2032	6.34131
D6W5C0	Spectrin, beta, non-erythrocytic 1, isoform CRA_b OS=Homo sapiens GN=SPTBN1 PE=4 SV=1 - [D6W5C0_HUMAN]	160.823	8.38	5	13	1.03221	9.79337	264.276	5.57959
P11177	Pyruvate dehydrogenase E1 component subunit beta, mitochondrial OS=Homo sapiens GN=PDHB PE=1 SV=3 - [ODPB_HUMAN]	160.559	20.89	4	6	0.956742	10.2243	39.208	6.65381
Q9BVP2	Guanine nucleotide-binding protein-like 3 OS=Homo sapiens GN=GNL3 PE=1 SV=2 - [GNL3_HUMAN]	160.203	13.48	1	4	0.864331	4.74078	61.9545	9.15869
Q567R9	CIP29 protein OS=Homo sapiens GN=CIP29 PE=2 SV=1 - [Q567R9_HUMAN]	159.902	19.33	4	2	0.988008	8.0509	16.82	9.70068
Q4JGY1	Cellular nucleic acid binding protein beta variant 1 OS=Homo sapiens GN=ZNF9 PE=2 SV=1 - [Q4JGY1_HUMAN]	159.198	32.16	2	1	0.834338		18.8583	7.57666
P25685	DnaJ homolog subfamily B member 1 OS=Homo sapiens GN=DNAJB1 PE=1 SV=4 - [DNJB1_HUMAN]	159.129	19.12	5	5	1.01641	8.06034	38.0204	8.63135
Q14247	Src substrate cortactin OS=Homo sapiens GN=CTTN PE=1 SV=2 - [SRC8_HUMAN]	158.451	15.09	10	5	0.928617	8.12766	61.5485	5.40186
E0WMV9	MHC class I antigen (Fragment) OS=Homo sapiens GN=HLA-B PE=3 SV=1 - [E0WMV9_HUMAN]	158.375	26.37	145	0			31.4323	6.0874
H0YB26	Copine-3 (Fragment) OS=Homo sapiens GN=CPNE3 PE=4 SV=1 - [H0YB26_HUMAN]	158.106	18.7	7	3	1.02312	2.07213	29.4264	5.74463
H0Y6E7	RNA-binding motif protein, X chromosome, N-terminally processed (Fragment) OS=Homo sapiens GN=RBMX PE=4 SV=2 - [H0Y6E7_HUMAN]	157.509	16.78	13	5	0.951551	9.52947	31.8364	9.84717
B5A9M9	MHC class I antigen (Fragment) OS=Homo sapiens GN=HLA-A PE=3 SV=1 - [B5A9M9_HUMAN]	157.244	34.56	803	0			34.0057	6.46826
P14550	Alcohol dehydrogenase [NADP(+)] OS=Homo sapiens GN=AKR1A1 PE=1 SV=3 - [AK1A1_HUMAN]	156.576	23.08	2	5	0.925319	7.01563	36.5499	6.78564
P27694	Replication protein A 70 kDa DNA-binding subunit OS=Homo sapiens GN=RPA1 PE=1 SV=2 - [RFA1_HUMAN]	156.565	17.21	2	6	1.08961	3.68071	68.0953	7.21045
A8K766	cDNA FLJ77343, highly similar to Homo sapiens electron-transfer-flavoprotein, beta polypeptide(ETFB), mRNA OS=Homo sapiens PE=2 SV=1 - [A8K766_HUMAN]	155.375	18.82	3	4	1.06359	11.952	27.9042	8.36768
Q5T8U5	Surfeit 4 OS=Homo sapiens GN=SURF4 PE=2 SV=1 - [Q5T8U5_HUMAN]	155.339	22.04	7	3	0.989363	18.9281	21.1137	6.52197
Q9BTE3	Mini-chromosome maintenance complex-binding protein OS=Homo sapiens GN=MCMBP PE=1 SV=2 - [MCMBP_HUMAN]	155.257	9.5	1	4	0.934188	15.6365	72.9338	5.87158
Q15293	Reticulocalbin-1 OS=Homo sapiens GN=RCN1 PE=1 SV=1 - [RCN1_HUMAN]	155.204	21.15	4	6	1.04273	14.1863	38.8662	4.99561
Q9UHD8	Septin-9 OS=Homo sapiens GN=SEPT9 PE=1 SV=2 - [SEPT9_HUMAN]	154.974	18.26	22	7	1.00463	11.659	65.3608	8.96826
Q96IX5	Up-regulated during skeletal muscle growth protein 5 OS=Homo sapiens GN=USMG5 PE=1 SV=1 - [USMG5_HUMAN]	154.923	25.86	1	1	1.11583	9.93616	6.45337	9.75928
A6NLG9	Biglycan OS=Homo sapiens GN=BGN PE=2 SV=1 - [A6NLG9_HUMAN]	154.586	13.36	12	3	1.09813	19.0696	34.8534	8.86572
P20042	Eukaryotic translation initiation factor 2 subunit 2 OS=Homo sapiens GN=EIF2S2 PE=1 SV=2 - [IF2B_HUMAN]	154.486	33.03	4	7	1.0097	13.8708	38.3644	5.79541
P35555	Fibrillin-1 OS=Homo sapiens GN=FBN1 PE=1 SV=3 - [FBN1_HUMAN]	154.468	3.52	11	8	1.0174	11.5413	312.022	4.93213
H3BQZ9	Adenine phosphoribosyltransferase OS=Homo sapiens GN=APRT PE=4 SV=1 - [H3BQZ9_HUMAN]	154.41	28.1	6	3	0.922406	14.3563	16.6058	5.59229
P07305	Histone H1.0 OS=Homo sapiens GN=H1F0 PE=1 SV=3 - [H10_HUMAN]	154.406	15.98	1	3	0.839968	9.33034	20.8502	10.8433
P30049	ATP synthase subunit delta, mitochondrial OS=Homo sapiens GN=ATP5D PE=1 SV=2 - [ATPD_HUMAN]	154.054	13.69	1	2	0.954598	7.20974	17.4792	5.49072
B7Z4L7	cDNA FLJ59035, highly similar to RNA-binding region-containing protein 2 OS=Homo sapiens PE=2 SV=1 - [B7Z4L7_HUMAN]	153.8	12.46	16	3	0.994685	8.04396	36.4414	5.73193
B4DY16	cDNA FLJ51385, highly similar to Ran GTPase-activating protein 1 OS=Homo sapiens PE=2 SV=1 - [B4DY16_HUMAN]	152.469	14.66	8	6	1.03192	11.5216	57.722	4.52588
D6RC52	H/ACA ribonucleoprotein complex subunit 2 (Fragment) OS=Homo sapiens GN=NHP2 PE=4 SV=1 - [D6RC52_HUMAN]	152.333	46.21	5	3	0.809345	8.66513	15.0079	9.24658
Q7L014	Probable ATP-dependent RNA helicase DDX46 OS=Homo sapiens GN=DDX46 PE=1 SV=2 - [DDX46_HUMAN]	152.255	7.66	5	7	0.989615	9.13508	117.29	9.29053
C9J3L8	Translocon-associated protein subunit alpha OS=Homo sapiens GN=SSR1 PE=4 SV=1 - [C9J3L8_HUMAN]	152.002	12.83	7	3	1.00107	5.87629	29.5548	4.29736
Q53SY7	Putative uncharacterized protein CAD (Fragment) OS=Homo sapiens GN=CAD PE=2 SV=1 - [Q53SY7_HUMAN]	151.584	7.58	3	10	0.984004	8.66564	235.029	6.59521
E9PM69	26S protease regulatory subunit 6A OS=Homo sapiens GN=PSMC3 PE=3 SV=1 - [E9PM69_HUMAN]	151.479	24.69	8	6	1.02045	10.4526	44.2958	5.04639
B4DFL1	Dihydrolipoyl dehydrogenase OS=Homo sapiens PE=2 SV=1 - [B4DFL1_HUMAN]	151.433	20.04	8	7	0.978859	10.4942	48.8683	7.48877
D1MZU0	MHC class I antigen (Fragment) OS=Homo sapiens GN=HLA-B PE=3 SV=1 - [D1MZU0_HUMAN]	151.419	32.97	1291	0			31.6424	6.45557
Q4W4Y1	Dopamine receptor interacting protein 4 OS=Homo sapiens GN=DRIP4 PE=2 SV=1 - [Q4W4Y1_HUMAN]	150.842	9.33	8	5	1.30229	6.28153	96.0192	6.52197
Q15785	Mitochondrial import receptor subunit TOM34 OS=Homo sapiens GN=TOMM34 PE=1 SV=2 - [TOM34_HUMAN]	150.817	17.15	3	3	0.920944	3.82172	34.5378	8.98291
P62942	Peptidyl-prolyl cis-trans isomerase FKBP1A OS=Homo sapiens GN=FKBP1A PE=1 SV=2 - [FKB1A_HUMAN]	150.794	39.81	6	3	1.0348	12.414	11.9431	8.1626
B4E1L0	Adenylosuccinate synthetase OS=Homo sapiens PE=2 SV=1 - [B4E1L0_HUMAN]	150.33	13.56	2	4	1.00789	4.87208	47.9086	5.90967
Q8IWR8	Ribosomal protein L19 (Fragment) OS=Homo sapiens PE=2 SV=1 - [Q8IWR8_HUMAN]	150.199	15.03	6	2	0.98391	2.18522	20.8068	11.4438
B4DPX4	Synaptic vesicle membrane protein VAT-1 homolog OS=Homo sapiens GN=VAT1 PE=2 SV=1 - [B4DPX4_HUMAN]	150.092	25.54	9	5	1.06248	19.9829	34.8676	5.78271
J3QLE5	Small nuclear ribonucleoprotein-associated protein N (Fragment) OS=Homo sapiens GN=SNRPN PE=4 SV=1 - [J3QLE5_HUMAN]	150.089	25.44	13	4	0.963548	9.22484	17.5353	9.99365
P61006	Ras-related protein Rab-8A OS=Homo sapiens GN=RAB8A PE=1 SV=1 - [RAB8A_HUMAN]	149.943	20.77	69	1	1.16642		23.6532	9.0708
K7EN31	Ran-binding protein 3 (Fragment) OS=Homo sapiens GN=RANBP3 PE=4 SV=1 - [K7EN31_HUMAN]	149.917	8.14	7	1	1.02862	2.99802	18.2709	4.75439
Q6FG99	RPLP1 protein OS=Homo sapiens GN=RPLP1 PE=4 SV=1 - [Q6FG99_HUMAN]	149.796	35.09	1	1	1.05176		11.5608	4.37354
P60866	40S ribosomal protein S20 OS=Homo sapiens GN=RPS20 PE=1 SV=1 - [RS20_HUMAN]	149.613	19.33	4	2	0.86362	16.2611	13.3643	9.93506
P10768	S-formylglutathione hydrolase OS=Homo sapiens GN=ESD PE=1 SV=2 - [ESTD_HUMAN]	147.961	37.23	3	7	0.977928	5.23854	31.4425	7.02002
P04899	Guanine nucleotide-binding protein G(i) subunit alpha-2 OS=Homo sapiens GN=GNAI2 PE=1 SV=3 - [GNAI2_HUMAN]	147.874	17.18	22	2	1.12344	2.67025	40.4251	5.5415
B5U8C8	MHC class I antigen (Fragment) OS=Homo sapiens GN=HLA-B PE=3 SV=1 - [B5U8C8_HUMAN]	147.822	29.3	279	1	0.708445		31.3322	6.32861
B2RDI5	cDNA, FLJ96627, highly similar to Homo sapiens calpain 1, (mu/I) large subunit (CAPN1), mRNA OS=Homo sapiens PE=2 SV=1 - [B2RDI5_HUMAN]	147.791	9.66	13	6	1.0179	7.8121	81.8451	5.5415
B4E2Z3	cDNA FLJ54090, highly similar to 4F2 cell-surface antigen heavy chain OS=Homo sapiens PE=2 SV=1 - [B4E2Z3_HUMAN]	147.593	7.83	9	3	1.05179	5.84847	55.9047	5.17334
B4DFH3	Inorganic pyrophosphatase 2, mitochondrial OS=Homo sapiens GN=PPA2 PE=2 SV=1 - [B4DFH3_HUMAN]	147.32	10.89	10	1	1.18438	4.61854	22.9556	5.8335
P62851	40S ribosomal protein S25 OS=Homo sapiens GN=RPS25 PE=1 SV=1 - [RS25_HUMAN]	146.771	22.4	1	3	1.07818	12.9096	13.7337	10.1108
B4DDD8	Histidine--tRNA ligase, cytoplasmic OS=Homo sapiens GN=HARS PE=2 SV=1 - [B4DDD8_HUMAN]	146.507	21.61	18	6	1.09592	10.1156	48.5387	5.30029
H0YLA2	Signal recognition particle 14 kDa protein OS=Homo sapiens GN=SRP14 PE=4 SV=1 - [H0YLA2_HUMAN]	145.904	30.43	2	3	1.00845	25.5094	13.0498	9.56885
P12270	Nucleoprotein TPR OS=Homo sapiens GN=TPR PE=1 SV=3 - [TPR_HUMAN]	145.84	6.94	6	12	1.04492	10.1598	267.131	5.021
P63000	Ras-related C3 botulinum toxin substrate 1 OS=Homo sapiens GN=RAC1 PE=1 SV=1 - [RAC1_HUMAN]	145.65	27.08	16	2	0.991456	8.71226	21.4362	8.49951
C9J0D1	Histone H2A OS=Homo sapiens GN=H2AFV PE=3 SV=1 - [C9J0D1_HUMAN]	144.704	21.31	6	1	1.11523	37.5269	13.155	9.99365
Q5HYM2	Putative uncharacterized protein DKFZp686O2462 (Fragment) OS=Homo sapiens GN=DKFZp686O2462 PE=2 SV=1 - [Q5HYM2_HUMAN]	143.974	11.66	3	5	0.977952	9.40833	71.9998	5.36377
B2R5H0	cDNA, FLJ92471, highly similar to Homo sapiens S100 calcium binding protein A11 (calgizzarin) (S100A11), mRNA OS=Homo sapiens PE=4 SV=1 - [B2R5H0_HUMAN]	143.81	32.38	2	3	1.03821	2.44889	11.7168	7.18115
O43765	Small glutamine-rich tetratricopeptide repeat-containing protein alpha OS=Homo sapiens GN=SGTA PE=1 SV=1 - [SGTA_HUMAN]	143.737	12.78	3	3	1.07716	7.07798	34.0417	4.86865
P17174	Aspartate aminotransferase, cytoplasmic OS=Homo sapiens GN=GOT1 PE=1 SV=3 - [AATC_HUMAN]	143.642	31.96	4	9	1.10209	9.9325	46.2185	7.00537
Q71DI3	Histone H3.2 OS=Homo sapiens GN=HIST2H3A PE=1 SV=3 - [H32_HUMAN]	142.879	35.29	8	1	0.690209		15.3785	11.2681
Q9BTQ7	Similar to ribosomal protein L23 (Fragment) OS=Homo sapiens PE=2 SV=1 - [Q9BTQ7_HUMAN]	142.241	52.99	7	5	1.13198	7.01318	14.1407	10.2573
B4DSE4	cDNA FLJ54056, highly similar to Splicing factor 1 OS=Homo sapiens PE=2 SV=1 - [B4DSE4_HUMAN]	142.036	11.73	6	4	0.91918	9.33058	48.5882	9.77393
B4DWJ2	Glutamine--tRNA ligase OS=Homo sapiens GN=QARS PE=2 SV=1 - [B4DWJ2_HUMAN]	142.028	14.01	13	7	0.96836	7.29368	86.5242	7.04932
P49207	60S ribosomal protein L34 OS=Homo sapiens GN=RPL34 PE=1 SV=3 - [RL34_HUMAN]	141.745	20.51	2	3	1.16536	7.68523	13.2845	11.4731
A4HQM5	MHC class I antigen (Fragment) OS=Homo sapiens GN=HLA B PE=3 SV=1 - [A4HQM5_HUMAN]	141.167	27.11	736	0			31.7045	5.84619
P53621	Coatomer subunit alpha OS=Homo sapiens GN=COPA PE=1 SV=2 - [COPA_HUMAN]	141.158	16.34	1	12	1.03235	8.31178	138.258	7.66455
A4UQL5	MHC class I antigen (Fragment) OS=Homo sapiens GN=HLA-B PE=3 SV=1 - [A4UQL5_HUMAN]	141.136	32.97	958	0			31.7054	6.23975
C8ZLL2	MHC class I antigen (Fragment) OS=Homo sapiens GN=HLA-B PE=3 SV=1 - [C8ZLL2_HUMAN]	141.136	32.97	1212	0			31.6664	5.8208
U6EFV3	MHC class I antigen (Fragment) OS=Homo sapiens GN=HLA-B PE=3 SV=1 - [U6EFV3_HUMAN]	141.021	29.67	312	0			31.5464	6.13818
S5DN96	MHC class I antigen (Fragment) OS=Homo sapiens GN=HLA-C PE=3 SV=1 - [S5DN96_HUMAN]	140.932	37.73	707	0			31.6563	5.66846
P07954	Fumarate hydratase, mitochondrial OS=Homo sapiens GN=FH PE=1 SV=3 - [FUMH_HUMAN]	140.726	14.31	1	4	1.033	6.05436	54.6022	8.76318
Q30172	HLA-B*1514 OS=Homo sapiens GN=HLA-B PE=2 SV=1 - [Q30172_HUMAN]	140.61	22.1	773	0			40.2639	6.30322
Q9BRA2	Thioredoxin domain-containing protein 17 OS=Homo sapiens GN=TXNDC17 PE=1 SV=1 - [TXD17_HUMAN]	140.553	18.7	3	2	0.864377	10.7147	13.9318	5.51611
F4YTG1	MHC class I antigen (Fragment) OS=Homo sapiens GN=HLA-B PE=3 SV=1 - [F4YTG1_HUMAN]	140.193	22.7	547	0			39.1615	6.3667
D9UC14	MHC class I antigen (Fragment) OS=Homo sapiens GN=HLA-B PE=3 SV=1 - [D9UC14_HUMAN]	139.69	32.97	427	0			31.6514	6.01123
P11766	Alcohol dehydrogenase class-3 OS=Homo sapiens GN=ADH5 PE=1 SV=4 - [ADHX_HUMAN]	139.385	13.37	6	4	1.04051	9.51838	39.6984	7.48877
P27635	60S ribosomal protein L10 OS=Homo sapiens GN=RPL10 PE=1 SV=4 - [RL10_HUMAN]	139.363	32.24	5	1	1.05354		24.5879	10.0815
B5BUB5	Autoantigen La (Fragment) OS=Homo sapiens GN=SSB PE=2 SV=1 - [B5BUB5_HUMAN]	139.26	18.38	7	6	0.920049	12.288	46.8382	7.12256
Q5BKY2	EIF3H protein OS=Homo sapiens GN=EIF3H PE=2 SV=1 - [Q5BKY2_HUMAN]	138.628	11.46	12	3	1.08656	8.69217	39.5848	6.39209
B4DN45	S-adenosylmethionine synthase OS=Homo sapiens GN=MAT2A PE=2 SV=1 - [B4DN45_HUMAN]	138.605	17.73	3	3	1.00426	5.8433	32.9441	7.25439
F8W8J4	Myoferlin OS=Homo sapiens GN=MYOF PE=4 SV=1 - [F8W8J4_HUMAN]	138.602	8.73	4	13	0.99652	5.38425	234.502	6.17627
Q4ZG57	Putative uncharacterized protein MCM6 (Fragment) OS=Homo sapiens GN=MCM6 PE=2 SV=1 - [Q4ZG57_HUMAN]	138.43	8.28	3	5	1.07033	4.04931	88.8903	5.60498
P54136	Arginine--tRNA ligase, cytoplasmic OS=Homo sapiens GN=RARS PE=1 SV=2 - [SYRC_HUMAN]	137.931	13.03	5	7	1.05857	5.78049	75.3309	6.68311
B3KW56	Eukaryotic translation initiation factor 3 subunit E OS=Homo sapiens GN=EIF3S6 PE=2 SV=1 - [B3KW56_HUMAN]	137.864	17.17	9	5	1.02037	3.15001	46.4154	6.45557
R9UU99	MHC class I antigen (Fragment) OS=Homo sapiens GN=HLA-B PE=3 SV=1 - [R9UU99_HUMAN]	137.552	33.7	747	0			31.5672	5.5415
P84095	Rho-related GTP-binding protein RhoG OS=Homo sapiens GN=RHOG PE=1 SV=1 - [RHOG_HUMAN]	137.205	23.56	11	2	1.04465	13.6075	21.2949	8.11865
Q9Y446	Plakophilin-3 OS=Homo sapiens GN=PKP3 PE=1 SV=1 - [PKP3_HUMAN]	136.323	10.29	6	5	0.815018	13.0598	87.029	9.31982
Q5JXH8	Four and a half LIM domains 1 (Fragment) OS=Homo sapiens GN=FHL1 PE=2 SV=1 - [Q5JXH8_HUMAN]	136.207	12.25	14	2	1.26374	11.7149	23.1948	8.25049
H7C013	Serum albumin (Fragment) OS=Homo sapiens GN=ALB PE=4 SV=1 - [H7C013_HUMAN]	136.067	8.63	8	2	1.71809	26.2011	22.844	6.34131
R4GMY8	Transcription elongation factor B polypeptide 1 OS=Homo sapiens GN=TCEB1 PE=4 SV=1 - [R4GMY8_HUMAN]	135.876	21.54	3	1	1.04486	6.89478	6.96329	5.80811
U6BQQ4	MHC class I antigen (Fragment) OS=Homo sapiens GN=HLA-B PE=3 SV=1 - [U6BQQ4_HUMAN]	135.187	23.15	562	0			38.1541	6.85889
P62263	40S ribosomal protein S14 OS=Homo sapiens GN=RPS14 PE=1 SV=3 - [RS14_HUMAN]	135.025	29.14	3	3	0.930478	4.44842	16.2625	10.0522
Q9NS69	Mitochondrial import receptor subunit TOM22 homolog OS=Homo sapiens GN=TOMM22 PE=1 SV=3 - [TOM22_HUMAN]	134.931	33.1	2	3	1.00092	0.995199	15.5118	4.33545
A2VBZ8	MHC class I antigen (Fragment) OS=Homo sapiens GN=HLA-A PE=3 SV=1 - [A2VBZ8_HUMAN]	134.917	37.36	787	0			31.4361	5.8335
Q3LXA3	Bifunctional ATP-dependent dihydroxyacetone kinase/FAD-AMP lyase (cyclizing) OS=Homo sapiens GN=DAK PE=1 SV=2 - [DHAK_HUMAN]	134.866	23.83	8	7	0.959272	15.2909	58.91	7.48877
Q86UE4	Protein LYRIC OS=Homo sapiens GN=MTDH PE=1 SV=2 - [LYRIC_HUMAN]	134.658	7.73	2	3	0.968814	3.61964	63.7988	9.31982
H3BQZ7	HCG2044799 OS=Homo sapiens GN=hCG_2044799 PE=4 SV=1 - [H3BQZ7_HUMAN]	134.464	9.79	2	5	0.907212	14.1611	84.6392	4.93213
P61088	Ubiquitin-conjugating enzyme E2 N OS=Homo sapiens GN=UBE2N PE=1 SV=1 - [UBE2N_HUMAN]	134.401	36.84	6	4	1.06413	0.85873	17.127	6.56592
Q14CN4	Keratin, type II cytoskeletal 72 OS=Homo sapiens GN=KRT72 PE=1 SV=2 - [K2C72_HUMAN]	133.896	9.2	4	2	1.41469	3.65439	55.8424	6.88818
P09455	Retinol-binding protein 1 OS=Homo sapiens GN=RBP1 PE=1 SV=2 - [RET1_HUMAN]	133.849	34.81	2	4	1.01087	12.4836	15.8399	5.10986
Q52YL7	MHC class I antigen OS=Homo sapiens GN=HLA-A PE=2 SV=1 - [Q52YL7_HUMAN]	133.697	38.36	470	0			40.9242	6.99072
Q9HCY8	Protein S100-A14 OS=Homo sapiens GN=S100A14 PE=1 SV=1 - [S10AE_HUMAN]	133.637	25	1	2	0.995968	1.18988	11.6548	5.23682
Q96AG4	Leucine-rich repeat-containing protein 59 OS=Homo sapiens GN=LRRC59 PE=1 SV=1 - [LRC59_HUMAN]	133.169	28.01	1	6	0.983693	6.81219	34.9089	9.56885
Q8IY67	Ribonucleoprotein PTB-binding 1 OS=Homo sapiens GN=RAVER1 PE=1 SV=1 - [RAVR1_HUMAN]	133.152	10.73	3	3	0.943829	5.29919	63.8372	8.48486
E4W6B6	RPL27/NME2 fusion protein (Fragment) OS=Homo sapiens GN=RPL27 PE=2 SV=1 - [E4W6B6_HUMAN]	133.131	32.54	5	3	0.996583	12.5239	14.248	10.4624
O15173	Membrane-associated progesterone receptor component 2 OS=Homo sapiens GN=PGRMC2 PE=1 SV=1 - [PGRC2_HUMAN]	133.021	8.52	1	1	0.942049	1.70285	23.8037	4.88135
P00390	Glutathione reductase, mitochondrial OS=Homo sapiens GN=GSR PE=1 SV=2 - [GSHR_HUMAN]	132.13	18.2	4	6	0.975	14.9462	56.221	8.49951
Q5HYL6	Putative uncharacterized protein DKFZp686E1899 OS=Homo sapiens GN=DKFZp686E1899 PE=2 SV=1 - [Q5HYL6_HUMAN]	132.12	13.07	4	3	0.913236	6.68156	39.5302	5.18604
Q99733	Nucleosome assembly protein 1-like 4 OS=Homo sapiens GN=NAP1L4 PE=1 SV=1 - [NP1L4_HUMAN]	132.107	17.07	14	4	1.06108	14.4998	42.7969	4.69092
F5GYN4	Ubiquitin thioesterase OTUB1 OS=Homo sapiens GN=OTUB1 PE=4 SV=1 - [F5GYN4_HUMAN]	132.101	11.2	7	2	1.00461	1.11161	28.033	5.2876
B4DR63	26S protease regulatory subunit 4 OS=Homo sapiens GN=PSMC1 PE=2 SV=1 - [B4DR63_HUMAN]	131.858	27.52	5	6	0.980592	5.68015	41.1412	5.0083
A5Z217	Mutant desmin OS=Homo sapiens PE=2 SV=1 - [A5Z217_HUMAN]	131.531	12.13	24	2	1.07392	6.24684	53.5632	5.2749
Q6NXG1	Epithelial splicing regulatory protein 1 OS=Homo sapiens GN=ESRP1 PE=1 SV=2 - [ESRP1_HUMAN]	131.515	17.91	5	7	0.889346	6.71402	75.5371	6.68311
S5TLC0	MHC class I antigen (Fragment) OS=Homo sapiens GN=HLA-C PE=3 SV=1 - [S5TLC0_HUMAN]	131.301	41.76	1043	0			31.5983	5.8208
Q1XG70	MHC class I antigen (Fragment) OS=Homo sapiens GN=HLA-B PE=3 SV=1 - [Q1XG70_HUMAN]	130.969	29.3	753	0			31.5604	5.97314
A9X165	HLA-Cw12 OS=Homo sapiens PE=2 SV=1 - [A9X165_HUMAN]	130.937	37.7	1285	1	1.22455		40.8262	6.30322
Q96C19	EF-hand domain-containing protein D2 OS=Homo sapiens GN=EFHD2 PE=1 SV=1 - [EFHD2_HUMAN]	130.365	19.58	9	4	1.01263	13.8085	26.6805	5.19873
P84090	Enhancer of rudimentary homolog OS=Homo sapiens GN=ERH PE=1 SV=1 - [ERH_HUMAN]	130.137	33.65	2	3	1.00333	9.62534	12.251	5.92236
P46783	40S ribosomal protein S10 OS=Homo sapiens GN=RPS10 PE=1 SV=1 - [RS10_HUMAN]	130.035	38.18	5	5	0.958765	10.6921	18.8859	10.1548
P53618	Coatomer subunit beta OS=Homo sapiens GN=COPB1 PE=1 SV=3 - [COPB_HUMAN]	130.023	10.49	4	8	0.974153	6.59466	107.074	6.04932
Q12797	Aspartyl/asparaginyl beta-hydroxylase OS=Homo sapiens GN=ASPH PE=1 SV=3 - [ASPH_HUMAN]	129.614	14.38	12	6	1.06253	18.9552	85.8095	5.0083
Q14126	Desmoglein-2 OS=Homo sapiens GN=DSG2 PE=1 SV=2 - [DSG2_HUMAN]	129.442	13.51	2	10	0.974515	13.0283	122.218	5.23682
P14324	Farnesyl pyrophosphate synthase OS=Homo sapiens GN=FDPS PE=1 SV=4 - [FPPS_HUMAN]	129.294	11.46	3	4	1.0207	2.71143	48.2446	6.15088
P30048	Thioredoxin-dependent peroxide reductase, mitochondrial OS=Homo sapiens GN=PRDX3 PE=1 SV=3 - [PRDX3_HUMAN]	129.277	17.58	3	4	0.918761	13.0814	27.6752	7.78174
B1PL87	Bid (Fragment) OS=Homo sapiens PE=2 SV=1 - [B1PL87_HUMAN]	129.226	20.59	4	2	0.949639	2.53794	15.326	8.60205
P31150	Rab GDP dissociation inhibitor alpha OS=Homo sapiens GN=GDI1 PE=1 SV=2 - [GDIA_HUMAN]	129.05	25.5	5	5	1.09063	8.3649	50.5501	5.13525
P12035	Keratin, type II cytoskeletal 3 OS=Homo sapiens GN=KRT3 PE=1 SV=3 - [K2C3_HUMAN]	128.79	6.53	30	1	1.23499		64.3776	6.48096
P35269	General transcription factor IIF subunit 1 OS=Homo sapiens GN=GTF2F1 PE=1 SV=2 - [T2FA_HUMAN]	128.303	9.09	7	3	0.923253	10.723	58.2051	7.48877
A8K492	cDNA FLJ76789, highly similar to Homo sapiens methionine-tRNA synthetase (MARS), mRNA OS=Homo sapiens PE=2 SV=1 - [A8K492_HUMAN]	128.01	9.11	15	5	0.91717	7.87138	101.08	6.16357
P41227	N-alpha-acetyltransferase 10 OS=Homo sapiens GN=NAA10 PE=1 SV=1 - [NAA10_HUMAN]	127.737	24.68	7	5	1.07188	2.0023	26.4419	5.64307
Q9Y3I0	tRNA-splicing ligase RtcB homolog OS=Homo sapiens GN=C22orf28 PE=1 SV=1 - [RTCB_HUMAN]	127.71	20.59	5	8	0.911635	7.85924	55.1749	7.2251
P26368	Splicing factor U2AF 65 kDa subunit OS=Homo sapiens GN=U2AF2 PE=1 SV=4 - [U2AF2_HUMAN]	127.479	28.63	3	6	1.00744	13.0827	53.4672	9.08545
Q01970	1-phosphatidylinositol 4,5-bisphosphate phosphodiesterase beta-3 OS=Homo sapiens GN=PLCB3 PE=1 SV=2 - [PLCB3_HUMAN]	127.471	4.94	1	4	0.973307	2.56754	138.713	5.89697
E7EW20	Unconventional myosin-VI OS=Homo sapiens GN=MYO6 PE=4 SV=1 - [E7EW20_HUMAN]	127.066	5.13	3	5	0.924002	3.85571	148.742	8.55811
C9JYQ9	60S ribosomal protein L22-like 1 OS=Homo sapiens GN=RPL22L1 PE=4 SV=1 - [C9JYQ9_HUMAN]	126.939	39.67	3	3	1.00577	13.2121	14.4695	9.37842
Q96QV6	Histone H2A type 1-A OS=Homo sapiens GN=HIST1H2AA PE=1 SV=3 - [H2A1A_HUMAN]	126.421	29.77	5	1	1.20004	36.0588	14.2249	10.8579
I3L0H8	ATP-dependent RNA helicase DDX19A OS=Homo sapiens GN=DDX19A PE=4 SV=1 - [I3L0H8_HUMAN]	126.357	10.29	18	3	0.977518	2.38216	50.488	6.37939
B4DSW9	cDNA FLJ59415, highly similar to Beta-catenin OS=Homo sapiens PE=2 SV=1 - [B4DSW9_HUMAN]	125.741	17.35	5	8	0.963683	10.9012	77.4696	6.37939
Q5U071	High-mobility group box 2 OS=Homo sapiens PE=2 SV=1 - [Q5U071_HUMAN]	125.545	18.27	3	4	0.955211	11.7593	23.8897	8.1333
P49915	GMP synthase [glutamine-hydrolyzing] OS=Homo sapiens GN=GMPS PE=1 SV=1 - [GUAA_HUMAN]	125.439	9.96	3	4	1.03849	13.1977	76.667	6.87354
C9IZ80	Basic leucine zipper and W2 domain-containing protein 1 (Fragment) OS=Homo sapiens GN=BZW1 PE=4 SV=1 - [C9IZ80_HUMAN]	124.717	14.63	9	3	0.993295	17.6242	33.4333	7.85498
B4DDM5	cDNA FLJ53298, highly similar to Peroxisomal multifunctional enzyme type 2 OS=Homo sapiens PE=2 SV=1 - [B4DDM5_HUMAN]	124.51	11.3	12	5	1.05879	10.5043	77.3791	8.68994
P43487	Ran-specific GTPase-activating protein OS=Homo sapiens GN=RANBP1 PE=1 SV=1 - [RANG_HUMAN]	124.047	35.32	14	6	1.05771	2.79847	23.2956	5.2876
G5E9R5	Acid phosphatase 1, soluble, isoform CRA_d OS=Homo sapiens GN=ACP1 PE=4 SV=1 - [G5E9R5_HUMAN]	124.03	22.5	3	1	1.07502	10.434	8.96541	8.33838
P16401	Histone H1.5 OS=Homo sapiens GN=HIST1H1B PE=1 SV=3 - [H15_HUMAN]	123.68	10.18	1	2	1.23041	7.744	22.5665	10.9165
P30084	Enoyl-CoA hydratase, mitochondrial OS=Homo sapiens GN=ECHS1 PE=1 SV=4 - [ECHM_HUMAN]	123.64	28.28	1	5	1.00952	5.4084	31.3671	8.07471
Q9Y5B9	FACT complex subunit SPT16 OS=Homo sapiens GN=SUPT16H PE=1 SV=1 - [SP16H_HUMAN]	123.576	12.23	2	12	1.02597	12.5782	119.838	5.65576
P29966	Myristoylated alanine-rich C-kinase substrate OS=Homo sapiens GN=MARCKS PE=1 SV=4 - [MARCS_HUMAN]	123.462	15.06	2	3	0.999995	6.14096	31.5359	4.44971
B2RDR4	cDNA, FLJ96732, highly similar to Homo sapiens testis derived transcript (3 LIM domains) (TES), transcript variant 1, mRNA OS=Homo sapiens PE=2 SV=1 - [B2RDR4_HUMAN]	123.195	20.43	7	6	0.922014	13.3521	47.9339	7.6792
H7C463	Mitochondrial inner membrane protein (Fragment) OS=Homo sapiens GN=IMMT PE=4 SV=1 - [H7C463_HUMAN]	123.11	14.85	9	7	0.999664	4.57039	68.1333	6.06201
P62857	40S ribosomal protein S28 OS=Homo sapiens GN=RPS28 PE=1 SV=1 - [RS28_HUMAN]	122.936	30.43	1	2	0.96246	15.0844	7.8362	10.6968
O43143	Putative pre-mRNA-splicing factor ATP-dependent RNA helicase DHX15 OS=Homo sapiens GN=DHX15 PE=1 SV=2 - [DHX15_HUMAN]	122.931	22.77	2	13	0.942222	6.07191	90.8752	7.45947
P61758	Prefoldin subunit 3 OS=Homo sapiens GN=VBP1 PE=1 SV=3 - [PFD3_HUMAN]	122.695	22.34	5	3	1.00212	9.21453	22.6434	7.10791
F8W7G7	Ugl-Y3 OS=Homo sapiens GN=FN1 PE=4 SV=1 - [F8W7G7_HUMAN]	122.525	4.25	18	6	1.08447	14.7625	243.083	5.71924
A6NCQ0	ADP-sugar pyrophosphatase OS=Homo sapiens GN=NUDT5 PE=3 SV=1 - [A6NCQ0_HUMAN]	122.247	20.56	6	3	1.08418	5.04508	19.9487	4.75439
A8K9B9	cDNA FLJ77391, highly similar to Homo sapiens EH-domain containing 4 (EHD4), mRNA OS=Homo sapiens PE=2 SV=1 - [A8K9B9_HUMAN]	122.115	9.06	3	4	1.04948	10.1288	61.1175	6.65381
Q9BPW8	Protein NipSnap homolog 1 OS=Homo sapiens GN=NIPSNAP1 PE=1 SV=1 - [NIPS1_HUMAN]	121.813	21.83	5	4	0.87393	13.2842	33.2888	9.30518
Q92621	Nuclear pore complex protein Nup205 OS=Homo sapiens GN=NUP205 PE=1 SV=3 - [NU205_HUMAN]	121.613	3.18	5	3	1.04057	13.1302	227.776	6.18896
Q53T76	Putative uncharacterized protein GPD2 (Fragment) OS=Homo sapiens GN=GPD2 PE=2 SV=1 - [Q53T76_HUMAN]	121.425	21.79	8	9	1.00555	12.7657	77.2036	6.84424
P30042	ES1 protein homolog, mitochondrial OS=Homo sapiens GN=C21orf33 PE=1 SV=3 - [ES1_HUMAN]	120.847	31.72	5	5	1.00939	9.59109	28.1527	8.26514
Q9BY32	Inosine triphosphate pyrophosphatase OS=Homo sapiens GN=ITPA PE=1 SV=2 - [ITPA_HUMAN]	120.758	24.23	2	3	1.09347	8.13287	21.4319	5.65576
B4DDH3	cDNA FLJ50749, highly similar to NADPH--cytochrome P450 reductase (EC 1.6.2.4) OS=Homo sapiens PE=2 SV=1 - [B4DDH3_HUMAN]	120.329	11.24	14	2	1.14927	1.86805	47.4001	7.81104
B4DUR9	Activator of 90 kDa heat shock protein ATPase homolog 1 OS=Homo sapiens GN=AHSA1 PE=2 SV=1 - [B4DUR9_HUMAN]	120.229	34.72	7	6	0.977242	6.71645	32.3193	5.71924
P25788	Proteasome subunit alpha type-3 OS=Homo sapiens GN=PSMA3 PE=1 SV=2 - [PSA3_HUMAN]	120	8.63	3	2	1.03117	1.19999	28.4151	5.32568
A8K2Y2	cDNA FLJ78120, highly similar to Homo sapiens eukaryotic translation initiation factor 2, subunit 3 gamma, 52kDa (EIF2S3), mRNA OS=Homo sapiens PE=2 SV=1 - [A8K2Y2_HUMAN]	119.994	6.78	6	2	1.05561	9.47391	51.0782	8.27979
P09661	U2 small nuclear ribonucleoprotein A' OS=Homo sapiens GN=SNRPA1 PE=1 SV=2 - [RU2A_HUMAN]	119.667	25.88	9	5	0.920614	2.30704	28.3981	8.6167
H3BPR2	Nucleoside diphosphate kinase OS=Homo sapiens GN=NME3 PE=3 SV=1 - [H3BPR2_HUMAN]	119.474	20	3	1	0.971302	9.17031	9.27759	4.88135
Q9Y678	Coatomer subunit gamma-1 OS=Homo sapiens GN=COPG1 PE=1 SV=1 - [COPG1_HUMAN]	119.304	15.33	3	8	0.996926	12.3147	97.6555	5.46533
B2RBA6	cDNA, FLJ95407, highly similar to Homo sapiens MCM7 minichromosome maintenance deficient 7 (S. cerevisiae) (MCM7), mRNA OS=Homo sapiens PE=2 SV=1 - [B2RBA6_HUMAN]	118.924	15.72	7	8	1.03846	9.47	81.2286	6.45557
C9JFR7	Cytochrome c (Fragment) OS=Homo sapiens GN=CYCS PE=3 SV=1 - [C9JFR7_HUMAN]	118.81	47.52	2	4	1.01535	9.9354	11.326	9.65674
Q7Z518	NADH dehydrogenase OS=Homo sapiens PE=2 SV=1 - [Q7Z518_HUMAN]	118.791	16.67	13	3	1.05118	8.45444	40.6509	8.48486
Q8WX93	Palladin OS=Homo sapiens GN=PALLD PE=1 SV=3 - [PALLD_HUMAN]	118.682	8.75	8	9	0.926245	8.4686	150.47	7.09326
Q09028	Histone-binding protein RBBP4 OS=Homo sapiens GN=RBBP4 PE=1 SV=3 - [RBBP4_HUMAN]	118.601	12	13	3	0.989116	1.94071	47.6261	4.89404
B2RE88	cDNA, FLJ96465, highly similar to Homo sapiens solute carrier family 25 (mitochondrial carrier;phosphate carrier), member 3 (SLC25A3), nuclear gene encodingmitochondrial protein, transcript variant 1b, mRNA OS=Homo sapiens PE=2 SV=1 - [B2RE88_HUMAN]	118.162	18.28	8	6	1.01874	6.79851	39.9226	9.36377
C9JXB8	60S ribosomal protein L24 OS=Homo sapiens GN=RPL24 PE=4 SV=1 - [C9JXB8_HUMAN]	118.12	21.49	3	3	0.960443	12.6008	14.3598	11.312
H7C3P7	Ras-related protein Ral-A (Fragment) OS=Homo sapiens GN=RALA PE=4 SV=1 - [H7C3P7_HUMAN]	117.608	24.39	6	2	0.989912	5.29016	18.359	4.70361
Q58EY4	SWI/SNF related, matrix associated, actin dependent regulator of chromatin, subfamily c, member 1 OS=Homo sapiens GN=SMARCC1 PE=2 SV=1 - [Q58EY4_HUMAN]	117.335	4.52	7	3	1.02308	11.0858	122.834	5.71924
B2RAH7	cDNA, FLJ94921, highly similar to Homo sapiens prolyl endopeptidase (PREP), mRNA OS=Homo sapiens PE=2 SV=1 - [B2RAH7_HUMAN]	117.241	9.58	3	5	1.00895	6.40096	80.682	5.85889
Q6YHK3	CD109 antigen OS=Homo sapiens GN=CD109 PE=1 SV=2 - [CD109_HUMAN]	117.161	8.79	2	8	1.03943	9.24326	161.587	5.84619
B3KY63	cDNA FLJ16830 fis, clone UTERU3022536, highly similar to Chromodomain helicase-DNA-binding protein 4 (EC 3.6.1.-) OS=Homo sapiens PE=2 SV=1 - [B3KY63_HUMAN]	116.147	6.1	16	7	1.05496	7.70384	215.149	5.89697
B4E3A8	cDNA FLJ53963, highly similar to Leukocyte elastase inhibitor OS=Homo sapiens PE=2 SV=1 - [B4E3A8_HUMAN]	115.764	8.5	3	2	1.30843	5.21061	38.6607	6.66846
F8WBS5	60S ribosomal protein L35a OS=Homo sapiens GN=RPL35A PE=4 SV=1 - [F8WBS5_HUMAN]	115.48	29.09	4	2	0.957294	14.0781	6.46844	9.99365
Q15459	Splicing factor 3A subunit 1 OS=Homo sapiens GN=SF3A1 PE=1 SV=1 - [SF3A1_HUMAN]	115.19	10.34	2	6	0.92669	4.86053	88.8305	5.22412
O95831	Apoptosis-inducing factor 1, mitochondrial OS=Homo sapiens GN=AIFM1 PE=1 SV=1 - [AIFM1_HUMAN]	115.114	10.44	4	5	0.931243	6.04767	66.8589	8.95361
O15143	Actin-related protein 2/3 complex subunit 1B OS=Homo sapiens GN=ARPC1B PE=1 SV=3 - [ARC1B_HUMAN]	114.944	16.67	7	4	1.06304	5.86425	40.9234	8.35303
B4E312	cDNA FLJ53422, highly similar to TATA-binding protein-associated factor 2N OS=Homo sapiens PE=2 SV=1 - [B4E312_HUMAN]	114.92	10.38	4	1	0.898893		40.0542	9.46631
F8VXJ7	Protein canopy homolog 2 (Fragment) OS=Homo sapiens GN=CNPY2 PE=4 SV=1 - [F8VXJ7_HUMAN]	114.89	48.81	8	6	1.00794	10.8832	19.0405	4.93213
J3QT28	Mitotic checkpoint protein BUB3 (Fragment) OS=Homo sapiens GN=BUB3 PE=4 SV=1 - [J3QT28_HUMAN]	114.429	18.35	4	4	1.07599	10.4309	31.6837	8.1626
Q13435	Splicing factor 3B subunit 2 OS=Homo sapiens GN=SF3B2 PE=1 SV=2 - [SF3B2_HUMAN]	114.39	13.41	7	8	1.0013	12.0004	100.165	5.66846
P05556	Integrin beta-1 OS=Homo sapiens GN=ITGB1 PE=1 SV=2 - [ITB1_HUMAN]	113.735	10.03	11	8	1.00703	5.73727	88.357	5.38916
B4DEK2	cDNA FLJ59182, highly similar to Splicing factor, arginine/serine-rich 7 OS=Homo sapiens PE=2 SV=1 - [B4DEK2_HUMAN]	113.217	15.76	4	1	1.07751	4.4688	18.8033	10.6821
B5MCX3	Septin-2 OS=Homo sapiens GN=SEPT2 PE=3 SV=1 - [B5MCX3_HUMAN]	113.184	25.86	14	6	0.992371	7.35567	36.9169	6.17627
B3KV49	cDNA FLJ16128 fis, clone BRACE2038269, moderately similar to Bombyx mori cytosolic juvenile hormone binding protein 36 kDa subunit (cJHBP) mRNA OS=Homo sapiens PE=2 SV=1 - [B3KV49_HUMAN]	113.14	27.27	8	5	1.11464	2.61201	26.7093	4.91943
P39656	Dolichyl-diphosphooligosaccharide--protein glycosyltransferase 48 kDa subunit OS=Homo sapiens GN=DDOST PE=1 SV=4 - [OST48_HUMAN]	112.619	15.13	5	6	1.04733	17.0056	50.769	6.55127
B3KUZ8	Aspartate aminotransferase OS=Homo sapiens PE=2 SV=1 - [B3KUZ8_HUMAN]	112.422	20.22	6	7	1.00691	6.8392	41.3001	8.83643
Q13451	Peptidyl-prolyl cis-trans isomerase FKBP5 OS=Homo sapiens GN=FKBP5 PE=1 SV=2 - [FKBP5_HUMAN]	112.372	19.47	6	6	0.941964	4.08103	51.1796	5.89697
C9JTT7	Replication factor C subunit 4 (Fragment) OS=Homo sapiens GN=RFC4 PE=4 SV=1 - [C9JTT7_HUMAN]	112.205	23.35	8	2	0.938897	6.48532	18.0216	9.37842
Q92522	Histone H1x OS=Homo sapiens GN=H1FX PE=1 SV=1 - [H1X_HUMAN]	112.04	11.74	1	2	0.885525	17.6366	22.4735	10.7554
K7ENT6	Tropomyosin alpha-4 chain (Fragment) OS=Homo sapiens GN=TPM4 PE=4 SV=1 - [K7ENT6_HUMAN]	112.034	36.87	4	1	0.908869		20.6084	4.61475
Q6XQN6	Nicotinate phosphoribosyltransferase OS=Homo sapiens GN=NAPRT1 PE=1 SV=2 - [PNCB_HUMAN]	111.768	12.83	7	4	1.05701	2.1606	57.542	5.68115
H7C3T4	Peroxiredoxin-4 (Fragment) OS=Homo sapiens GN=PRDX4 PE=4 SV=1 - [H7C3T4_HUMAN]	111.764	26.71	2	3	1.00935	3.2115	18.3133	6.18896
Q7RTV0	PHD finger-like domain-containing protein 5A OS=Homo sapiens GN=PHF5A PE=1 SV=1 - [PHF5A_HUMAN]	111.34	14.55	1	1	0.880622	7.56749	12.397	8.41162
J3QL05	Serine/arginine-rich-splicing factor 2 (Fragment) OS=Homo sapiens GN=SRSF2 PE=4 SV=1 - [J3QL05_HUMAN]	110.824	13.08	7	1	0.887361	1.88942	15.1466	10.9604
Q5M7Z9	TARS protein (Fragment) OS=Homo sapiens GN=TARS PE=2 SV=1 - [Q5M7Z9_HUMAN]	110.77	21.85	8	11	0.989407	4.99374	78.5554	6.88818
Q9NQR4	Omega-amidase NIT2 OS=Homo sapiens GN=NIT2 PE=1 SV=1 - [NIT2_HUMAN]	110.73	5.43	1	1	0.985497	5.30187	30.5886	7.21045
Q15717	ELAV-like protein 1 OS=Homo sapiens GN=ELAVL1 PE=1 SV=2 - [ELAV1_HUMAN]	110.421	17.79	4	5	0.994093	5.33677	36.0692	9.17334
B4DL14	ATP synthase gamma chain OS=Homo sapiens GN=ATP5C1 PE=2 SV=1 - [B4DL14_HUMAN]	110.16	24.4	4	6	0.990067	5.66269	27.4953	7.41553
B7Z1G0	cDNA FLJ51582, moderately similar to Eukaryotic translation initiation factor 3 subunit 4 OS=Homo sapiens PE=2 SV=1 - [B7Z1G0_HUMAN]	109.986	15.28	7	2	1.05648	6.90607	15.5667	6.90283
M0R0P1	rRNA 2'-O-methyltransferase fibrillarin (Fragment) OS=Homo sapiens GN=FBL PE=2 SV=1 - [M0R0P1_HUMAN]	109.945	26.32	12	5	0.930232	12.2542	24.5288	10.1108
P15090	Fatty acid-binding protein, adipocyte OS=Homo sapiens GN=FABP4 PE=1 SV=3 - [FABP4_HUMAN]	109.52	15.15	4	2	1.44181	9.08076	14.7095	7.13721
P30043	Flavin reductase (NADPH) OS=Homo sapiens GN=BLVRB PE=1 SV=3 - [BLVRB_HUMAN]	109.359	18.93	3	3	0.990659	6.76734	22.1054	7.6499
E7EUY5	Single-stranded DNA-binding protein (Fragment) OS=Homo sapiens GN=SSBP1 PE=3 SV=1 - [E7EUY5_HUMAN]	109.331	23.7	5	3	0.990405	8.70142	15.7032	9.84717
D6REL8	Fibrinogen beta chain OS=Homo sapiens GN=FGB PE=4 SV=1 - [D6REL8_HUMAN]	109.077	10.66	5	2	1.30681	17.363	31.1594	7.25439
P15153	Ras-related C3 botulinum toxin substrate 2 OS=Homo sapiens GN=RAC2 PE=1 SV=1 - [RAC2_HUMAN]	108.9	22.4	16	1	1.17021		21.4151	7.60596
A6NJH9	Eukaryotic translation initiation factor 1A, Y-chromosomal OS=Homo sapiens GN=EIF1AY PE=4 SV=1 - [A6NJH9_HUMAN]	108.75	8.66	3	1	1.05995	3.69078	14.4462	5.33838
A8K521	cDNA FLJ78580, highly similar to Homo sapiens MCM5 minichromosome maintenance deficient 5, cell division cycle 46 (MCM5), mRNA OS=Homo sapiens PE=2 SV=1 - [A8K521_HUMAN]	108.377	11.04	8	6	1.05716	5.36777	82.2172	8.36768
P10606	Cytochrome c oxidase subunit 5B, mitochondrial OS=Homo sapiens GN=COX5B PE=1 SV=2 - [COX5B_HUMAN]	107.88	39.53	3	5	1.12093	5.82025	13.6869	8.80713
B2R8A2	cDNA, FLJ93804, highly similar to Homo sapiens gp25L2 protein (HSGP25L2G), mRNA OS=Homo sapiens PE=2 SV=1 - [B2R8A2_HUMAN]	107.555	21.03	4	2	1.08932	2.78058	25.0619	7.18115
O00483	NADH dehydrogenase [ubiquinone] 1 alpha subcomplex subunit 4 OS=Homo sapiens GN=NDUFA4 PE=1 SV=1 - [NDUA4_HUMAN]	107.3	22.22	1	2	0.992125	9.51296	9.36391	9.37842
B4DDX2	cDNA FLJ54590, highly similar to KH domain-containing, RNA-binding, signaltransduction-associated protein 1 OS=Homo sapiens PE=2 SV=1 - [B4DDX2_HUMAN]	107.129	10.17	7	3	0.991697	14.1341	46.4303	8.80713
Q499G6	General transcription factor II, i OS=Homo sapiens GN=GTF2I PE=2 SV=1 - [Q499G6_HUMAN]	106.985	11.48	6	6	0.97228	13.3561	110.011	7.60596
B4DZI8	Coatomer protein complex, subunit beta 2 (Beta prime), isoform CRA_b OS=Homo sapiens GN=COPB2 PE=2 SV=1 - [B4DZI8_HUMAN]	106.863	9.46	4	6	1.0526	7.23099	98.9836	5.16064
Q9UHV9	Prefoldin subunit 2 OS=Homo sapiens GN=PFDN2 PE=1 SV=1 - [PFD2_HUMAN]	106.6	16.88	1	2	1.0373	3.61059	16.6376	6.58057
A8MU58	Aminoacyl tRNA synthase complex-interacting multifunctional protein 2 OS=Homo sapiens GN=AIMP2 PE=4 SV=2 - [A8MU58_HUMAN]	106.495	17.36	4	3	0.991285	13.6626	26.7429	8.07471
P63279	SUMO-conjugating enzyme UBC9 OS=Homo sapiens GN=UBE2I PE=1 SV=1 - [UBC9_HUMAN]	106.259	44.3	6	4	0.934294	12.9953	17.9952	8.66064
Q14019	Coactosin-like protein OS=Homo sapiens GN=COTL1 PE=1 SV=3 - [COTL1_HUMAN]	106.024	55.63	2	6	1.04491	11.5871	15.935	5.66846
Q9H0A0	N-acetyltransferase 10 OS=Homo sapiens GN=NAT10 PE=1 SV=2 - [NAT10_HUMAN]	106.012	11.61	2	8	0.989051	6.15984	115.657	8.26514
C9JVG0	Serotransferrin (Fragment) OS=Homo sapiens GN=TF PE=4 SV=1 - [C9JVG0_HUMAN]	105.885	11.19	8	2	1.09558	8.87715	14.681	7.13721
Q15050	Ribosome biogenesis regulatory protein homolog OS=Homo sapiens GN=RRS1 PE=1 SV=2 - [RRS1_HUMAN]	105.802	13.42	1	3	0.853408	3.1041	41.1682	10.6968
P61019	Ras-related protein Rab-2A OS=Homo sapiens GN=RAB2A PE=1 SV=1 - [RAB2A_HUMAN]	105.67	18.4	7	3	1.04182	10.1747	23.5308	6.53662
Q9UF24	Putative uncharacterized protein DKFZp586K0821 (Fragment) OS=Homo sapiens GN=DKFZp586K0821 PE=2 SV=1 - [Q9UF24_HUMAN]	105.583	27.89	5	3	0.919103	2.0389	22.2043	5.47803
P28070	Proteasome subunit beta type-4 OS=Homo sapiens GN=PSMB4 PE=1 SV=4 - [PSB4_HUMAN]	105.392	23.11	2	3	0.988815	11.6479	29.1855	5.97314
O96008	Mitochondrial import receptor subunit TOM40 homolog OS=Homo sapiens GN=TOMM40 PE=1 SV=1 - [TOM40_HUMAN]	105.133	16.34	3	3	0.993652	4.40944	37.8691	7.25439
Q9Y5M8	Signal recognition particle receptor subunit beta OS=Homo sapiens GN=SRPRB PE=1 SV=3 - [SRPRB_HUMAN]	105.126	12.18	2	2	1.0211	18.1986	29.6838	9.0415
P61221	ATP-binding cassette sub-family E member 1 OS=Homo sapiens GN=ABCE1 PE=1 SV=1 - [ABCE1_HUMAN]	104.966	13.52	3	3	0.904397	6.61277	67.271	8.33838
P52888	Thimet oligopeptidase OS=Homo sapiens GN=THOP1 PE=1 SV=2 - [THOP1_HUMAN]	104.265	11.47	11	5	1.01673	8.24432	78.7895	6.04932
Q86YM9	Calpastatin (Fragment) OS=Homo sapiens GN=CAST PE=2 SV=1 - [Q86YM9_HUMAN]	104.198	14.25	29	3	0.956782	0.665999	47.6846	4.70361
A8K4W7	cDNA FLJ76284, highly similar to Homo sapiens succinate-CoA ligase, GDP-forming, alpha subunit (SUCLG1), mRNA OS=Homo sapiens PE=2 SV=1 - [A8K4W7_HUMAN]	104.12	11.11	5	3	1.0046	4.91161	35.0262	8.79248
C9J6B1	Ras-related protein Ral-B (Fragment) OS=Homo sapiens GN=RALB PE=4 SV=1 - [C9J6B1_HUMAN]	104.083	14.97	9	1	1.0045		18.7185	4.93213
F2Z388	60S ribosomal protein L35 OS=Homo sapiens GN=RPL35 PE=3 SV=1 - [F2Z388_HUMAN]	103.67	10.42	2	1	1.23704	12.3107	10.638	10.2866
O75400	Pre-mRNA-processing factor 40 homolog A OS=Homo sapiens GN=PRPF40A PE=1 SV=2 - [PR40A_HUMAN]	103.216	6.79	6	5	0.988122	5.77928	108.737	7.56201
K7EK07	Histone H3.3 (Fragment) OS=Homo sapiens GN=H3F3B PE=4 SV=1 - [K7EK07_HUMAN]	102.935	36.36	11	1	0.658647		14.9053	11.2974
A6NDG6	Phosphoglycolate phosphatase OS=Homo sapiens GN=PGP PE=1 SV=1 - [PGP_HUMAN]	102.833	10.9	2	2	0.965164	6.27817	33.9845	6.13818
O00232	26S proteasome non-ATPase regulatory subunit 12 OS=Homo sapiens GN=PSMD12 PE=1 SV=3 - [PSD12_HUMAN]	102.82	5.92	1	2	1.28094	10.8701	52.8706	7.6499
P43686	26S protease regulatory subunit 6B OS=Homo sapiens GN=PSMC4 PE=1 SV=2 - [PRS6B_HUMAN]	102.41	10.53	1	3	1.07935	4.27583	47.3365	5.21143
Q9NTX5	Ethylmalonyl-CoA decarboxylase OS=Homo sapiens GN=ECHDC1 PE=1 SV=2 - [ECHD1_HUMAN]	102.4	9.77	1	2	1.02109	0.840268	33.6765	8.20654
D3YTB1	60S ribosomal protein L32 (Fragment) OS=Homo sapiens GN=RPL32 PE=4 SV=1 - [D3YTB1_HUMAN]	102.16	9.77	3	1	0.83607	1.61351	15.6067	11.4438
Q9H1E3	Nuclear ubiquitous casein and cyclin-dependent kinase substrate 1 OS=Homo sapiens GN=NUCKS1 PE=1 SV=1 - [NUCKS_HUMAN]	102.128	30.86	3	5	1.08002	10.7313	27.28	5.08447
K7EJ78	40S ribosomal protein S15 OS=Homo sapiens GN=RPS15 PE=3 SV=2 - [K7EJ78_HUMAN]	101.707	41.09	6	3	1.12501	13.0602	14.7499	10.2427
P54886	Delta-1-pyrroline-5-carboxylate synthase OS=Homo sapiens GN=ALDH18A1 PE=1 SV=2 - [P5CS_HUMAN]	101.547	9.81	1	6	0.997931	4.43132	87.2475	7.12256
A8KA83	cDNA FLJ78586, highly similar to Homo sapiens VAMP (vesicle-associated membrane protein)-associated protein A, 33kDa (VAPA), mRNA OS=Homo sapiens PE=2 SV=1 - [A8KA83_HUMAN]	101.393	17.36	4	2	1.0286	3.9897	27.3	8.6167
Q9UHD1	Cysteine and histidine-rich domain-containing protein 1 OS=Homo sapiens GN=CHORDC1 PE=1 SV=2 - [CHRD1_HUMAN]	101.295	13.55	5	3	1.06074	1.33898	37.4656	7.86963
O00425	Insulin-like growth factor 2 mRNA-binding protein 3 OS=Homo sapiens GN=IGF2BP3 PE=1 SV=2 - [IF2B3_HUMAN]	100.74	11.23	1	4	0.872942	7.59758	63.6656	8.86572
B2R4C1	cDNA, FLJ92036, highly similar to Homo sapiens ribosomal protein L31 (RPL31), mRNA OS=Homo sapiens PE=2 SV=1 - [B2R4C1_HUMAN]	100.727	32.8	8	4	0.953125	27.1625	14.4859	10.5356
O00231	26S proteasome non-ATPase regulatory subunit 11 OS=Homo sapiens GN=PSMD11 PE=1 SV=3 - [PSD11_HUMAN]	100.445	19.91	4	7	1.01241	4.31574	47.434	6.48096
P45973	Chromobox protein homolog 5 OS=Homo sapiens GN=CBX5 PE=1 SV=1 - [CBX5_HUMAN]	100.157	19.37	3	3	0.984068	3.21918	22.2111	5.85889
B3KNN7	cDNA FLJ30049 fis, clone ADRGL1000033, highly similar to 26S proteasome non-ATPase regulatory subunit 3 OS=Homo sapiens PE=2 SV=1 - [B3KNN7_HUMAN]	99.8941	11.04	11	5	1.07733	0.858769	57.1966	8.45557
Q9NVP1	ATP-dependent RNA helicase DDX18 OS=Homo sapiens GN=DDX18 PE=1 SV=2 - [DDX18_HUMAN]	99.4667	6.72	4	4	0.939759	12.6768	75.3594	9.49561
Q14847	LIM and SH3 domain protein 1 OS=Homo sapiens GN=LASP1 PE=1 SV=2 - [LASP1_HUMAN]	99.4094	26.05	9	6	1.01119	5.83034	29.6982	7.04932
Q96BA4	NUCB1 protein OS=Homo sapiens PE=2 SV=1 - [Q96BA4_HUMAN]	99.11	7.39	6	1	1.01568	3.07007	20.4562	5.10986
F8VX58	Decorin (Fragment) OS=Homo sapiens GN=DCN PE=4 SV=1 - [F8VX58_HUMAN]	98.92	9.24	5	1	1.60225	4.02689	13.2779	5.24951
B7Z972	Protein-L-isoaspartate O-methyltransferase OS=Homo sapiens GN=PCMT1 PE=2 SV=1 - [B7Z972_HUMAN]	98.8242	22.92	8	3	0.996156	15.8223	20.6696	6.87354
B4DMT5	cDNA FLJ52696, highly similar to Eukaryotic translation initiation factor 3 subunit 5 OS=Homo sapiens PE=2 SV=1 - [B4DMT5_HUMAN]	98.65	21.5	7	5	0.995551	3.50501	33.219	5.59229
E9PID8	Cleavage stimulation factor subunit 2 OS=Homo sapiens GN=CSTF2 PE=4 SV=1 - [E9PID8_HUMAN]	98.3825	20.09	6	5	1.0091	5.87802	46.6365	8.03076
D3DTH7	Myosin IC, isoform CRA_a OS=Homo sapiens GN=MYO1C PE=4 SV=1 - [D3DTH7_HUMAN]	98.3747	9.63	1	1	0.899764		98.8722	9.42236
B7Z3E5	cDNA FLJ53573, highly similar to Myosin Ic OS=Homo sapiens PE=2 SV=1 - [B7Z3E5_HUMAN]	98.3547	10.3	10	2	1.08624	7.7391	118.982	9.40771
Q08209	Serine/threonine-protein phosphatase 2B catalytic subunit alpha isoform OS=Homo sapiens GN=PPP3CA PE=1 SV=1 - [PP2BA_HUMAN]	98.27	13.63	12	6	1.05521	9.17178	58.6503	5.85889
O43252	Bifunctional 3'-phosphoadenosine 5'-phosphosulfate synthase 1 OS=Homo sapiens GN=PAPSS1 PE=1 SV=2 - [PAPS1_HUMAN]	98.2518	15.54	3	7	0.981925	3.45003	70.7876	6.85889
P55769	NHP2-like protein 1 OS=Homo sapiens GN=NHP2L1 PE=1 SV=3 - [NH2L1_HUMAN]	98.21	27.34	2	3	0.96126	5.22117	14.1646	8.45557
B4DJ66	Proteasome (Prosome, macropain) 26S subunit, non-ATPase, 13, isoform CRA_d OS=Homo sapiens GN=PSMD13 PE=2 SV=1 - [B4DJ66_HUMAN]	98.167	28.94	9	7	0.997053	9.62431	35.3244	6.01123
P35659	Protein DEK OS=Homo sapiens GN=DEK PE=1 SV=1 - [DEK_HUMAN]	98.0706	16.8	7	6	0.896717	1.30023	42.6479	8.55811
P62854	40S ribosomal protein S26 OS=Homo sapiens GN=RPS26 PE=1 SV=3 - [RS26_HUMAN]	98.0705	20.87	4	2	0.902235	11.3577	13.0071	11.0044
P36957	Dihydrolipoyllysine-residue succinyltransferase component of 2-oxoglutarate dehydrogenase complex, mitochondrial OS=Homo sapiens GN=DLST PE=1 SV=4 - [ODO2_HUMAN]	97.6899	13.25	12	4	0.883838	2.24141	48.7245	8.95361
C9JEU5	Fibrinogen gamma chain OS=Homo sapiens GN=FGG PE=4 SV=1 - [C9JEU5_HUMAN]	97.6767	12.13	7	4	1.18049	10.5143	50.2904	6.0874
A0PJJ5	SRP72 protein (Fragment) OS=Homo sapiens GN=SRP72 PE=2 SV=1 - [A0PJJ5_HUMAN]	97.4839	13.6	8	5	0.948798	9.88363	62.6046	8.32373
A6NJA2	Ubiquitin carboxyl-terminal hydrolase OS=Homo sapiens GN=USP14 PE=3 SV=2 - [A6NJA2_HUMAN]	97.4262	12.05	8	4	1.04639	13.1387	51.0537	5.92236
Q13283	Ras GTPase-activating protein-binding protein 1 OS=Homo sapiens GN=G3BP1 PE=1 SV=1 - [G3BP1_HUMAN]	97.3686	15.45	13	5	0.941125	11.1587	52.1321	5.51611
C9JFE4	COP9 signalosome complex subunit 1 OS=Homo sapiens GN=GPS1 PE=4 SV=2 - [C9JFE4_HUMAN]	97.2233	7.22	6	3	1.05495	2.11478	53.338	6.7417
C9JRH2	Regulator of chromosome condensation (Fragment) OS=Homo sapiens GN=RCC1 PE=4 SV=1 - [C9JRH2_HUMAN]	97.0788	27.83	6	4	0.903696	16.5286	24.4496	7.41553
P23368	NAD-dependent malic enzyme, mitochondrial OS=Homo sapiens GN=ME2 PE=1 SV=1 - [MAOM_HUMAN]	97.0747	9.59	1	4	0.906369	17.3973	65.4018	7.60596
F8VXI7	Dynein light chain 1, cytoplasmic (Fragment) OS=Homo sapiens GN=DYNLL1 PE=4 SV=1 - [F8VXI7_HUMAN]	97.0622	52.38	4	1	1.00236	7.46206	4.76823	4.71631
Q0VGA5	SARS protein OS=Homo sapiens GN=SARS PE=2 SV=1 - [Q0VGA5_HUMAN]	96.9307	9.2	4	3	0.952796	4.26407	58.3698	6.43018
O95292	Vesicle-associated membrane protein-associated protein B/C OS=Homo sapiens GN=VAPB PE=1 SV=3 - [VAPB_HUMAN]	96.9	18.93	3	3	0.960778	5.71083	27.2111	7.29834
Q8WXX5	DnaJ homolog subfamily C member 9 OS=Homo sapiens GN=DNAJC9 PE=1 SV=1 - [DNJC9_HUMAN]	96.8927	11.54	1	2	0.987231	1.09805	29.8911	5.73193
B4DNK3	cDNA FLJ52127, highly similar to Multisynthetase complex auxiliary component p43 OS=Homo sapiens PE=2 SV=1 - [B4DNK3_HUMAN]	96.89	17.47	3	3	1.03797	0.816634	29.7268	9.0708
B4E2T6	cDNA FLJ58231, highly similar to NMDA receptor-regulated protein 1 OS=Homo sapiens PE=2 SV=1 - [B4E2T6_HUMAN]	96.5542	4.73	4	3	1.02061	4.71385	86.486	6.43018
B7ZLD5	Integrin beta OS=Homo sapiens GN=ITGB4 PE=2 SV=1 - [B7ZLD5_HUMAN]	96.53	4.68	6	5	0.944807	10.1877	194.788	6.03662
P42126	Enoyl-CoA delta isomerase 1, mitochondrial OS=Homo sapiens GN=ECI1 PE=1 SV=1 - [ECI1_HUMAN]	96.2667	9.27	3	2	1.02303	5.40434	32.7952	8.54346
P12532	Creatine kinase U-type, mitochondrial OS=Homo sapiens GN=CKMT1A PE=1 SV=1 - [KCRU_HUMAN]	96.2339	18.47	12	4	0.984083	11.567	47.0072	8.33838
P00387	NADH-cytochrome b5 reductase 3 OS=Homo sapiens GN=CYB5R3 PE=1 SV=3 - [NB5R3_HUMAN]	96.2161	10.3	3	2	1.02246	17.2777	34.2127	7.59131
K7EM13	cAMP-dependent protein kinase type I-alpha regulatory subunit (Fragment) OS=Homo sapiens GN=PRKAR1A PE=4 SV=1 - [K7EM13_HUMAN]	95.9826	24.18	5	3	1.16021	0.764357	17.4459	6.02393
P31937	3-hydroxyisobutyrate dehydrogenase, mitochondrial OS=Homo sapiens GN=HIBADH PE=1 SV=2 - [3HIDH_HUMAN]	95.89	8.63	2	2	0.964808	2.00097	35.3058	8.1333
P67775	Serine/threonine-protein phosphatase 2A catalytic subunit alpha isoform OS=Homo sapiens GN=PPP2CA PE=1 SV=1 - [PP2AA_HUMAN]	95.3553	22.33	14	4	1.00109	11.2618	35.5714	5.5415
B7Z6B8	2,4-dienoyl-CoA reductase, mitochondrial OS=Homo sapiens GN=DECR1 PE=2 SV=1 - [B7Z6B8_HUMAN]	95.2549	10.74	6	3	1.04664	6.17592	34.9722	8.89502
Q13442	28 kDa heat- and acid-stable phosphoprotein OS=Homo sapiens GN=PDAP1 PE=1 SV=1 - [HAP28_HUMAN]	95.06	16.02	2	2	1.02011	1.44593	20.6176	8.86572
B3KPZ7	cDNA FLJ32517 fis, clone SMINT1000117, highly similar to Pyruvate dehydrogenase (lipoamide)-phosphatase 1 (EC 3.1.3.43) OS=Homo sapiens PE=2 SV=1 - [B3KPZ7_HUMAN]	94.938	15.14	7	4	1.05175	2.16739	60.7585	6.7417
B3KSC3	cDNA FLJ35987 fis, clone TESTI2014269, highly similar to D-3-phosphoglycerate dehydrogenase (EC 1.1.1.95) OS=Homo sapiens PE=2 SV=1 - [B3KSC3_HUMAN]	94.89	14.23	8	5	1.12287	7.78098	52.9794	7.12256
Q9H3K6	BolA-like protein 2 OS=Homo sapiens GN=BOLA2 PE=1 SV=1 - [BOLA2_HUMAN]	94.8705	29.07	4	2	0.880553	12.1573	10.1102	6.52197
O14929	Histone acetyltransferase type B catalytic subunit OS=Homo sapiens GN=HAT1 PE=1 SV=1 - [HAT1_HUMAN]	94.0847	11.22	1	3	1.09259	5.05639	49.4808	5.69385
H3BPF6	Prefoldin subunit 5 (Fragment) OS=Homo sapiens GN=PFDN5 PE=4 SV=1 - [H3BPF6_HUMAN]	94.08	11.84	2	1	1.04475	20.1843	17.1457	6.32861
O95372	Acyl-protein thioesterase 2 OS=Homo sapiens GN=LYPLA2 PE=1 SV=1 - [LYPA2_HUMAN]	94.05	32.9	8	4	0.96476	4.71708	24.7207	7.2251
O43818	U3 small nucleolar RNA-interacting protein 2 OS=Homo sapiens GN=RRP9 PE=1 SV=1 - [U3IP2_HUMAN]	94.03	6.95	1	1	0.887048		51.8085	7.85498
Q9Y6M1	Insulin-like growth factor 2 mRNA-binding protein 2 OS=Homo sapiens GN=IGF2BP2 PE=1 SV=2 - [IF2B2_HUMAN]	94.0286	9.68	3	4	0.968906	8.88793	66.0806	8.45557
H3BND8	Ubiquitin carboxyl-terminal hydrolase (Fragment) OS=Homo sapiens GN=USP7 PE=3 SV=1 - [H3BND8_HUMAN]	93.9515	17.27	10	10	1.00831	4.07164	105.481	5.57959
C9J2Z4	EH domain-containing protein 1 (Fragment) OS=Homo sapiens GN=EHD1 PE=4 SV=1 - [C9J2Z4_HUMAN]	93.5492	12.75	8	3	0.987381	2.4939	34.6991	6.13818
O60832	H/ACA ribonucleoprotein complex subunit 4 OS=Homo sapiens GN=DKC1 PE=1 SV=3 - [DKC1_HUMAN]	93.1838	17.32	7	6	0.943036	5.76524	57.6378	9.42236
Q9ULC4	Malignant T-cell-amplified sequence 1 OS=Homo sapiens GN=MCTS1 PE=1 SV=1 - [MCTS1_HUMAN]	93.1768	20.44	1	2	1.06122	16.4926	20.5418	8.82178
P04181	Ornithine aminotransferase, mitochondrial OS=Homo sapiens GN=OAT PE=1 SV=1 - [OAT_HUMAN]	93.1583	13.21	2	4	1.11781	10.1912	48.5042	7.03467
B7Z2Z1	cDNA FLJ59523, highly similar to Scaffold attachment factor B OS=Homo sapiens PE=2 SV=1 - [B7Z2Z1_HUMAN]	92.5019	9.25	14	6	0.920927	11.0137	91.0304	7.23975
H0YK42	Sorting nexin-1 OS=Homo sapiens GN=SNX1 PE=4 SV=1 - [H0YK42_HUMAN]	91.8971	11.84	6	2	1.12223	8.37736	35.5706	6.72705
E9PDF6	Unconventional myosin-Ib OS=Homo sapiens GN=MYO1B PE=4 SV=1 - [E9PDF6_HUMAN]	91.5067	6.59	11	4	0.987962	1.10079	128.4	9.30518
B4DM33	cDNA FLJ52068, highly similar to Microtubule-associated protein RP/EB family member 1 OS=Homo sapiens PE=2 SV=1 - [B4DM33_HUMAN]	91.1972	16.39	2	3	1.04467	4.80898	26.5656	5.2876
Q59ES2	Inositol 1,4,5-trisphosphate receptor type 3 variant (Fragment) OS=Homo sapiens PE=2 SV=1 - [Q59ES2_HUMAN]	91.1716	2.18	2	3	0.955205	15.4793	266.852	6.32861
Q9Y5S9	RNA-binding protein 8A OS=Homo sapiens GN=RBM8A PE=1 SV=1 - [RBM8A_HUMAN]	91.1247	14.37	1	2	0.947757	4.24436	19.8767	5.71924
P06493	Cyclin-dependent kinase 1 OS=Homo sapiens GN=CDK1 PE=1 SV=3 - [CDK1_HUMAN]	91.12	17.51	5	3	1.0313	6.16471	34.0739	8.39697
B4YAH7	ALDH2 (Fragment) OS=Homo sapiens GN=ALDH2 PE=3 SV=1 - [B4YAH7_HUMAN]	90.5039	19.43	17	3	1.2801	4.26101	26.5594	5.89697
B4DY30	cDNA FLJ54078, highly similar to Protein arginine N-methyltransferase 5 (EC 2.1.1.-) OS=Homo sapiens PE=2 SV=1 - [B4DY30_HUMAN]	90.28	15.18	9	5	1.07974	16.8998	67.6	6.3667
Q99598	Translin-associated protein X OS=Homo sapiens GN=TSNAX PE=1 SV=1 - [TSNAX_HUMAN]	90.258	13.1	1	2	0.968761	14.7432	33.0917	6.55127
B4E2W0	3-ketoacyl-CoA thiolase OS=Homo sapiens GN=HADHB PE=2 SV=1 - [B4E2W0_HUMAN]	90.1138	16.15	10	5	0.981357	7.03865	48.8482	9.17334
B3KVN0	cDNA FLJ16785 fis, clone NT2RI2015342, highly similar to Solute carrier family 2, facilitated glucose transporter member 1 OS=Homo sapiens PE=2 SV=1 - [B3KVN0_HUMAN]	90.0086	6.73	7	2	1.07734	7.8759	45.8393	8.60205
P60891	Ribose-phosphate pyrophosphokinase 1 OS=Homo sapiens GN=PRPS1 PE=1 SV=2 - [PRPS1_HUMAN]	89.9633	22.01	7	3	1.03128	1.84525	34.8119	6.97607
Q5RLJ0	CLE OS=Homo sapiens PE=2 SV=1 - [Q5RLJ0_HUMAN]	89.7067	26.23	4	5	1.0044	7.36448	27.9516	6.44287
A8K897	cDNA FLJ78686, highly similar to Homo sapiens nucleoporin 93kDa (NUP93), mRNA OS=Homo sapiens PE=2 SV=1 - [A8K897_HUMAN]	89.704	10.74	12	5	0.931934	9.82507	93.3236	5.77002
D6RGI3	Septin 11, isoform CRA_b OS=Homo sapiens GN=SEPT11 PE=3 SV=1 - [D6RGI3_HUMAN]	89.56	12.71	9	4	0.970907	5.96926	48.9751	6.96143
E9PKZ0	60S ribosomal protein L8 OS=Homo sapiens GN=RPL8 PE=4 SV=1 - [E9PKZ0_HUMAN]	89.03	27.8	6	3	0.954518	3.38894	22.3752	10.7554
Q68E00	Putative uncharacterized protein DKFZp686G2045 (Fragment) OS=Homo sapiens GN=DKFZp686G2045 PE=2 SV=2 - [Q68E00_HUMAN]	88.7712	11.11	3	2	0.965283	1.71031	32.5593	6.771
P45974	Ubiquitin carboxyl-terminal hydrolase 5 OS=Homo sapiens GN=USP5 PE=1 SV=2 - [UBP5_HUMAN]	88.7071	9.21	2	7	0.992566	12.3707	95.7253	5.03369
Q9BZE1	39S ribosomal protein L37, mitochondrial OS=Homo sapiens GN=MRPL37 PE=1 SV=2 - [RM37_HUMAN]	88.5027	11.58	5	3	0.976659	1.09404	48.0871	8.5874
F8VS81	Twinfilin-1 (Fragment) OS=Homo sapiens GN=TWF1 PE=4 SV=1 - [F8VS81_HUMAN]	88.33	6.53	2	1	0.954678		33.387	6.45557
C9JLM5	Serpin B5 (Fragment) OS=Homo sapiens GN=SERPINB5 PE=4 SV=1 - [C9JLM5_HUMAN]	88.22	11.63	2	1	1.13298		14.3485	5.56689
P46108	Adapter molecule crk OS=Homo sapiens GN=CRK PE=1 SV=2 - [CRK_HUMAN]	87.9764	19.74	2	4	0.971348	2.27855	33.81	5.5542
O00264	Membrane-associated progesterone receptor component 1 OS=Homo sapiens GN=PGRMC1 PE=1 SV=3 - [PGRC1_HUMAN]	87.9467	33.33	2	3	0.890489	18.1462	21.6578	4.70361
J3QRP8	Monocarboxylate transporter 4 (Fragment) OS=Homo sapiens GN=SLC16A3 PE=4 SV=1 - [J3QRP8_HUMAN]	87.92	16.25	11	1	1.14365	5.23911	8.40517	5.70654
P30837	Aldehyde dehydrogenase X, mitochondrial OS=Homo sapiens GN=ALDH1B1 PE=1 SV=3 - [AL1B1_HUMAN]	87.8156	11.03	15	3	0.905615	2.85705	57.1702	6.80029
B4DDF4	Calponin-2 OS=Homo sapiens GN=CNN2 PE=2 SV=1 - [B4DDF4_HUMAN]	87.2963	22.82	12	4	0.924368	15.4306	32.5956	6.97607
P20020	Plasma membrane calcium-transporting ATPase 1 OS=Homo sapiens GN=ATP2B1 PE=1 SV=3 - [AT2B1_HUMAN]	87.2032	5.33	10	4	1.12175	7.25287	138.668	6.03662
E9PM92	Protein C11orf58 (Fragment) OS=Homo sapiens GN=C11orf58 PE=4 SV=1 - [E9PM92_HUMAN]	87.2003	25	5	2	0.909071	14.5168	17.4957	9.53955
Q9BUH6	Uncharacterized protein C9orf142 OS=Homo sapiens GN=C9orf142 PE=1 SV=2 - [CI142_HUMAN]	87.03	7.35	1	1	0.86682	2.47208	21.626	5.47803
Q5JRC6	PHD finger protein 6 OS=Homo sapiens GN=PHF6 PE=2 SV=1 - [Q5JRC6_HUMAN]	86.9193	4.94	3	1	1.02031	14.3365	36.4067	9.02686
Q15046	Lysine--tRNA ligase OS=Homo sapiens GN=KARS PE=1 SV=3 - [SYK_HUMAN]	86.7133	13.57	2	6	0.966017	11.0726	68.0046	6.354
P30046	D-dopachrome decarboxylase OS=Homo sapiens GN=DDT PE=1 SV=3 - [DOPD_HUMAN]	86.66	19.49	8	2	1.10503	1.7866	12.7037	7.29834
O95989	Diphosphoinositol polyphosphate phosphohydrolase 1 OS=Homo sapiens GN=NUDT3 PE=1 SV=1 - [NUDT3_HUMAN]	86.51	19.77	1	2	0.943245	4.83047	19.4587	6.34131
B2R4A2	Cytochrome b-c1 complex subunit 7 OS=Homo sapiens PE=3 SV=1 - [B2R4A2_HUMAN]	86.4329	21.62	4	2	1.07919	8.4234	13.523	8.26514
B2RAU8	cDNA, FLJ95131, highly similar to Homo sapiens nucleolar and coiled-body phosphoprotein 1 (NOLC1), mRNA OS=Homo sapiens PE=2 SV=1 - [B2RAU8_HUMAN]	86.3584	7.15	6	4	1.1802	20.4387	73.5606	9.42236
P62266	40S ribosomal protein S23 OS=Homo sapiens GN=RPS23 PE=1 SV=3 - [RS23_HUMAN]	86.32	27.27	6	4	1.00816	5.47168	15.7977	10.4917
Q14376	UDP-glucose 4-epimerase OS=Homo sapiens GN=GALE PE=1 SV=2 - [GALE_HUMAN]	86.0379	10.34	7	2	1.00317	1.36272	38.2573	6.72705
E7ETK0	40S ribosomal protein S24 OS=Homo sapiens GN=RPS24 PE=3 SV=1 - [E7ETK0_HUMAN]	86.0253	19.85	2	2	0.961398	6.81783	15.1873	10.8872
Q9Y2W1	Thyroid hormone receptor-associated protein 3 OS=Homo sapiens GN=THRAP3 PE=1 SV=2 - [TR150_HUMAN]	86.0191	9.21	7	5	1.04206	14.2077	108.601	10.1548
Q13907	Isopentenyl-diphosphate Delta-isomerase 1 OS=Homo sapiens GN=IDI1 PE=1 SV=2 - [IDI1_HUMAN]	85.9	14.1	1	2	1.13994	0.941581	26.3025	6.34131
O95747	Serine/threonine-protein kinase OSR1 OS=Homo sapiens GN=OXSR1 PE=1 SV=1 - [OXSR1_HUMAN]	85.86	6.45	1	2	1.06082	4.99599	57.9861	6.43018
B3KMB7	Pyrroline-5-carboxylate reductase family, member 2, isoform CRA_a OS=Homo sapiens GN=PYCR2 PE=2 SV=1 - [B3KMB7_HUMAN]	85.57	13.68	6	1	0.957028	10.2552	22.2735	6.18896
E7EU94	U4/U6 small nuclear ribonucleoprotein Prp31 (Fragment) OS=Homo sapiens GN=PRPF31 PE=4 SV=1 - [E7EU94_HUMAN]	85.51	5.75	8	1	0.937473	2.8093	28.8974	4.4751
P61769	Beta-2-microglobulin OS=Homo sapiens GN=B2M PE=1 SV=1 - [B2MG_HUMAN]	85.4596	35.29	7	3	1.01496	14.1333	13.7059	6.52197
Q59F34	Ribosomal protein L28 variant (Fragment) OS=Homo sapiens PE=2 SV=1 - [Q59F34_HUMAN]	85.4155	38.95	5	4	1.09148	14.6231	10.6936	10.4185
Q15847	Adipose most abundant gene transcript 2 protein OS=Homo sapiens GN=APM2 PE=1 SV=1 - [APM2_HUMAN]	85.16	40.79	1	1	1.14431		7.84997	5.31299
P46109	Crk-like protein OS=Homo sapiens GN=CRKL PE=1 SV=1 - [CRKL_HUMAN]	85.1007	19.47	1	3	0.981833	4.90655	33.7559	6.7417
Q96RS6	NudC domain-containing protein 1 OS=Homo sapiens GN=NUDCD1 PE=1 SV=2 - [NUDC1_HUMAN]	84.7278	7.2	2	2	0.891317	17.2956	66.7133	5.10986
F2Z3P9	NADH dehydrogenase [ubiquinone] 1 beta subcomplex subunit 4 OS=Homo sapiens GN=NDUFB4 PE=4 SV=1 - [F2Z3P9_HUMAN]	84.645	42.03	3	2	0.953054	4.2513	8.0503	10.0962
E9PS44	Interferon-induced transmembrane protein 3 OS=Homo sapiens GN=IFITM3 PE=4 SV=1 - [E9PS44_HUMAN]	84.57	36.61	10	2	1.01892	30.0212	12.2474	7.41553
A0JLS5	TBL3 protein (Fragment) OS=Homo sapiens GN=TBL3 PE=2 SV=1 - [A0JLS5_HUMAN]	84.3361	9.65	3	4	0.943594	16.2764	63.0524	7.04932
B4DZ28	cDNA FLJ53577, highly similar to pre-mRNA-splicing factor ATP-dependentRNA helicase DHX16 (EC 3.6.1.-) OS=Homo sapiens PE=2 SV=1 - [B4DZ28_HUMAN]	84.2378	3.57	5	2	1.02339	10.7874	112.385	6.82959
Q9Y3B3	Transmembrane emp24 domain-containing protein 7 OS=Homo sapiens GN=TMED7 PE=1 SV=2 - [TMED7_HUMAN]	83.9674	14.73	4	3	1.04193	9.9649	25.1556	6.88818
B7Z9V0	cDNA, FLJ78964, highly similar to Coronin-1C OS=Homo sapiens PE=2 SV=1 - [B7Z9V0_HUMAN]	83.93	9.9	9	3	1.21622	12.4011	34.4675	7.7085
Q14257	Reticulocalbin-2 OS=Homo sapiens GN=RCN2 PE=1 SV=1 - [RCN2_HUMAN]	83.9197	15.77	4	3	1.0126	0.54363	36.8536	4.39893
P13674	Prolyl 4-hydroxylase subunit alpha-1 OS=Homo sapiens GN=P4HA1 PE=1 SV=2 - [P4HA1_HUMAN]	83.7294	7.49	2	3	1.0371	4.40577	61.011	6.01123
A6NL93	Non-histone chromosomal protein HMG-14 OS=Homo sapiens GN=HMGN1 PE=4 SV=1 - [A6NL93_HUMAN]	83.6933	26.67	6	2	1.0064	1.09206	9.52992	9.0708
P31415	Calsequestrin-1 OS=Homo sapiens GN=CASQ1 PE=1 SV=3 - [CASQ1_HUMAN]	83.69	6.06	2	2	1.28697	6.98209	45.1319	4.15771
E5RJW4	Pre-mRNA-splicing factor RBM22 (Fragment) OS=Homo sapiens GN=RBM22 PE=4 SV=1 - [E5RJW4_HUMAN]	83.6	10.61	3	1	0.978672		20.7551	8.82178
E7EX53	Ribosomal protein L15 (Fragment) OS=Homo sapiens GN=RPL15 PE=3 SV=1 - [E7EX53_HUMAN]	83.3155	17.29	5	2	0.934294	14.889	15.7125	11.0044
B5MCN0	Atlastin-2 OS=Homo sapiens GN=ATL2 PE=4 SV=1 - [B5MCN0_HUMAN]	83.08	4.6	4	1	0.957845		47.37	7.85498
A8K8G0	Hepatoma-derived growth factor OS=Homo sapiens GN=HDGF PE=2 SV=1 - [A8K8G0_HUMAN]	82.7894	35.58	5	5	0.979689	15.3572	22.95	4.55127
Q8TDB6	E3 ubiquitin-protein ligase DTX3L OS=Homo sapiens GN=DTX3L PE=1 SV=1 - [DTX3L_HUMAN]	82.693	9.32	1	4	0.897253	2.56329	83.5013	8.06006
G3V2K7	Transmembrane emp24 domain-containing protein 10 OS=Homo sapiens GN=TMED10 PE=3 SV=1 - [G3V2K7_HUMAN]	82.6133	28.76	4	3	1.04981	5.64445	16.8937	6.52197
B4DRS4	cDNA FLJ60139, highly similar to Homo sapiens HIV TAT specific factor 1 (HTATSF1), mRNA OS=Homo sapiens PE=2 SV=1 - [B4DRS4_HUMAN]	82.5149	4.72	2	2	1.02898	15.2633	81.9719	4.42432
B4DY23	cDNA FLJ61188, highly similar to Basigin OS=Homo sapiens PE=2 SV=1 - [B4DY23_HUMAN]	82.33	21.76	7	4	0.990217	10.19	28.4143	6.01123
B4DX99	Malic enzyme OS=Homo sapiens PE=2 SV=1 - [B4DX99_HUMAN]	82.3	4.43	5	1	1.04379	15.4788	44.922	5.21143
B4DUS9	3'(2'),5'-bisphosphate nucleotidase 1 OS=Homo sapiens GN=BPNT1 PE=2 SV=1 - [B4DUS9_HUMAN]	82.2796	17.65	8	3	0.884237	4.23897	29.1703	8.27979
P49792	E3 SUMO-protein ligase RanBP2 OS=Homo sapiens GN=RANBP2 PE=1 SV=2 - [RBP2_HUMAN]	82.2033	2.92	2	7	1.0478	3.06066	357.974	6.20166
Q9BQQ5	Ribosomal protein L27a OS=Homo sapiens GN=L27a PE=2 SV=1 - [Q9BQQ5_HUMAN]	82.0605	27.36	6	3	0.983738	9.05264	12.0074	11.4585
Q6PJM8	RRP1B protein (Fragment) OS=Homo sapiens GN=RRP1B PE=2 SV=1 - [Q6PJM8_HUMAN]	81.94	7.6	2	2	0.959289	9.23785	46.9315	8.93896
Q5QNZ2	ATP synthase subunit b, mitochondrial OS=Homo sapiens GN=ATP5F1 PE=2 SV=1 - [Q5QNZ2_HUMAN]	81.794	19.49	4	3	0.959535	3.1532	22.2608	9.26123
Q8IXW7	FMR1 protein OS=Homo sapiens GN=FMR1 PE=2 SV=1 - [Q8IXW7_HUMAN]	81.55	11.11	12	2	0.922087	16.6198	34.0932	5.99854
P09543	2',3'-cyclic-nucleotide 3'-phosphodiesterase OS=Homo sapiens GN=CNP PE=1 SV=2 - [CN37_HUMAN]	81.54	9.26	3	3	0.933435	10.34	47.5487	9.0708
P61106	Ras-related protein Rab-14 OS=Homo sapiens GN=RAB14 PE=1 SV=4 - [RAB14_HUMAN]	81.4	24.19	49	4	1.02799	8.8722	23.8819	6.21436
K7EP07	Tubulin-folding cofactor B (Fragment) OS=Homo sapiens GN=TBCB PE=4 SV=1 - [K7EP07_HUMAN]	81.27	17.06	7	2	0.897512	0.0737261	19.2964	5.33838
J3KQ96	Treacle protein (Fragment) OS=Homo sapiens GN=TCOF1 PE=4 SV=1 - [J3KQ96_HUMAN]	80.5053	4.03	7	4	0.969931	8.82071	144.04	8.29443
Q96ME4	cDNA FLJ32471 fis, clone SKNMC2000322, highly similar to Peptidyl-tRNA hydrolase 2, mitochondrial (EC 3.1.1.29) OS=Homo sapiens PE=2 SV=2 - [Q96ME4_HUMAN]	80.38	23.46	3	2	1.04184	2.51937	19.151	8.73389
P09132	Signal recognition particle 19 kDa protein OS=Homo sapiens GN=SRP19 PE=1 SV=3 - [SRP19_HUMAN]	80.37	20.14	1	2	0.974842	12.0556	16.1454	9.84717
B3KPH8	Lon protease homolog OS=Homo sapiens PE=2 SV=1 - [B3KPH8_HUMAN]	79.92	9.44	13	4	0.907932	10.4258	85.5016	6.11279
Q9NYD3	Prothymosin alpha OS=Homo sapiens GN=PTMA PE=4 SV=1 - [Q9NYD3_HUMAN]	79.908	23.81	6	1	1.17767		11.3426	3.78955
Q6IPJ9	Ladinin 1 OS=Homo sapiens GN=LAD1 PE=2 SV=1 - [Q6IPJ9_HUMAN]	79.8999	6.38	5	2	0.947019	2.06006	57.0678	9.59814
B4DT77	Annexin OS=Homo sapiens GN=ANXA7 PE=2 SV=1 - [B4DT77_HUMAN]	79.8678	21.43	7	5	1.03256	2.22475	37.7809	7.18115
J3KS05	Chromobox protein homolog 1 (Fragment) OS=Homo sapiens GN=CBX1 PE=4 SV=1 - [J3KS05_HUMAN]	79.7539	39.08	6	3	1.01623	7.80958	20.115	5.021
H7BYW1	Ras-related protein Rab-6A (Fragment) OS=Homo sapiens GN=RAB6A PE=3 SV=1 - [H7BYW1_HUMAN]	79.7	12.64	57	1	1.03628		19.8432	7.1958
E9PHS0	LanC-like protein 1 (Fragment) OS=Homo sapiens GN=LANCL1 PE=4 SV=1 - [E9PHS0_HUMAN]	79.4867	17.35	6	2	0.905724	11.1494	22.0282	8.14795
B4DF38	Platelet-activating factor acetylhydrolase IB subunit alpha OS=Homo sapiens GN=PAFAH1B1 PE=2 SV=1 - [B4DF38_HUMAN]	79.41	7.32	4	1	1.11752		23.4024	7.29834
Q9Y3Y2	Chromatin target of PRMT1 protein OS=Homo sapiens GN=CHTOP PE=1 SV=2 - [CHTOP_HUMAN]	79.13	5.24	1	1	0.939015		26.3803	12.2349
B4DP09	cDNA FLJ53072, highly similar to Calponin-3 OS=Homo sapiens PE=2 SV=1 - [B4DP09_HUMAN]	79.01	15.9	5	2	0.950173	9.18984	31.3762	6.55127
C9J352	Importin subunit alpha-1 (Fragment) OS=Homo sapiens GN=KPNA1 PE=4 SV=1 - [C9J352_HUMAN]	79.01	10.65	7	1	0.933418	12.7947	19.3767	5.77002
Q5T1D1	Ribosomal protein L29 (RPL29) pseudogene OS=Homo sapiens GN=RP11-632C17__A.1-001 PE=4 SV=2 - [Q5T1D1_HUMAN]	78.98	9.55	3	1	1.05557	12.5818	17.3567	11.2388
P14174	Macrophage migration inhibitory factor OS=Homo sapiens GN=MIF PE=1 SV=4 - [MIF_HUMAN]	78.9478	18.26	1	1	0.929945	7.40101	12.4682	7.88428
A8K9U0	cDNA FLJ78260, highly similar to Homo sapiens RNA binding motif protein 4, mRNA OS=Homo sapiens PE=2 SV=1 - [A8K9U0_HUMAN]	78.9018	19.51	4	4	1.04555	4.48142	40.2586	7.07861
O95865	N(G),N(G)-dimethylarginine dimethylaminohydrolase 2 OS=Homo sapiens GN=DDAH2 PE=1 SV=1 - [DDAH2_HUMAN]	78.6305	22.11	4	4	0.941741	13.6698	29.6255	6.01123
Q3MNE1	Adaptor-related protein complex 3 beta 1 subunit (Fragment) OS=Homo sapiens PE=2 SV=1 - [Q3MNE1_HUMAN]	78.61	9.25	5	5	1.02835	4.98094	89.4859	5.61768
O60884	DnaJ homolog subfamily A member 2 OS=Homo sapiens GN=DNAJA2 PE=1 SV=1 - [DNJA2_HUMAN]	78.5345	11.65	1	2	0.983732	6.5693	45.7166	6.48096
M0QZS6	SUMO-activating enzyme subunit 1 OS=Homo sapiens GN=SAE1 PE=2 SV=1 - [M0QZS6_HUMAN]	78.45	20	5	3	0.894091	0.367476	29.4041	4.98291
F5GX50	Diablo homolog, mitochondrial (Fragment) OS=Homo sapiens GN=DIABLO PE=4 SV=1 - [F5GX50_HUMAN]	78.3196	21.71	11	2	0.94479	2.20894	14.5623	5.21143
G3V153	Caprin-1 OS=Homo sapiens GN=CAPRIN1 PE=4 SV=1 - [G3V153_HUMAN]	78.1751	7.01	6	3	1.01101	7.84667	70.31	5.021
B4DG62	cDNA FLJ56506, highly similar to Hexokinase-1 (EC 2.7.1.1) OS=Homo sapiens PE=2 SV=1 - [B4DG62_HUMAN]	78.0914	9.07	11	7	1.15056	14.4471	102.246	6.80029
P18583	Protein SON OS=Homo sapiens GN=SON PE=1 SV=4 - [SON_HUMAN]	78.06	1.2	3	2	0.916194	3.36572	263.664	5.64307
P61081	NEDD8-conjugating enzyme Ubc12 OS=Homo sapiens GN=UBE2M PE=1 SV=1 - [UBC12_HUMAN]	78.0352	19.67	2	3	0.908901	4.38796	20.8866	7.69385
Q04760	Lactoylglutathione lyase OS=Homo sapiens GN=GLO1 PE=1 SV=4 - [LGUL_HUMAN]	78.03	21.2	2	3	0.866693	0.227008	20.7642	5.31299
B3KUJ0	cDNA FLJ39996 fis, clone STOMA2002166, highly similar to Splicing factor 3B subunit 4 OS=Homo sapiens PE=2 SV=1 - [B3KUJ0_HUMAN]	77.84	3.3	3	1	0.974462	0.249787	44.4552	8.23584
Q9NTZ6	RNA-binding protein 12 OS=Homo sapiens GN=RBM12 PE=1 SV=1 - [RBM12_HUMAN]	77.71	5.69	4	4	1.03494	4.31407	97.3334	8.63135
B4DEI4	cDNA FLJ54595, highly similar to Golgi reassembly-stacking protein 2 OS=Homo sapiens PE=2 SV=1 - [B4DEI4_HUMAN]	77.6301	8.15	5	2	0.965674	9.99041	42.0186	5.07178
O43678	NADH dehydrogenase [ubiquinone] 1 alpha subcomplex subunit 2 OS=Homo sapiens GN=NDUFA2 PE=1 SV=3 - [NDUA2_HUMAN]	77.59	21.21	1	1	0.820463		10.9148	9.56885
H3BNK3	Acyl carrier protein (Fragment) OS=Homo sapiens GN=NDUFAB1 PE=3 SV=1 - [H3BNK3_HUMAN]	77.58	12.61	2	1	1.07202	4.72164	12.2012	4.62744
Q5T123	SH3 domain binding glutamic acid-rich protein like 3 OS=Homo sapiens GN=SH3BGRL3 PE=2 SV=1 - [Q5T123_HUMAN]	77.54	17.05	4	1	1.09821		9.37476	9.36377
H0YN14	Importin-4 OS=Homo sapiens GN=IPO4 PE=4 SV=1 - [H0YN14_HUMAN]	77.5304	4.06	13	2	0.980353	0.684404	101.425	5.04639
B4DU91	cDNA FLJ55368, highly similar to Epsin-1 OS=Homo sapiens PE=2 SV=1 - [B4DU91_HUMAN]	77.38	4.29	2	1	0.929487		55.7975	4.7417
P14406	Cytochrome c oxidase subunit 7A2, mitochondrial OS=Homo sapiens GN=COX7A2 PE=1 SV=1 - [CX7A2_HUMAN]	77.21	27.71	6	2	0.948412	0.100414	9.39011	9.75928
Q14651	Plastin-1 OS=Homo sapiens GN=PLS1 PE=1 SV=2 - [PLSI_HUMAN]	77.1933	4.29	1	1	0.97172		70.2093	5.41455
P56385	ATP synthase subunit e, mitochondrial OS=Homo sapiens GN=ATP5I PE=1 SV=2 - [ATP5I_HUMAN]	77.1079	14.49	1	1	0.988678	1.72372	7.92833	9.34912
F2Z2C0	Exosome complex exonuclease RRP44 OS=Homo sapiens GN=DIS3 PE=4 SV=1 - [F2Z2C0_HUMAN]	77.0413	6.98	5	3	0.963262	2.44461	63.5773	6.40479
Q9H773	dCTP pyrophosphatase 1 OS=Homo sapiens GN=DCTPP1 PE=1 SV=1 - [DCTP1_HUMAN]	77.0388	21.18	2	3	0.897979	2.46056	18.6694	5.03369
P00492	Hypoxanthine-guanine phosphoribosyltransferase OS=Homo sapiens GN=HPRT1 PE=1 SV=2 - [HPRT_HUMAN]	77.031	25.23	2	3	1.06126	13.5522	24.5636	6.68311
P05976	Myosin light chain 1/3, skeletal muscle isoform OS=Homo sapiens GN=MYL1 PE=1 SV=3 - [MYL1_HUMAN]	76.7232	8.25	10	2	1.4483	18.0158	21.1318	5.03369
Q86TY5	Full-length cDNA clone CS0DI041YE05 of Placenta of Homo sapiens (human) OS=Homo sapiens PE=2 SV=1 - [Q86TY5_HUMAN]	76.5631	29.75	6	3	1.0892	3.94185	13.8882	9.15869
Q15008	26S proteasome non-ATPase regulatory subunit 6 OS=Homo sapiens GN=PSMD6 PE=1 SV=1 - [PSMD6_HUMAN]	76.0867	11.31	7	4	1.01725	7.72696	45.5023	5.61768
Q96HE7	ERO1-like protein alpha OS=Homo sapiens GN=ERO1L PE=1 SV=2 - [ERO1A_HUMAN]	75.9079	6.2	3	2	0.987479	6.91769	54.3581	5.68115
B4DQX7	Zyxin OS=Homo sapiens GN=ZYX PE=2 SV=1 - [B4DQX7_HUMAN]	75.7413	16.39	10	4	1.01961	3.63471	45.046	8.22119
O60739	Eukaryotic translation initiation factor 1b OS=Homo sapiens GN=EIF1B PE=1 SV=2 - [EIF1B_HUMAN]	75.72	33.63	4	2	1.02148	8.51654	12.8157	7.37158
O00151	PDZ and LIM domain protein 1 OS=Homo sapiens GN=PDLIM1 PE=1 SV=4 - [PDLI1_HUMAN]	75.67	9.42	1	1	0.932984		36.049	7.02002
Q3ZCW5	SUCLG2 protein (Fragment) OS=Homo sapiens GN=SUCLG2 PE=2 SV=1 - [Q3ZCW5_HUMAN]	75.45	8.84	6	2	0.988078	8.54653	38.7433	5.31299
B4DZB5	cDNA FLJ60988, highly similar to Serine hydroxymethyltransferase, cytosolic (EC 2.1.2.1) OS=Homo sapiens PE=2 SV=1 - [B4DZB5_HUMAN]	75.1279	13.54	8	1	0.869955		25.4425	6.04932
K7EQA1	Programmed cell death protein 5 OS=Homo sapiens GN=PDCD5 PE=4 SV=1 - [K7EQA1_HUMAN]	75	27.59	5	2	0.976469	5.67675	9.99825	8.99756
H3BM67	Nucleolar protein 3 (Fragment) OS=Homo sapiens GN=NOL3 PE=4 SV=1 - [H3BM67_HUMAN]	74.91	13.67	7	1	0.965609		15.0125	5.04639
B4DLR8	NAD(P)H dehydrogenase [quinone] 1 OS=Homo sapiens GN=NQO1 PE=2 SV=1 - [B4DLR8_HUMAN]	74.847	16.34	6	2	1.10443	21.6685	22.7789	8.49951
Q9H6R4	Nucleolar protein 6 OS=Homo sapiens GN=NOL6 PE=1 SV=2 - [NOL6_HUMAN]	74.64	5.06	4	3	0.868311	4.2959	127.513	7.63525
A8MYJ1	A kinase (PRKA) anchor protein 13, isoform CRA_a OS=Homo sapiens GN=AKAP13 PE=4 SV=2 - [A8MYJ1_HUMAN]	74.63	1.61	3	1	0.77639		120.108	8.52881
B5BUD2	Replication factor C 2 isoform 1 (Fragment) OS=Homo sapiens GN=RFC2 PE=2 SV=1 - [B5BUD2_HUMAN]	74.5	5.37	2	1	0.988151		39.1601	6.44287
Q8WVW9	Similar to signal recognition particle 9kD (Fragment) OS=Homo sapiens PE=2 SV=1 - [Q8WVW9_HUMAN]	74.49	24.44	2	1	1.0554		5.25267	5.94775
Q9UJU6	Drebrin-like protein OS=Homo sapiens GN=DBNL PE=1 SV=1 - [DBNL_HUMAN]	74.46	14.65	13	4	0.911104	7.87972	48.1776	5.04639
O75607	Nucleoplasmin-3 OS=Homo sapiens GN=NPM3 PE=1 SV=3 - [NPM3_HUMAN]	74.32	17.98	1	2	1.07296	10.1487	19.3314	4.62744
Q8WY22	BRI3-binding protein OS=Homo sapiens GN=BRI3BP PE=1 SV=1 - [BRI3B_HUMAN]	73.9216	14.34	1	2	1.13103	2.97186	27.8178	9.43701
F8VQR7	Cysteine and glycine-rich protein 2 OS=Homo sapiens GN=CSRP2 PE=4 SV=1 - [F8VQR7_HUMAN]	73.9068	8.02	3	1	0.918678	2.15874	20.6637	8.41162
Q9NZB2	Constitutive coactivator of PPAR-gamma-like protein 1 OS=Homo sapiens GN=FAM120A PE=1 SV=2 - [F120A_HUMAN]	73.8368	3.94	1	3	0.969963	11.0663	121.811	8.88037
Q9H9J2	39S ribosomal protein L44, mitochondrial OS=Homo sapiens GN=MRPL44 PE=1 SV=1 - [RM44_HUMAN]	73.79	5.72	1	1	0.924357		37.5117	8.39697
P20674	Cytochrome c oxidase subunit 5A, mitochondrial OS=Homo sapiens GN=COX5A PE=1 SV=2 - [COX5A_HUMAN]	73.75	14	8	2	1.09754	16.6792	16.7517	6.78564
Q5T3Q7	HEAT repeat containing 1 OS=Homo sapiens GN=HEATR1 PE=2 SV=1 - [Q5T3Q7_HUMAN]	73.7311	2.13	8	3	0.978707	6.36842	233.127	6.59521
P35237	Serpin B6 OS=Homo sapiens GN=SERPINB6 PE=1 SV=3 - [SPB6_HUMAN]	73.727	17.29	2	4	1.15308	5.74798	42.5941	5.2749
C9JTY3	Protein TFG (Fragment) OS=Homo sapiens GN=TFG PE=4 SV=1 - [C9JTY3_HUMAN]	73.7099	22.66	10	2	1.10001	1.87129	14.7498	5.36377
Q08ES8	Cell growth-inhibiting protein 34 OS=Homo sapiens PE=2 SV=1 - [Q08ES8_HUMAN]	73.4901	16.95	4	3	1.11012	7.72083	20.0816	9.59814
E9PIR7	Thioredoxin reductase 1, cytoplasmic OS=Homo sapiens GN=TXNRD1 PE=3 SV=1 - [E9PIR7_HUMAN]	73.3081	12.86	26	4	0.915497	14.8821	53.1331	6.17627
A8K9U6	cDNA FLJ76121, highly similar to Homo sapiens zinc finger CCCH-type, antiviral 1 (ZC3HAV1), transcript variant 1, mRNA OS=Homo sapiens PE=2 SV=1 - [A8K9U6_HUMAN]	73.165	4.66	4	3	0.974931	3.19392	101.392	8.35303
D6RFM0	Ubiquitin-conjugating enzyme E2 D2 (Fragment) OS=Homo sapiens GN=UBE2D2 PE=3 SV=1 - [D6RFM0_HUMAN]	73.1133	35.71	6	2	0.930142	14.4354	11.0576	6.75635
P50440	Glycine amidinotransferase, mitochondrial OS=Homo sapiens GN=GATM PE=1 SV=1 - [GATM_HUMAN]	73.11	8.75	2	2	1.03247	0.0971275	48.4243	8.04541
B4DKJ4	cDNA FLJ57738, highly similar to Translationally-controlled tumor protein OS=Homo sapiens PE=2 SV=1 - [B4DKJ4_HUMAN]	73.0483	23.94	10	3	1.11711	7.70885	16.0938	4.67822
H3BSK4	E3 ubiquitin-protein ligase ARIH1 OS=Homo sapiens GN=ARIH1 PE=4 SV=1 - [H3BSK4_HUMAN]	72.79	8.38	3	1	0.894923	4.17208	17.6058	3.82764
G3V1D1	Ferritin OS=Homo sapiens GN=FTH1 PE=3 SV=1 - [G3V1D1_HUMAN]	72.7677	34.51	10	3	1.09984	8.70826	12.8683	5.30029
E9PPJ5	Midkine (Fragment) OS=Homo sapiens GN=MDK PE=4 SV=1 - [E9PPJ5_HUMAN]	72.7518	24.43	3	3	0.757279	7.01285	14.3643	9.53955
P49756	RNA-binding protein 25 OS=Homo sapiens GN=RBM25 PE=1 SV=3 - [RBM25_HUMAN]	72.3481	7.35	3	5	1.02327	4.62648	100.124	6.31592
Q53TD0	Putative uncharacterized protein SP100 (Fragment) OS=Homo sapiens GN=SP100 PE=2 SV=1 - [Q53TD0_HUMAN]	72.28	2.97	7	1	0.934096		96.4893	8.30908
Q9Y3B4	Pre-mRNA branch site protein p14 OS=Homo sapiens GN=SF3B14 PE=1 SV=1 - [PM14_HUMAN]	72.22	28	1	3	0.999921	1.64807	14.5756	9.37842
Q59GY3	Arginine/serine-rich splicing factor 6 variant (Fragment) OS=Homo sapiens PE=2 SV=1 - [Q59GY3_HUMAN]	72.1867	13.26	8	3	0.985663	11.1176	31.8461	10.9458
Q8TAT6	Nuclear protein localization protein 4 homolog OS=Homo sapiens GN=NPLOC4 PE=1 SV=3 - [NPL4_HUMAN]	72.09	9.21	5	4	1.20039	7.21466	68.0769	6.37939
B3KVL0	cDNA FLJ16691 fis, clone TRACH3000692, highly similar to Paxillin OS=Homo sapiens PE=2 SV=1 - [B3KVL0_HUMAN]	72.08	5.94	6	2	1.08482	7.70198	64.1178	6.43018
B4DLS7	cDNA FLJ53454, highly similar to Interferon-induced protein with tetratricopeptide repeats 3 OS=Homo sapiens PE=2 SV=1 - [B4DLS7_HUMAN]	71.89	9	2	2	0.560102	62.696	35.1383	5.22412
A8K6A2	cDNA FLJ77317, highly similar to Homo sapiens retinoblastoma binding protein 7 (RBBP7), mRNA OS=Homo sapiens PE=2 SV=1 - [A8K6A2_HUMAN]	71.7249	6.59	11	1	1.00499		47.8082	5.08447
R4GN49	Protein S100-A2 OS=Homo sapiens GN=S100A2 PE=4 SV=1 - [R4GN49_HUMAN]	71.69	14.06	2	1	1.07049	5.72939	7.31953	4.48779
B4E300	cDNA FLJ52397, highly similar to ATP-dependent RNA helicase DDX24 (EC 3.6.1.-) OS=Homo sapiens PE=2 SV=1 - [B4E300_HUMAN]	71.6862	4.93	9	2	0.867492	20.3649	68.8582	9.12939
H0YJC0	26S protease regulatory subunit 10B (Fragment) OS=Homo sapiens GN=PSMC6 PE=4 SV=1 - [H0YJC0_HUMAN]	71.62	15.65	7	3	0.994038	10.3479	29.6324	6.40479
J3KS14	SAP30-binding protein (Fragment) OS=Homo sapiens GN=SAP30BP PE=4 SV=1 - [J3KS14_HUMAN]	71.5951	14.42	7	1	1.0654	3.32796	11.6972	4.24658
O00505	Importin subunit alpha-3 OS=Homo sapiens GN=KPNA3 PE=1 SV=2 - [IMA3_HUMAN]	71.56	8.25	4	2	0.9798	10.8696	57.7748	4.94482
P09234	U1 small nuclear ribonucleoprotein C OS=Homo sapiens GN=SNRPC PE=1 SV=1 - [RU1C_HUMAN]	71.286	16.98	3	2	0.891796	1.02426	17.3812	9.67139
H0YHI8	Protein phosphatase 1 regulatory subunit 12A (Fragment) OS=Homo sapiens GN=PPP1R12A PE=4 SV=1 - [H0YHI8_HUMAN]	71.25	8.72	5	2	0.977115	11.3632	40.5904	9.46631
K7ESH8	Ribonuclease P protein subunit p29 OS=Homo sapiens GN=POP4 PE=4 SV=1 - [K7ESH8_HUMAN]	71.17	35	4	1	0.86418		4.52733	9.99365
P19388	DNA-directed RNA polymerases I, II, and III subunit RPABC1 OS=Homo sapiens GN=POLR2E PE=1 SV=4 - [RPAB1_HUMAN]	71.05	8.1	1	1	0.94073		24.5357	5.94775
Q59GV2	RNA binding motif protein 14 variant (Fragment) OS=Homo sapiens PE=2 SV=1 - [Q59GV2_HUMAN]	70.9728	10.87	3	4	0.948957	3.56734	55.596	9.48096
P00918	Carbonic anhydrase 2 OS=Homo sapiens GN=CA2 PE=1 SV=2 - [CAH2_HUMAN]	70.89	11.15	1	2	1.12619	16.1624	29.2279	7.40088
Q6PKC2	CROP protein (Fragment) OS=Homo sapiens GN=CROP PE=2 SV=1 - [Q6PKC2_HUMAN]	70.8247	27.12	9	4	0.948396	0.751782	26.9988	8.20654
O95453	Poly(A)-specific ribonuclease PARN OS=Homo sapiens GN=PARN PE=1 SV=1 - [PARN_HUMAN]	70.7833	5.95	6	3	0.96499	3.86099	73.4048	6.20166
B4E2E5	cDNA FLJ56289, highly similar to Homo sapiens sperm specific antigen 2 (SSFA2), mRNA OS=Homo sapiens PE=2 SV=1 - [B4E2E5_HUMAN]	70.7522	3.78	9	3	0.985509	19.8621	119.133	5.33838
P51398	28S ribosomal protein S29, mitochondrial OS=Homo sapiens GN=DAP3 PE=1 SV=1 - [RT29_HUMAN]	70.41	11.81	10	3	0.844783	8.57273	45.5376	8.88037
B4DZ87	cDNA FLJ57240, highly similar to Mitochondrial proteins import receptor OS=Homo sapiens PE=2 SV=1 - [B4DZ87_HUMAN]	69.9367	8.98	4	4	1.01978	7.31226	56.8945	5.90967
B3KN28	cDNA FLJ13370 fis, clone PLACE1000653, highly similar to Phosphoacetylglucosamine mutase (EC 5.4.2.3) OS=Homo sapiens PE=2 SV=1 - [B3KN28_HUMAN]	69.2746	8.67	7	2	0.834567	13.5627	59.8283	6.25244
R4GN98	Protein S100-A6 (Fragment) OS=Homo sapiens GN=S100A6 PE=4 SV=1 - [R4GN98_HUMAN]	69.056	17.65	3	2	0.951756	0.138401	9.67506	5.45264
B4DNP0	cDNA FLJ59362, highly similar to Signal transducer and activator of transcription 3 OS=Homo sapiens PE=2 SV=1 - [B4DNP0_HUMAN]	69.0552	4.61	7	2	0.98637	5.69013	76.1134	6.30322
O94906	Pre-mRNA-processing factor 6 OS=Homo sapiens GN=PRPF6 PE=1 SV=1 - [PRP6_HUMAN]	68.82	9.67	1	7	0.968939	6.69456	106.858	8.25049
F8VRN8	LIM domain and actin-binding protein 1 OS=Homo sapiens GN=LIMA1 PE=4 SV=1 - [F8VRN8_HUMAN]	68.37	3.09	6	1	0.912648		43.1637	8.51416
Q9UNZ2	NSFL1 cofactor p47 OS=Homo sapiens GN=NSFL1C PE=1 SV=2 - [NSF1C_HUMAN]	68.28	15.14	3	1	1.14989		40.5483	5.09717
E9PN17	ATP synthase subunit g, mitochondrial OS=Homo sapiens GN=ATP5L PE=4 SV=1 - [E9PN17_HUMAN]	68.09	31.58	2	2	1.00698	16.3701	8.44668	10.2866
U3KQ26	Forkhead box protein K1 (Fragment) OS=Homo sapiens GN=FOXK1 PE=4 SV=1 - [U3KQ26_HUMAN]	68.02	14.68	5	1	1.03052	4.10462	11.4928	7.34229
E9PGT1	Translin OS=Homo sapiens GN=TSN PE=4 SV=1 - [E9PGT1_HUMAN]	67.93	28.7	6	5	0.983386	2.83705	25.5565	6.88818
F5H2U8	High mobility group protein HMGI-C OS=Homo sapiens GN=HMGA2 PE=4 SV=1 - [F5H2U8_HUMAN]	67.9167	35.35	8	2	0.761788	7.87774	10.7608	12.0884
A8K1X7	cDNA FLJ75423, highly similar to Homo sapiens angiotensin II receptor-associated protein (AGTRAP), mRNA OS=Homo sapiens PE=2 SV=1 - [A8K1X7_HUMAN]	67.9	13.84	3	1	0.924346		17.3479	6.13818
Q13011	Delta(3,5)-Delta(2,4)-dienoyl-CoA isomerase, mitochondrial OS=Homo sapiens GN=ECH1 PE=1 SV=2 - [ECH1_HUMAN]	67.8767	16.16	2	4	0.976696	2.83473	35.7934	8.00146
Q9NX46	Poly(ADP-ribose) glycohydrolase ARH3 OS=Homo sapiens GN=ADPRHL2 PE=1 SV=1 - [ARHL2_HUMAN]	67.8703	3.86	1	1	0.996744	3.39635	38.9222	5.07178
O60701	UDP-glucose 6-dehydrogenase OS=Homo sapiens GN=UGDH PE=1 SV=1 - [UGDH_HUMAN]	67.8514	10.53	3	3	1.30782	13.2948	54.9893	7.12256
B4DE89	cDNA FLJ59472, highly similar to Tripeptidyl-peptidase 1 (EC3.4.14.9) OS=Homo sapiens PE=2 SV=1 - [B4DE89_HUMAN]	67.83	5.2	8	1	0.802631		37.7811	5.85889
Q9H6S3	Epidermal growth factor receptor kinase substrate 8-like protein 2 OS=Homo sapiens GN=EPS8L2 PE=1 SV=2 - [ES8L2_HUMAN]	67.7429	2.52	1	1	0.94629	22.9969	80.5701	6.84424
P01008	Antithrombin-III OS=Homo sapiens GN=SERPINC1 PE=1 SV=1 - [ANT3_HUMAN]	67.67	5.17	2	2	1.10845	3.58011	52.5689	6.7124
P50402	Emerin OS=Homo sapiens GN=EMD PE=1 SV=1 - [EMD_HUMAN]	67.6088	22.83	2	4	1.00383	11.4721	28.9759	5.50342
Q05CP8	CCDC6 protein (Fragment) OS=Homo sapiens GN=CCDC6 PE=2 SV=1 - [Q05CP8_HUMAN]	67.55	5.09	2	1	0.925442		38.1399	9.39307
B4DXB0	cDNA FLJ51133, highly similar to Ribonucleoside-diphosphate reductase large subunit (EC 1.17.4.1) OS=Homo sapiens PE=2 SV=1 - [B4DXB0_HUMAN]	67.51	7.02	12	3	0.964468	8.68285	64.7236	6.48096
Q2Q9B7	Glucose-6-phosphate 1-dehydrogenase (Fragment) OS=Homo sapiens GN=G6PD PE=2 SV=1 - [Q2Q9B7_HUMAN]	67.4378	14.11	11	5	1.06816	14.0379	54.8218	7.07861
P49720	Proteasome subunit beta type-3 OS=Homo sapiens GN=PSMB3 PE=1 SV=2 - [PSB3_HUMAN]	67.3775	23.9	4	3	1.01023	3.82572	22.9335	6.55127
P63173	60S ribosomal protein L38 OS=Homo sapiens GN=RPL38 PE=1 SV=2 - [RL38_HUMAN]	67.2703	28.57	3	2	0.912331	13.6488	8.21273	10.0962
Q7Z7H5	Transmembrane emp24 domain-containing protein 4 OS=Homo sapiens GN=TMED4 PE=1 SV=1 - [TMED4_HUMAN]	67.25	12.33	2	1	0.966461		25.9263	8.27979
B2RAQ8	cDNA, FLJ95058, highly similar to Homo sapiens carnitine palmitoyltransferase 1A (liver) (CPT1A),nuclear gene encoding mitochondrial protein, mRNA OS=Homo sapiens PE=2 SV=1 - [B2RAQ8_HUMAN]	67.2433	10.48	2	6	1.0053	6.78315	88.2827	8.5874
M9VTX9	Epidermal growth factor like-7 OS=Homo sapiens GN=EGFL7 PE=2 SV=1 - [M9VTX9_HUMAN]	66.71	5.13	2	1	1.21073		29.6975	8.25049
E9PI21	Estradiol 17-beta-dehydrogenase 12 (Fragment) OS=Homo sapiens GN=HSD17B12 PE=4 SV=1 - [E9PI21_HUMAN]	66.6944	15.85	5	2	1.00131	6.56735	17.7042	4.79248
O75940	Survival of motor neuron-related-splicing factor 30 OS=Homo sapiens GN=SMNDC1 PE=1 SV=1 - [SPF30_HUMAN]	66.6865	15.55	1	2	1.01999	0.127579	26.6945	7.23975
I3L3P7	40S ribosomal protein S15a OS=Homo sapiens GN=RPS15A PE=4 SV=1 - [I3L3P7_HUMAN]	66.663	26	9	3	0.95988	9.77443	11.4702	10.1548
F8VY03	Methionine aminopeptidase 2 (Fragment) OS=Homo sapiens GN=METAP2 PE=4 SV=1 - [F8VY03_HUMAN]	66.6273	18.54	10	2	0.953447	5.66738	19.7237	5.61768
B4E1D7	Pyridoxine-5'-phosphate oxidase OS=Homo sapiens GN=PNPO PE=2 SV=1 - [B4E1D7_HUMAN]	66.57	13.58	6	2	0.840423	0.499617	27.8048	7.40088
Q9Y3F4	Serine-threonine kinase receptor-associated protein OS=Homo sapiens GN=STRAP PE=1 SV=1 - [STRAP_HUMAN]	66.5221	21.43	4	5	1.09098	4.4422	38.414	5.12256
B4DWV9	cDNA FLJ53108, highly similar to Guanine nucleotide-binding protein alpha-13 subunit OS=Homo sapiens PE=2 SV=1 - [B4DWV9_HUMAN]	66.3917	6.53	16	1	1.06373		40.9491	7.98682
H0Y7F4	Guanine nucleotide-binding protein G(s) subunit alpha isoforms short (Fragment) OS=Homo sapiens GN=GNAS PE=4 SV=1 - [H0Y7F4_HUMAN]	66.3917	13.57	19	1	0.915057		22.7757	8.77783
Q53FE8	cDNA FLJ36526 fis, clone TRACH2003347, highly similar to NSFL1 cofactor p47 (Fragment) OS=Homo sapiens PE=2 SV=1 - [Q53FE8_HUMAN]	66.12	15.14	4	1	0.98858		40.5473	5.13525
Q14690	Protein RRP5 homolog OS=Homo sapiens GN=PDCD11 PE=1 SV=3 - [RRP5_HUMAN]	66.1131	3.53	3	5	0.942508	25.0494	208.57	8.86572
Q9UQ35	Serine/arginine repetitive matrix protein 2 OS=Homo sapiens GN=SRRM2 PE=1 SV=2 - [SRRM2_HUMAN]	66.0682	5.34	10	9	0.978496	10.3764	299.438	12.0591
B3KNM6	cDNA FLJ14968 fis, clone THYRO1000288, highly similar to CAAX prenyl protease 1 homolog (EC 3.4.24.84) OS=Homo sapiens PE=2 SV=1 - [B3KNM6_HUMAN]	66.0518	9.36	2	2	0.96562	11.8076	27.1081	8.67529
B2RD24	cDNA, FLJ96424 OS=Homo sapiens PE=2 SV=1 - [B2RD24_HUMAN]	66.03	5.73	3	3	0.932673	3.67662	79.5889	7.97217
Q9Y333	U6 snRNA-associated Sm-like protein LSm2 OS=Homo sapiens GN=LSM2 PE=1 SV=1 - [LSM2_HUMAN]	66	40	1	2	0.955426	0.809677	10.8276	6.52197
Q8NCW5	NAD(P)H-hydrate epimerase OS=Homo sapiens GN=APOA1BP PE=1 SV=2 - [NNRE_HUMAN]	65.8	22.57	5	4	1.01799	5.14056	31.6542	7.66455
D3DWL9	Cleavage and polyadenylation specific factor 1, 160kDa, isoform CRA_a OS=Homo sapiens GN=CPSF1 PE=4 SV=1 - [D3DWL9_HUMAN]	65.76	3.66	4	3	0.974789	3.40484	151.89	6.32861
B4E318	BRCA2 and CDKN1A-interacting protein OS=Homo sapiens GN=BCCIP PE=2 SV=1 - [B4E318_HUMAN]	65.76	11.45	3	2	1.03754	5.7126	29.7789	4.75439
B3KYB6	Phosphatidylinositol transfer protein beta isoform (Fragment) OS=Homo sapiens GN=PITPNB PE=4 SV=1 - [B3KYB6_HUMAN]	65.68	17.5	5	2	0.981511	3.54057	13.7727	5.2749
Q9UK76	Hematological and neurological expressed 1 protein OS=Homo sapiens GN=HN1 PE=1 SV=3 - [HN1_HUMAN]	65.67	61.04	4	4	1.05675	11.9776	16.0049	5.60498
Q6AI18	Putative uncharacterized protein DKFZp686M148 (Fragment) OS=Homo sapiens GN=DKFZp686M148 PE=2 SV=1 - [Q6AI18_HUMAN]	65.6349	19.35	12	2	1.00551	10.34	16.3379	8.55811
P62861	40S ribosomal protein S30 OS=Homo sapiens GN=FAU PE=1 SV=1 - [RS30_HUMAN]	65.61	16.95	2	1	1.00371	6.71655	6.64382	12.147
Q5QJE6	Deoxynucleotidyltransferase terminal-interacting protein 2 OS=Homo sapiens GN=DNTTIP2 PE=1 SV=2 - [TDIF2_HUMAN]	65.51	5.16	3	3	1.11674	6.78407	84.4179	6.16357
P00491	Purine nucleoside phosphorylase OS=Homo sapiens GN=PNP PE=1 SV=2 - [PNPH_HUMAN]	65.4633	9.69	5	2	1.10482	4.91578	32.0972	6.94678
K7EQQ8	tRNA (guanine(26)-N(2))-dimethyltransferase (Fragment) OS=Homo sapiens GN=TRMT1 PE=4 SV=1 - [K7EQQ8_HUMAN]	65.46	8.08	4	1	0.980834		32.7749	5.56689
C9J5D1	N-alpha-acetyltransferase 50 OS=Homo sapiens GN=NAA50 PE=4 SV=1 - [C9J5D1_HUMAN]	65.37	16.28	6	2	0.948287	6.25655	14.8768	8.55811
P54577	Tyrosine--tRNA ligase, cytoplasmic OS=Homo sapiens GN=YARS PE=1 SV=4 - [SYYC_HUMAN]	65.37	13.26	1	5	1.12712	3.79423	59.1061	7.04932
J3KRZ2	Cytoplasmic dynein 1 light intermediate chain 2 (Fragment) OS=Homo sapiens GN=DYNC1LI2 PE=4 SV=1 - [J3KRZ2_HUMAN]	65.36	18.48	4	1	1.13739		9.04358	11.0776
P04080	Cystatin-B OS=Homo sapiens GN=CSTB PE=1 SV=2 - [CYTB_HUMAN]	65.28	12.24	1	1	1.28999	3.24261	11.1326	7.56201
Q93034	Cullin-5 OS=Homo sapiens GN=CUL5 PE=1 SV=4 - [CUL5_HUMAN]	65.22	3.46	1	1	0.83435		90.8974	7.94287
B3KSV9	cDNA FLJ37148 fis, clone BRACE2025333, highly similar to Homo sapiens Na+/H+ exchange regulatory co-factor (NHERF) mRNA OS=Homo sapiens PE=2 SV=1 - [B3KSV9_HUMAN]	65.0388	10.26	5	2	1.18157	2.40276	29.4191	6.80029
P09110	3-ketoacyl-CoA thiolase, peroxisomal OS=Homo sapiens GN=ACAA1 PE=1 SV=2 - [THIK_HUMAN]	65	11.56	7	3	0.95857	7.99713	44.2639	8.44092
E9PR16	Nuclear pore complex protein Nup160 OS=Homo sapiens GN=NUP160 PE=4 SV=1 - [E9PR16_HUMAN]	64.8779	3.86	3	2	1.03948	14.2328	118.064	5.30029
Q96I60	6-phosphofructokinase (Fragment) OS=Homo sapiens GN=PFKM PE=2 SV=2 - [Q96I60_HUMAN]	64.8386	4.28	9	2	0.942174	4.07815	81.4914	7.62061
D6RJ96	Heat shock 70 kDa protein 4L (Fragment) OS=Homo sapiens GN=HSPA4L PE=3 SV=1 - [D6RJ96_HUMAN]	64.613	5.08	8	1	1.15938		59.1588	6.53662
E7ERW8	Protein diaphanous homolog 1 OS=Homo sapiens GN=DIAPH1 PE=4 SV=1 - [E7ERW8_HUMAN]	64.5153	4.86	14	4	1.06994	5.17642	135.26	5.2749
Q9BTV4	Transmembrane protein 43 OS=Homo sapiens GN=TMEM43 PE=1 SV=1 - [TMM43_HUMAN]	64.37	13.5	2	2	0.946071	8.839	44.8472	8.1333
H0Y990	ATP-binding cassette sub-family E member 1 (Fragment) OS=Homo sapiens GN=ABCE1 PE=4 SV=1 - [H0Y990_HUMAN]	64.3	35.37	2	1	0.940964		16.2257	8.80713
B4DJB4	cDNA FLJ55931, highly similar to Isocitrate dehydrogenase OS=Homo sapiens PE=2 SV=1 - [B4DJB4_HUMAN]	64.2972	19.3	10	5	1.03752	2.28683	34.4834	6.44287
F5H6P7	Protein mago nashi homolog 2 OS=Homo sapiens GN=MAGOHB PE=4 SV=1 - [F5H6P7_HUMAN]	64.2184	30.39	7	2	1.03013	0.125437	11.7912	5.51611
H3BMH2	Ras-related protein Rab-11A (Fragment) OS=Homo sapiens GN=RAB11A PE=3 SV=1 - [H3BMH2_HUMAN]	64.1202	33.55	8	5	1.06243	9.16636	17.6571	8.33838
Q5TFE4	5'-nucleotidase domain-containing protein 1 OS=Homo sapiens GN=NT5DC1 PE=1 SV=1 - [NT5D1_HUMAN]	64.1152	13.63	4	4	0.985687	6.61292	51.8119	6.354
H0Y512	Adipocyte plasma membrane-associated protein (Fragment) OS=Homo sapiens GN=APMAP PE=4 SV=1 - [H0Y512_HUMAN]	64.0704	9.54	2	2	1.10327	22.7606	45.3761	5.65576
Q9UKD2	mRNA turnover protein 4 homolog OS=Homo sapiens GN=MRTO4 PE=1 SV=2 - [MRT4_HUMAN]	64.01	10.04	1	2	1.0101	1.73108	27.5429	8.29443
H0Y9M8	NADH dehydrogenase [ubiquinone] iron-sulfur protein 4, mitochondrial (Fragment) OS=Homo sapiens GN=NDUFS4 PE=4 SV=1 - [H0Y9M8_HUMAN]	63.92	12.93	2	1	1.13421	8.55269	13.4901	10.814
B3KP82	cDNA FLJ31376 fis, clone NESOP1000010, highly similar to Homo sapiens zinc finger RNA binding protein (ZFR), mRNA OS=Homo sapiens PE=2 SV=1 - [B3KP82_HUMAN]	63.88	12.5	3	1	1.0189		14.3772	6.56592
Q9NX63	Coiled-coil-helix-coiled-coil-helix domain-containing protein 3, mitochondrial OS=Homo sapiens GN=CHCHD3 PE=1 SV=1 - [CHCH3_HUMAN]	63.7718	15.86	5	3	0.963733	5.38878	26.1362	8.27979
A6PVX3	26S proteasome non-ATPase regulatory subunit 4 (Fragment) OS=Homo sapiens GN=PSMD4 PE=4 SV=1 - [A6PVX3_HUMAN]	63.7	13.79	3	1	0.997971		21.7694	7.10791
P10155	60 kDa SS-A/Ro ribonucleoprotein OS=Homo sapiens GN=TROVE2 PE=1 SV=2 - [RO60_HUMAN]	63.68	2.42	2	1	0.928279	6.04102	60.6312	8.03076
Q96CT7	Coiled-coil domain-containing protein 124 OS=Homo sapiens GN=CCDC124 PE=1 SV=1 - [CC124_HUMAN]	63.62	13.9	1	2	0.934753	6.98572	25.8196	9.53955
Q9H3N1	Thioredoxin-related transmembrane protein 1 OS=Homo sapiens GN=TMX1 PE=1 SV=1 - [TMX1_HUMAN]	63.61	7.5	3	2	1.00595	1.74255	31.7708	4.98291
B4DXI8	26S proteasome non-ATPase regulatory subunit 7 OS=Homo sapiens GN=PSMD7 PE=2 SV=1 - [B4DXI8_HUMAN]	63.56	28.34	5	4	0.98805	6.45349	28.28	7.62061
M0R268	U1 small nuclear ribonucleoprotein A (Fragment) OS=Homo sapiens GN=SNRPA PE=2 SV=1 - [M0R268_HUMAN]	63.5267	20.31	10	2	1.057	13.5693	28.3698	9.72998
P08579	U2 small nuclear ribonucleoprotein B'' OS=Homo sapiens GN=SNRPB2 PE=1 SV=1 - [RU2B_HUMAN]	63.5033	11.56	4	1	0.974448		25.4701	9.71533
F8VR50	Actin-related protein 2/3 complex subunit 3 (Fragment) OS=Homo sapiens GN=ARPC3 PE=4 SV=1 - [F8VR50_HUMAN]	63.41	15.48	6	1	1.04357		9.71999	7.92822
B4E241	Serine/arginine-rich-splicing factor 3 OS=Homo sapiens GN=SRSF3 PE=2 SV=1 - [B4E241_HUMAN]	63.3567	25	2	2	0.963569	5.24118	14.1942	10.0815
F5GXJ9	CD166 antigen OS=Homo sapiens GN=ALCAM PE=4 SV=1 - [F5GXJ9_HUMAN]	63.28	7.33	5	2	1.02924	2.43267	59.4913	6.1001
Q5SYZ4	Cellular retinoic acid binding protein 2 (Fragment) OS=Homo sapiens GN=CRABP2 PE=2 SV=1 - [Q5SYZ4_HUMAN]	63.2356	21.95	2	2	1.17387	8.4225	9.24577	5.45264
E5RFX7	Proline synthase co-transcribed bacterial homolog protein (Fragment) OS=Homo sapiens GN=PROSC PE=3 SV=1 - [E5RFX7_HUMAN]	63.23	9.49	5	1	0.941384		15.3299	7.10791
H0YI98	Dynactin subunit 2 (Fragment) OS=Homo sapiens GN=DCTN2 PE=4 SV=1 - [H0YI98_HUMAN]	63.13	7.09	10	1	1.24785		29.3085	6.80029
Q9Y3Z3	SAM domain and HD domain-containing protein 1 OS=Homo sapiens GN=SAMHD1 PE=1 SV=2 - [SAMH1_HUMAN]	62.8368	8.15	1	4	0.933222	9.5519	72.1548	7.13721
P20618	Proteasome subunit beta type-1 OS=Homo sapiens GN=PSMB1 PE=1 SV=2 - [PSB1_HUMAN]	62.7467	21.58	3	4	1.08727	9.79162	26.4724	8.1333
E9PIE4	Mitochondrial carrier homolog 2 (Fragment) OS=Homo sapiens GN=MTCH2 PE=3 SV=1 - [E9PIE4_HUMAN]	62.6686	16.35	5	3	0.985826	0.540152	28.6436	7.60596
Q16531	DNA damage-binding protein 1 OS=Homo sapiens GN=DDB1 PE=1 SV=1 - [DDB1_HUMAN]	62.506	11.67	16	11	1.0095	10.6968	126.887	5.26221
C9J0J7	Profilin-2 OS=Homo sapiens GN=PFN2 PE=4 SV=1 - [C9J0J7_HUMAN]	62.47	15.38	8	1	0.884988	7.40987	9.83408	9.17334
Q9Y295	Developmentally-regulated GTP-binding protein 1 OS=Homo sapiens GN=DRG1 PE=1 SV=1 - [DRG1_HUMAN]	62.3589	7.9	1	2	0.971459	4.95478	40.5168	8.89502
Q2NLD4	PURA protein (Fragment) OS=Homo sapiens GN=PURA PE=2 SV=1 - [Q2NLD4_HUMAN]	62.28	8.07	5	1	0.97235		31.9952	7.04932
H3BLU7	Aflatoxin B1 aldehyde reductase member 2 (Fragment) OS=Homo sapiens GN=AKR7A2 PE=4 SV=1 - [H3BLU7_HUMAN]	62.2584	16.88	5	4	1.00184	3.88927	34.6622	7.18115
Q8N1H4	cDNA FLJ40872 fis, clone TUTER2000283, highly similar to Homo sapiens transformer-2-beta (SFRS10) gene OS=Homo sapiens PE=2 SV=1 - [Q8N1H4_HUMAN]	62.0705	11.9	6	2	0.98499	3.8734	29.1832	10.6528
Q9GZL7	Ribosome biogenesis protein WDR12 OS=Homo sapiens GN=WDR12 PE=1 SV=2 - [WDR12_HUMAN]	62.03	11.11	2	3	0.944576	0.79994	47.6777	5.89697
Q15800	Methylsterol monooxygenase 1 OS=Homo sapiens GN=MSMO1 PE=1 SV=1 - [MSMO1_HUMAN]	62.01	4.78	1	1	1.16227		35.1926	7.2251
G1UI32	Pyridoxal kinase (Fragment) OS=Homo sapiens GN=PDXK PE=2 SV=1 - [G1UI32_HUMAN]	61.952	22.89	3	2	0.977402	11.624	18.9555	4.97021
F5GX77	tRNA methyltransferase 112 homolog OS=Homo sapiens GN=TRMT112 PE=4 SV=1 - [F5GX77_HUMAN]	61.8733	25.47	4	2	1.04231	2.28285	11.9643	8.07471
O00273	DNA fragmentation factor subunit alpha OS=Homo sapiens GN=DFFA PE=1 SV=1 - [DFFA_HUMAN]	61.87	4.83	2	1	0.731378		36.4995	4.79248
B4DN60	Asparagine--tRNA ligase, cytoplasmic OS=Homo sapiens GN=NARS PE=2 SV=1 - [B4DN60_HUMAN]	61.86	13.38	2	3	0.893709	0.953004	34.899	5.021
Q13347	Eukaryotic translation initiation factor 3 subunit I OS=Homo sapiens GN=EIF3I PE=1 SV=1 - [EIF3I_HUMAN]	61.8144	24.62	3	5	1.00857	11.4881	36.4786	5.64307
C9JNK6	Metaxin-2 OS=Homo sapiens GN=MTX2 PE=4 SV=1 - [C9JNK6_HUMAN]	61.7	15.46	6	2	1.0205	5.51738	23.628	6.78564
B2RDK6	cDNA, FLJ96656, highly similar to Homo sapiens SPFH domain family, member 1 (SPFH1), mRNA OS=Homo sapiens PE=2 SV=1 - [B2RDK6_HUMAN]	61.64	10.98	6	3	1.11256	5.17801	38.8873	7.86963
P02452	Collagen alpha-1(I) chain OS=Homo sapiens GN=COL1A1 PE=1 SV=5 - [CO1A1_HUMAN]	61.5567	2.66	3	3	1.37232	18.7183	138.857	5.79541
Q8N1G4	Leucine-rich repeat-containing protein 47 OS=Homo sapiens GN=LRRC47 PE=1 SV=1 - [LRC47_HUMAN]	61.5304	9.43	1	4	0.936426	3.3547	63.4337	8.27979
H0YIY8	Serine/threonine-protein phosphatase 4 regulatory subunit 3A (Fragment) OS=Homo sapiens GN=SMEK1 PE=4 SV=1 - [H0YIY8_HUMAN]	61.52	5.16	3	2	1.07343	3.58471	62.2483	4.80518
Q6PIM8	ACSL3 protein (Fragment) OS=Homo sapiens GN=ACSL3 PE=2 SV=1 - [Q6PIM8_HUMAN]	61.51	17.68	10	2	0.970826	11.4711	18.6077	7.18115
B4DJ24	cDNA FLJ58575, highly similar to Dolichyl-diphosphooligosaccharide--protein glycosyltransferase subunit STT3A (EC 2.4.1.119) OS=Homo sapiens PE=2 SV=1 - [B4DJ24_HUMAN]	61.4596	8.81	4	5	1.05529	4.18446	69.5751	7.81104
F8W7Q4	Protein FAM162A OS=Homo sapiens GN=FAM162A PE=4 SV=1 - [F8W7Q4_HUMAN]	61.345	19.44	5	2	1.04586	5.05323	16.5047	9.77393
M0QZK8	Gamma-glutamylcyclotransferase OS=Homo sapiens GN=GGCT PE=2 SV=1 - [M0QZK8_HUMAN]	61.3	12.62	4	1	0.955785		11.5708	4.91943
Q9Y3A4	Ribosomal RNA-processing protein 7 homolog A OS=Homo sapiens GN=RRP7A PE=1 SV=2 - [RRP7A_HUMAN]	61.2	5.71	1	1	0.861971		32.314	9.5835
O95786	Probable ATP-dependent RNA helicase DDX58 OS=Homo sapiens GN=DDX58 PE=1 SV=2 - [DDX58_HUMAN]	61.15	4.32	7	3	0.851505	11.3264	106.531	6.40479
P60903	Protein S100-A10 OS=Homo sapiens GN=S100A10 PE=1 SV=2 - [S10AA_HUMAN]	60.9767	17.53	3	2	1.09288	5.02631	11.1955	7.37158
B3KSG9	cDNA FLJ36188 fis, clone TESTI2027179, highly similar to Transmembrane 9 superfamily protein member 2 OS=Homo sapiens PE=2 SV=1 - [B3KSG9_HUMAN]	60.96	2.62	2	1	0.935774		65.3871	7.28369
F8WBH7	Proteasome assembly chaperone 1 OS=Homo sapiens GN=PSMG1 PE=4 SV=1 - [F8WBH7_HUMAN]	60.8132	22.22	3	1	0.966973	7.0017	7.17748	4.66553
B3KMR5	cDNA FLJ12434 fis, clone NT2RM1000037, highly similar to Homo sapiens KIAA0690 protein OS=Homo sapiens PE=2 SV=1 - [B3KMR5_HUMAN]	60.6653	4.93	4	4	0.929113	6.59677	143.581	8.74854
P55735	Protein SEC13 homolog OS=Homo sapiens GN=SEC13 PE=1 SV=3 - [SEC13_HUMAN]	60.6335	15.22	5	3	1.00941	9.5036	35.5181	5.47803
B4E3T7	cDNA FLJ55448, highly similar to Nuclear pore complex protein Nup133 OS=Homo sapiens PE=2 SV=1 - [B4E3T7_HUMAN]	60.6302	4.31	4	2	0.953028	5.59944	122.233	4.90674
Q99584	Protein S100-A13 OS=Homo sapiens GN=S100A13 PE=1 SV=1 - [S10AD_HUMAN]	60.61	20.41	1	2	0.992709	3.58149	11.4641	6.16357
P51884	Lumican OS=Homo sapiens GN=LUM PE=1 SV=2 - [LUM_HUMAN]	60.6	8.88	2	3	1.40028	3.20019	38.4048	6.60986
O00767	Acyl-CoA desaturase OS=Homo sapiens GN=SCD PE=1 SV=2 - [ACOD_HUMAN]	60.4	3.62	2	1	0.89167	3.36689	41.4961	8.99756
O00743	Serine/threonine-protein phosphatase 6 catalytic subunit OS=Homo sapiens GN=PPP6C PE=1 SV=1 - [PPP6_HUMAN]	60.35	13.44	3	2	0.893051	0.144994	35.1215	5.69385
Q8N995	cDNA FLJ38173 fis, clone FCBBF1000053, highly similar to HYDROXYMETHYLGLUTARYL-COA SYNTHASE, CYTOPLASMIC OS=Homo sapiens PE=2 SV=1 - [Q8N995_HUMAN]	60.1967	9.63	4	4	1.09428	4.86551	56.2029	5.41455
C9JP35	Protein FAM3C (Fragment) OS=Homo sapiens GN=FAM3C PE=4 SV=1 - [C9JP35_HUMAN]	60.19	22.94	3	2	1.09963	5.59989	11.5889	8.92432
P35270	Sepiapterin reductase OS=Homo sapiens GN=SPR PE=1 SV=1 - [SPRE_HUMAN]	60.18	5.75	1	1	1.02927		28.0308	8.04541
Q8TCS8	Polyribonucleotide nucleotidyltransferase 1, mitochondrial OS=Homo sapiens GN=PNPT1 PE=1 SV=2 - [PNPT1_HUMAN]	60.16	2.94	1	1	0.868494		85.8966	7.76709
C9JGI3	Thymidine phosphorylase (Fragment) OS=Homo sapiens GN=TYMP PE=4 SV=1 - [C9JGI3_HUMAN]	59.9733	15.51	4	4	0.980036	9.58518	46.0582	5.51611
B4DPZ3	cDNA FLJ53290, highly similar to Cytoplasmic dynein 1 intermediate chain 2 OS=Homo sapiens PE=2 SV=1 - [B4DPZ3_HUMAN]	59.82	6.51	7	2	0.941675	0.76513	70.4127	5.30029
H7C2B1	Nucleolar protein 7 (Fragment) OS=Homo sapiens GN=NOL7 PE=4 SV=1 - [H7C2B1_HUMAN]	59.73	12.05	2	1	1.13032		9.76741	9.99365
F5H303	Nucleolar complex protein 4 homolog (Fragment) OS=Homo sapiens GN=NOC4L PE=4 SV=1 - [F5H303_HUMAN]	59.68	7.78	2	1	0.962953		31.0523	9.5542
Q96CN7	Isochorismatase domain-containing protein 1 OS=Homo sapiens GN=ISOC1 PE=1 SV=3 - [ISOC1_HUMAN]	59.58	15.44	2	3	1.07311	0.61346	32.2161	7.38623
B4DTD7	cDNA FLJ59423, highly similar to Tyrosine-protein phosphatase non-receptor type6 (EC 3.1.3.48) OS=Homo sapiens PE=2 SV=1 - [B4DTD7_HUMAN]	59.56	3.6	5	1	1.02474		63.0587	7.2251
E7BSV0	Epidermal growth factor receptor variant A OS=Homo sapiens GN=EGFR PE=2 SV=1 - [E7BSV0_HUMAN]	59.3634	5.72	14	4	1.01186	9.92666	125.719	6.65381
J3KQ45	Trans-Golgi network integral membrane protein 2 OS=Homo sapiens GN=TGOLN2 PE=4 SV=1 - [J3KQ45_HUMAN]	59.36	6.17	3	2	1.0395	8.13245	47.8517	5.84619
Q9P0J7	E3 ubiquitin-protein ligase KCMF1 OS=Homo sapiens GN=KCMF1 PE=1 SV=2 - [KCMF1_HUMAN]	59.24	4.46	1	1	0.834257		41.9189	5.65576
B2R9I9	cDNA, FLJ94417, highly similar to Homo sapiens WD repeat domain 57 (U5 snRNP specific) (WDR57), mRNA OS=Homo sapiens PE=2 SV=1 - [B2R9I9_HUMAN]	59.23	14.57	3	3	0.875833	21.565	39.2417	8.41162
Q27J81	Inverted formin-2 OS=Homo sapiens GN=INF2 PE=1 SV=2 - [INF2_HUMAN]	59.2	3.68	1	2	0.921159	13.0949	135.54	5.37646
P46087	Putative ribosomal RNA methyltransferase NOP2 OS=Homo sapiens GN=NOP2 PE=1 SV=2 - [NOP2_HUMAN]	59.18	7.64	2	5	0.94396	6.18052	89.2471	9.23193
B3KY56	cDNA FLJ46898 fis, clone UTERU3022168, highly similar to Protein FAM62A OS=Homo sapiens PE=2 SV=1 - [B3KY56_HUMAN]	59.0367	8.88	3	6	0.997251	10.5907	117.32	5.89697
B3KN49	cDNA FLJ13562 fis, clone PLACE1008080, highly similar to Homo sapiens hexamethylene bis-acetamide inducible 1 (HEXIM1), mRNA OS=Homo sapiens PE=2 SV=1 - [B3KN49_HUMAN]	59.0002	4.74	2	1	0.91982	0.236094	40.5824	4.89404
H0YJW7	SRA stem-loop-interacting RNA-binding protein, mitochondrial (Fragment) OS=Homo sapiens GN=SLIRP PE=4 SV=1 - [H0YJW7_HUMAN]	58.99	32.89	7	2	1.05622	5.07897	8.68643	9.05615
A8K4Z2	cDNA FLJ77120, highly similar to Homo sapiens replication factor C (activator 1) 5, 36.5kDa (RFC5), transcript variant 2, mRNA OS=Homo sapiens PE=2 SV=1 - [A8K4Z2_HUMAN]	58.96	11.76	8	2	0.899671	9.5751	28.7681	6.55127
B4E0H8	cDNA FLJ60385, highly similar to Integrin alpha-3 OS=Homo sapiens PE=2 SV=1 - [B4E0H8_HUMAN]	58.8017	3.28	4	3	0.98424	2.53244	115.094	6.56592
Q9NQH7	Probable Xaa-Pro aminopeptidase 3 OS=Homo sapiens GN=XPNPEP3 PE=1 SV=1 - [XPP3_HUMAN]	58.7933	4.54	1	1	1.03678		56.9968	6.82959
P55327	Tumor protein D52 OS=Homo sapiens GN=TPD52 PE=1 SV=2 - [TPD52_HUMAN]	58.77	12.05	5	2	0.978137	17.019	24.3122	4.83057
K7EQ03	RNA-binding protein 42 OS=Homo sapiens GN=RBM42 PE=4 SV=1 - [K7EQ03_HUMAN]	58.68	4.93	3	1	0.896281		44.61	9.49561
P51572	B-cell receptor-associated protein 31 OS=Homo sapiens GN=BCAP31 PE=1 SV=3 - [BAP31_HUMAN]	58.5067	18.7	8	5	1.06629	15.2332	27.974	8.44092
P67870	Casein kinase II subunit beta OS=Homo sapiens GN=CSNK2B PE=1 SV=1 - [CSK2B_HUMAN]	58.4592	26.05	10	4	0.94586	11.0412	24.926	5.5542
Q5T626	Nuclear autoantigenic sperm protein (Histone-binding) OS=Homo sapiens GN=NASP PE=2 SV=1 - [Q5T626_HUMAN]	58.34	21.83	11	6	1.09053	5.01813	48.7746	4.39893
Q96HS1	Serine/threonine-protein phosphatase PGAM5, mitochondrial OS=Homo sapiens GN=PGAM5 PE=1 SV=2 - [PGAM5_HUMAN]	58.32	8.3	2	2	1.20386	2.04438	31.9846	8.67529
P13798	Acylamino-acid-releasing enzyme OS=Homo sapiens GN=APEH PE=1 SV=4 - [ACPH_HUMAN]	58.2778	9.43	6	4	0.988622	8.46707	81.1726	5.47803
Q0ZAJ1	MSH2-Ex5 isoform (Fragment) OS=Homo sapiens GN=MSH2 PE=2 SV=1 - [Q0ZAJ1_HUMAN]	58.18	13.86	13	1	0.820245		11.689	6.68311
P08123	Collagen alpha-2(I) chain OS=Homo sapiens GN=COL1A2 PE=1 SV=7 - [CO1A2_HUMAN]	58.16	1.24	1	1	1.17649		129.235	8.95361
F2Z2A7	Lysine-specific histone demethylase 1B OS=Homo sapiens GN=KDM1B PE=4 SV=1 - [F2Z2A7_HUMAN]	58.04	2.54	3	1	1.0685		65.8032	8.51416
I3L1L3	Myb-binding protein 1A (Fragment) OS=Homo sapiens GN=MYBBP1A PE=4 SV=1 - [I3L1L3_HUMAN]	58.0281	7.11	3	5	0.889852	9.58089	140.154	9.26123
B4DVV1	cDNA FLJ51526, highly similar to Homo sapiens aldehyde dehydrogenase 16 family, member A1 (ALDH16A1), mRNA OS=Homo sapiens PE=2 SV=1 - [B4DVV1_HUMAN]	57.91	7.85	5	3	0.925691	3.81916	66.8496	7.06396
Q6IBS0	Twinfilin-2 OS=Homo sapiens GN=TWF2 PE=1 SV=2 - [TWF2_HUMAN]	57.878	22.06	3	5	0.969112	19.0607	39.5233	6.84424
C9JJZ7	Heterogeneous nuclear ribonucleoprotein L-like (Fragment) OS=Homo sapiens GN=HNRPLL PE=4 SV=1 - [C9JJZ7_HUMAN]	57.6	11.41	8	1	1.04551	4.32601	16.4134	6.75635
Q86UP2	Kinectin OS=Homo sapiens GN=KTN1 PE=1 SV=1 - [KTN1_HUMAN]	57.53	4.5	4	5	1.05683	9.9072	156.179	5.64307
H0YDD4	Dihydrolipoyllysine-residue acetyltransferase component of pyruvate dehydrogenase complex, mitochondrial (Fragment) OS=Homo sapiens GN=DLAT PE=3 SV=1 - [H0YDD4_HUMAN]	57.5123	16.49	9	4	0.982495	12.8688	51.1691	8.51416
Q496C9	D-tyrosyl-tRNA deacylase 1 homolog (S. cerevisiae) OS=Homo sapiens GN=DTD1 PE=2 SV=1 - [Q496C9_HUMAN]	57.43	6.7	2	1	0.997891		23.469	8.35303
H0YAB5	39S ribosomal protein L1, mitochondrial (Fragment) OS=Homo sapiens GN=MRPL1 PE=4 SV=1 - [H0YAB5_HUMAN]	57.43	20.17	3	1	0.902847		13.0917	5.12256
D6RGI7	Probable ATP-dependent RNA helicase DDX41 OS=Homo sapiens GN=DDX41 PE=4 SV=1 - [D6RGI7_HUMAN]	57.42	7.46	4	1	0.849351		22.9388	5.46533
Q13242	Serine/arginine-rich splicing factor 9 OS=Homo sapiens GN=SRSF9 PE=1 SV=1 - [SRSF9_HUMAN]	57.3895	22.17	5	4	1.04958	2.95621	25.5264	8.646
P26885	Peptidyl-prolyl cis-trans isomerase FKBP2 OS=Homo sapiens GN=FKBP2 PE=1 SV=2 - [FKBP2_HUMAN]	57.33	18.31	2	2	0.939865	11.211	15.6393	9.12939
A7E261	5-oxoprolinase (ATP-hydrolysing) OS=Homo sapiens GN=OPLAH PE=2 SV=1 - [A7E261_HUMAN]	57.14	1.4	2	1	1.0727		137.343	6.58057
E9PFH4	Transportin-3 OS=Homo sapiens GN=TNPO3 PE=4 SV=1 - [E9PFH4_HUMAN]	57.12	1.4	4	1	1.01873		96.6074	5.65576
P46013	Antigen KI-67 OS=Homo sapiens GN=MKI67 PE=1 SV=2 - [KI67_HUMAN]	56.9567	2.21	1	3	1.06988	0.982668	358.474	9.45166
H0YCD5	39S ribosomal protein L11, mitochondrial (Fragment) OS=Homo sapiens GN=MRPL11 PE=4 SV=1 - [H0YCD5_HUMAN]	56.81	28.57	3	1	0.978728		6.76368	10.3892
Q9NYF8	Bcl-2-associated transcription factor 1 OS=Homo sapiens GN=BCLAF1 PE=1 SV=2 - [BCLF1_HUMAN]	56.7311	3.48	9	2	0.971612	1.31068	106.059	9.979
M0R3F1	Heterogeneous nuclear ribonucleoprotein U-like protein 1 (Fragment) OS=Homo sapiens GN=HNRNPUL1 PE=4 SV=1 - [M0R3F1_HUMAN]	56.68	12.48	9	4	0.993744	11.8502	71.677	8.98291
B4E3L0	WD40 repeat-containing protein SMU1 OS=Homo sapiens GN=SMU1 PE=2 SV=1 - [B4E3L0_HUMAN]	56.6425	7.39	2	2	0.896105	1.40437	39.3177	8.25049
Q5JXM0	Putative uncharacterized protein DKFZp564C0482 OS=Homo sapiens GN=DKFZp564C0482 PE=2 SV=1 - [Q5JXM0_HUMAN]	56.62	10.89	2	1	1.00607		27.0939	5.52881
Q9ULA6	Nuclear receptor coactivator NC0A-62 (Fragment) OS=Homo sapiens PE=2 SV=1 - [Q9ULA6_HUMAN]	56.5777	9.76	8	2	1.08315	27.1627	33.4429	9.30518
Q9Y305	Acyl-coenzyme A thioesterase 9, mitochondrial OS=Homo sapiens GN=ACOT9 PE=1 SV=2 - [ACOT9_HUMAN]	56.4818	7.06	3	2	1.00939	1.669	49.8695	8.60205
O14907	Tax1-binding protein 3 OS=Homo sapiens GN=TAX1BP3 PE=1 SV=2 - [TX1B3_HUMAN]	56.32	13.71	1	1	1.09922		13.7261	8.48486
Q00688	Peptidyl-prolyl cis-trans isomerase FKBP3 OS=Homo sapiens GN=FKBP3 PE=1 SV=1 - [FKBP3_HUMAN]	56.2661	22.77	2	4	1.08843	2.71563	25.1613	9.27588
B4DWN1	cDNA FLJ52285, highly similar to Vesicular integral-membrane protein VIP36 OS=Homo sapiens PE=2 SV=1 - [B4DWN1_HUMAN]	56.2541	24.21	7	5	1.01524	8.96162	32.5571	6.53662
Q5LJB0	Ubiquitin carboxyl-terminal hydrolase L5 (Fragment) OS=Homo sapiens GN=UCHL5 PE=2 SV=1 - [Q5LJB0_HUMAN]	56.1683	17.05	5	3	1.0939	8.14251	29.0975	5.03369
Q8WVC2	40S ribosomal protein S21 OS=Homo sapiens GN=RPS21 PE=2 SV=1 - [Q8WVC2_HUMAN]	56.127	23.46	3	2	0.966405	2.64994	8.84446	8.49951
O75937	DnaJ homolog subfamily C member 8 OS=Homo sapiens GN=DNAJC8 PE=1 SV=2 - [DNJC8_HUMAN]	56.06	14.23	2	3	1.06309	2.2051	29.8234	9.05615
P54709	Sodium/potassium-transporting ATPase subunit beta-3 OS=Homo sapiens GN=ATP1B3 PE=1 SV=1 - [AT1B3_HUMAN]	55.9604	8.96	5	3	1.06333	4.11869	31.4921	8.35303
B4E363	Phenylalanine--tRNA ligase alpha subunit OS=Homo sapiens GN=FARSA PE=2 SV=1 - [B4E363_HUMAN]	55.8703	11.74	7	4	0.993198	9.14405	54.1238	7.79639
H0YNA1	Protein FAM98B (Fragment) OS=Homo sapiens GN=FAM98B PE=4 SV=1 - [H0YNA1_HUMAN]	55.85	18.81	2	1	1.04257		11.4682	6.78564
B4DR64	CTP synthase 1 OS=Homo sapiens GN=CTPS1 PE=2 SV=1 - [B4DR64_HUMAN]	55.6	5	4	1	0.929017		41.1938	6.88818
Q9NQ88	Fructose-2,6-bisphosphatase TIGAR OS=Homo sapiens GN=TIGAR PE=1 SV=1 - [TIGAR_HUMAN]	55.51	4.07	1	1	1.09261		30.0431	7.69385
Q9BS26	Endoplasmic reticulum resident protein 44 OS=Homo sapiens GN=ERP44 PE=1 SV=1 - [ERP44_HUMAN]	55.4127	13.3	1	4	0.910096	6.59595	46.9414	5.26221
F8WBJ6	RNA-binding protein PNO1 OS=Homo sapiens GN=PNO1 PE=4 SV=1 - [F8WBJ6_HUMAN]	55.3	11.76	3	1	1.01886		15.1659	9.81787
H7C2Z8	Rho GTPase-activating protein 4 (Fragment) OS=Homo sapiens GN=ARHGAP4 PE=4 SV=1 - [H7C2Z8_HUMAN]	55.13	6.12	7	1	0.898392		32.6024	4.97021
P62306	Small nuclear ribonucleoprotein F OS=Homo sapiens GN=SNRPF PE=1 SV=1 - [RUXF_HUMAN]	54.9891	15.12	1	2	0.960518	12.5697	9.71878	4.66553
J3QT77	Serum paraoxonase/arylesterase 2 OS=Homo sapiens GN=PON2 PE=4 SV=1 - [J3QT77_HUMAN]	54.93	4.68	5	1	1.06053		37.9566	5.71924
Q8TBT6	Putative uncharacterized protein (Fragment) OS=Homo sapiens PE=2 SV=1 - [Q8TBT6_HUMAN]	54.92	3.81	2	1	1.04368	8.57311	34.4675	8.86572
A2A2M0	Regulation of nuclear pre-mRNA domain containing 1B (Fragment) OS=Homo sapiens GN=RPRD1B PE=4 SV=1 - [A2A2M0_HUMAN]	54.62	8.12	2	1	0.953896		22.1144	4.93213
Q71V88	Opa-interacting protein OIP1 (Fragment) OS=Homo sapiens PE=2 SV=1 - [Q71V88_HUMAN]	54.61	11.67	3	2	0.780117	17.3941	27.596	6.15088
Q9NSY3	Putative uncharacterized protein DKFZp434B0914 (Fragment) OS=Homo sapiens GN=DKFZp434B0914 PE=2 SV=2 - [Q9NSY3_HUMAN]	54.52	34.55	8	1	0.961292		5.99405	5.74463
B4DVZ4	Sulfurtransferase OS=Homo sapiens PE=2 SV=1 - [B4DVZ4_HUMAN]	54.48	16.8	4	2	0.852646	2.98354	27.6649	7.25439
B2RDN4	cDNA, FLJ96693, highly similar to Homo sapiens block of proliferation 1 (BOP1), mRNA OS=Homo sapiens PE=2 SV=1 - [B2RDN4_HUMAN]	54.3336	10.86	8	4	0.954659	0.39863	83.5343	6.18896
B4DMT4	cDNA FLJ52695, highly similar to Alpha-centractin OS=Homo sapiens PE=2 SV=1 - [B4DMT4_HUMAN]	54.2407	12.91	6	2	0.995668	1.89071	34.4928	6.26514
A8KAK1	cDNA FLJ77398, highly similar to Homo sapiens UDP-glucose ceramide glucosyltransferase-like 1, transcript variant 2, mRNA OS=Homo sapiens PE=2 SV=1 - [A8KAK1_HUMAN]	54.09	5.75	2	6	1.0472	3.89309	174.897	5.51611
B2R679	cDNA, FLJ92825, highly similar to Homo sapiens SAR1a gene homolog 1 (S. cerevisiae) (SARA1), mRNA OS=Homo sapiens PE=2 SV=1 - [B2R679_HUMAN]	54.09	27.27	8	2	1.10296	0.823888	22.2805	7.03467
Q96LV5	Integrator complex subunit 4-like protein 1 OS=Homo sapiens GN=INTS4L1 PE=2 SV=1 - [IN4L1_HUMAN]	54.06	3.64	2	1	0.976642		48.6406	6.21436
B4DUI9	cDNA FLJ55420, highly similar to Troponin C, skeletal muscle OS=Homo sapiens PE=2 SV=1 - [B4DUI9_HUMAN]	54.01	8.96	2	1	1.18025		15.037	4.17041
M0R1K3	Platelet-activating factor acetylhydrolase IB subunit gamma (Fragment) OS=Homo sapiens GN=PAFAH1B3 PE=4 SV=1 - [M0R1K3_HUMAN]	53.95	20.3	2	2	0.930803	5.54527	22.6125	6.84424
B4DYP6	cDNA FLJ57094, highly similar to Probable ATP-dependent RNA helicase DDX47 (EC3.6.1.-) OS=Homo sapiens PE=2 SV=1 - [B4DYP6_HUMAN]	53.83	13.64	5	1	0.900249		14.0723	4.64014
Q8TEM1	Nuclear pore membrane glycoprotein 210 OS=Homo sapiens GN=NUP210 PE=1 SV=3 - [PO210_HUMAN]	53.74	1.75	1	2	1.16035	29.0216	204.983	6.81494
A8K4W5	cDNA FLJ76813, highly similar to Homo sapiens acetyl-Coenzyme A acetyltransferase 2 (acetoacetyl Coenzyme A thiolase), mRNA OS=Homo sapiens PE=2 SV=1 - [A8K4W5_HUMAN]	53.54	10.83	4	2	1.04333	7.43698	41.3524	6.91748
O15212	Prefoldin subunit 6 OS=Homo sapiens GN=PFDN6 PE=1 SV=1 - [PFD6_HUMAN]	53.4267	23.26	3	3	1.05314	15.4384	14.5738	8.88037
Q7Z434	Mitochondrial antiviral-signaling protein OS=Homo sapiens GN=MAVS PE=1 SV=2 - [MAVS_HUMAN]	53.33	3.89	1	1	0.834866		56.4931	5.51611
K7ERP6	cAMP-dependent protein kinase catalytic subunit alpha (Fragment) OS=Homo sapiens GN=PRKACA PE=4 SV=1 - [K7ERP6_HUMAN]	53.2477	14.34	13	2	1.05669	12.5356	28.9919	7.51807
P21399	Cytoplasmic aconitate hydratase OS=Homo sapiens GN=ACO1 PE=1 SV=3 - [ACOC_HUMAN]	53.1993	9.34	4	4	1.02726	11.4982	98.3366	6.68311
F5H1S8	Malectin (Fragment) OS=Homo sapiens GN=MLEC PE=4 SV=1 - [F5H1S8_HUMAN]	53.0964	17.12	4	2	1.07722	3.51	16.7186	5.56689
B3KQF5	cDNA FLJ90381 fis, clone NT2RP2005035, highly similar to Calumenin OS=Homo sapiens PE=2 SV=1 - [B3KQF5_HUMAN]	53.0059	30.79	5	6	1.0108	5.4792	36.9956	4.66553
B4DLP6	Serine/threonine-protein phosphatase OS=Homo sapiens PE=2 SV=1 - [B4DLP6_HUMAN]	52.98	4.77	8	2	0.96693	4.60001	54.8502	5.85889
A8KAQ5	cDNA FLJ77404, highly similar to Homo sapiens small nuclear ribonucleoprotein 70kDa polypeptide (RNP antigen) (SNRP70), transcript variant 1, mRNA OS=Homo sapiens PE=2 SV=1 - [A8KAQ5_HUMAN]	52.9215	8.92	5	3	0.912003	5.93351	51.4649	10.0083
Q71UM5	40S ribosomal protein S27-like OS=Homo sapiens GN=RPS27L PE=1 SV=3 - [RS27L_HUMAN]	52.8967	28.57	4	1	0.979642	1.58002	9.47087	9.45166
B3KM36	cDNA FLJ10153 fis, clone HEMBA1003417, highly similar to BAG family molecular chaperone regulator 2 OS=Homo sapiens PE=2 SV=1 - [B3KM36_HUMAN]	52.87	25.59	5	5	1.01563	7.22536	23.6972	6.69775
B4E0P8	cDNA FLJ53007, highly similar to UBA/UBX 33.3 kDa protein OS=Homo sapiens PE=2 SV=1 - [B4E0P8_HUMAN]	52.82	9.5	4	1	0.949046		22.927	9.12939
K7EM16	Vasodilator-stimulated phosphoprotein (Fragment) OS=Homo sapiens GN=VASP PE=4 SV=1 - [K7EM16_HUMAN]	52.75	6.56	2	1	0.867648		20.1449	7.94287
B4DE40	Spermine synthase OS=Homo sapiens GN=SMS PE=2 SV=1 - [B4DE40_HUMAN]	52.7295	16.73	3	3	0.961334	4.9576	31.0828	4.93213
Q9NY12	H/ACA ribonucleoprotein complex subunit 1 OS=Homo sapiens GN=GAR1 PE=1 SV=1 - [GAR1_HUMAN]	52.5747	8.29	1	1	0.907703	31.0173	22.3342	10.9165
P57740	Nuclear pore complex protein Nup107 OS=Homo sapiens GN=NUP107 PE=1 SV=1 - [NU107_HUMAN]	52.51	3.03	3	2	0.922706	0.256777	106.307	5.42725
B4DYB4	Nucleoporin NUP53 OS=Homo sapiens GN=NUP35 PE=2 SV=1 - [B4DYB4_HUMAN]	52.4414	10.36	8	2	0.883094	2.21183	33.0987	9.36377
P61619	Protein transport protein Sec61 subunit alpha isoform 1 OS=Homo sapiens GN=SEC61A1 PE=1 SV=2 - [S61A1_HUMAN]	52.43	5.88	16	3	0.950577	11.1793	52.2305	8.06006
B4DFA2	Vesicle-fusing ATPase OS=Homo sapiens GN=NSF PE=2 SV=1 - [B4DFA2_HUMAN]	52.3633	5.75	12	3	0.998559	2.32134	71.5386	6.65381
P06730	Eukaryotic translation initiation factor 4E OS=Homo sapiens GN=EIF4E PE=1 SV=2 - [IF4E_HUMAN]	52.32	13.36	6	2	0.901621	0.0448051	25.0815	6.15088
B2R5H5	cDNA, FLJ92476, highly similar to Homo sapiens LSM3 homolog, U6 small nuclear RNA associated (S. cerevisiae) (LSM3), mRNA OS=Homo sapiens PE=4 SV=1 - [B2R5H5_HUMAN]	52.32	11.76	2	1	1.11974	5.45566	11.822	4.70361
A8K6V7	cDNA FLJ76053, highly similar to Homo sapiens Ras-GTPase activating protein SH3 domain-binding protein 2 (G3BP2), transcript variant 3, mRNA OS=Homo sapiens PE=2 SV=1 - [A8K6V7_HUMAN]	52.21	5.57	2	2	0.914806	7.21246	50.7851	5.37646
A8K3Y5	cDNA FLJ78186 OS=Homo sapiens PE=2 SV=1 - [A8K3Y5_HUMAN]	52.19	6.86	2	2	1.01227	1.37693	43.5959	9.56885
P48444	Coatomer subunit delta OS=Homo sapiens GN=ARCN1 PE=1 SV=1 - [COPD_HUMAN]	52.18	2.15	3	1	1.1241		57.1741	6.21436
P02795	Metallothionein-2 OS=Homo sapiens GN=MT2A PE=1 SV=1 - [MT2_HUMAN]	52.15	19.67	7	1	1.68678		6.0372	7.82568
O95218	Zinc finger Ran-binding domain-containing protein 2 OS=Homo sapiens GN=ZRANB2 PE=1 SV=2 - [ZRAB2_HUMAN]	52.09	4.24	1	1	1.06619		37.382	10.0083
A8K330	cDNA FLJ77055, highly similar to Homo sapiens WD repeat domain 75 (WDR75), mRNA (Fragment) OS=Homo sapiens PE=2 SV=1 - [A8K330_HUMAN]	52.04	1.97	2	1	1.02142		92.1912	5.8208
B0AZT6	cDNA, FLJ79526 OS=Homo sapiens PE=4 SV=1 - [B0AZT6_HUMAN]	51.99	13.08	4	1	0.885335		12.0058	7.60596
J3QLI9	Small nuclear ribonucleoprotein Sm D1 OS=Homo sapiens GN=SNRPD1 PE=4 SV=1 - [J3QLI9_HUMAN]	51.8425	44	3	2	0.898955	5.62844	8.38771	11.8394
P09417	Dihydropteridine reductase OS=Homo sapiens GN=QDPR PE=1 SV=2 - [DHPR_HUMAN]	51.7889	18.85	5	3	0.949523	4.31701	25.773	7.37158
P60510	Serine/threonine-protein phosphatase 4 catalytic subunit OS=Homo sapiens GN=PPP4C PE=1 SV=1 - [PP4C_HUMAN]	51.7332	18.57	5	3	1.03311	6.14563	35.0574	5.05908
Q8N183	Mimitin, mitochondrial OS=Homo sapiens GN=NDUFAF2 PE=1 SV=1 - [MIMIT_HUMAN]	51.69	10.65	1	1	0.801401		19.8441	8.96826
B3KUB6	cDNA FLJ39529 fis, clone PUAEN2004067, highly similar to Band 4.1-like protein 1 OS=Homo sapiens PE=2 SV=1 - [B3KUB6_HUMAN]	51.66	1.94	4	1	0.885752		86.4204	5.80811
Q9HAV7	GrpE protein homolog 1, mitochondrial OS=Homo sapiens GN=GRPEL1 PE=1 SV=2 - [GRPE1_HUMAN]	51.6525	12.44	2	2	1.04123	4.75326	24.2639	8.11865
O75396	Vesicle-trafficking protein SEC22b OS=Homo sapiens GN=SEC22B PE=1 SV=4 - [SC22B_HUMAN]	51.5867	21.4	2	4	0.900472	5.44421	24.5775	6.91748
Q969X6	Cirhin OS=Homo sapiens GN=CIRH1A PE=1 SV=1 - [CIR1A_HUMAN]	51.58	2.48	2	1	0.881285		76.8414	8.85107
Q6NSD4	Glutathione peroxidase OS=Homo sapiens GN=GPX1 PE=2 SV=1 - [Q6NSD4_HUMAN]	51.41	46.21	2	4	0.989111	10.0096	16.1691	5.5415
B4DXB6	cDNA FLJ58335, highly similar to GPI transamidase component PIG-U OS=Homo sapiens PE=2 SV=1 - [B4DXB6_HUMAN]	51.39	4.02	3	1	0.932809		48.1885	7.63525
Q9BSS9	DNPEP protein (Fragment) OS=Homo sapiens GN=DNPEP PE=2 SV=2 - [Q9BSS9_HUMAN]	51.3762	16.14	12	3	0.903825	7.31567	41.3714	6.37939
B2R4I8	cDNA, FLJ92106, highly similar to Homo sapiens adaptor-related protein complex 3, sigma 1 subunit(AP3S1), mRNA OS=Homo sapiens PE=2 SV=1 - [B2R4I8_HUMAN]	51.32	13.47	3	2	0.872366	3.50728	21.6911	5.38916
Q92900	Regulator of nonsense transcripts 1 OS=Homo sapiens GN=UPF1 PE=1 SV=2 - [RENT1_HUMAN]	51.2245	5.49	1	4	0.939031	15.128	124.267	6.60986
Q9Y570	Protein phosphatase methylesterase 1 OS=Homo sapiens GN=PPME1 PE=1 SV=3 - [PPME1_HUMAN]	51.11	13.47	2	4	1.05247	4.04308	42.2882	5.97314
D6RCD0	Estradiol 17-beta-dehydrogenase 11 OS=Homo sapiens GN=HSD17B11 PE=4 SV=1 - [D6RCD0_HUMAN]	51.1039	7.03	2	1	0.912377	0.0703618	28.0562	9.46631
C9J000	Enoyl-CoA delta isomerase 2, mitochondrial OS=Homo sapiens GN=ECI2 PE=4 SV=1 - [C9J000_HUMAN]	51.06	6.61	5	1	0.974301		24.9178	8.06006
P69849	Nodal modulator 3 OS=Homo sapiens GN=NOMO3 PE=2 SV=2 - [NOMO3_HUMAN]	51	2.54	4	3	1.12178	6.64168	134.049	5.66846
B4DVR9	cDNA FLJ56252, highly similar to Lethal(2) giant larvae protein homolog 2 OS=Homo sapiens PE=2 SV=1 - [B4DVR9_HUMAN]	50.95	2.32	4	1	0.901449		71.5067	8.77783
Q13308	Inactive tyrosine-protein kinase 7 OS=Homo sapiens GN=PTK7 PE=1 SV=2 - [PTK7_HUMAN]	50.78	6.36	4	5	0.95594	1.21762	118.317	7.09326
Q06124	Tyrosine-protein phosphatase non-receptor type 11 OS=Homo sapiens GN=PTPN11 PE=1 SV=2 - [PTN11_HUMAN]	50.77	4.02	3	2	1.00658	5.7293	68.3933	7.29834
Q6FIE5	PHP14 protein OS=Homo sapiens GN=PHP14 PE=2 SV=1 - [Q6FIE5_HUMAN]	50.75	20	2	2	0.926637	6.76805	13.7836	6.07471
P00568	Adenylate kinase isoenzyme 1 OS=Homo sapiens GN=AK1 PE=1 SV=3 - [KAD1_HUMAN]	50.6274	44.33	5	6	0.972578	3.89628	21.6213	8.63135
Q96P70	Importin-9 OS=Homo sapiens GN=IPO9 PE=1 SV=3 - [IPO9_HUMAN]	50.59	4.51	1	3	1.06908	0.613705	115.889	4.80518
P09496	Clathrin light chain A OS=Homo sapiens GN=CLTA PE=1 SV=1 - [CLCA_HUMAN]	50.5494	9.68	6	3	1.00133	12.566	27.06	4.51318
B4DIX0	cDNA FLJ50778, highly similar to Protein flightless-1 homolog OS=Homo sapiens PE=2 SV=1 - [B4DIX0_HUMAN]	50.52	0.89	2	1	0.960769		141.392	6.1001
B0AZQ4	cDNA, FLJ79494, highly similar to Structural maintenance of chromosome 3 OS=Homo sapiens PE=2 SV=1 - [B0AZQ4_HUMAN]	50.5118	5.75	3	5	1.01309	6.28128	141.442	7.18115
O75348	V-type proton ATPase subunit G 1 OS=Homo sapiens GN=ATP6V1G1 PE=1 SV=3 - [VATG1_HUMAN]	50.43	9.32	1	1	1.11869	4.94102	13.7491	8.79248
B7Z3E7	cDNA FLJ56510, highly similar to Tumor suppressor p53-binding protein 1 OS=Homo sapiens PE=2 SV=1 - [B7Z3E7_HUMAN]	50.33	2.33	7	3	0.950599	4.51569	189.802	4.69092
Q5VVM3	Phosphopantothenate--cysteine ligase OS=Homo sapiens GN=PPCS PE=2 SV=1 - [Q5VVM3_HUMAN]	50.33	4.69	2	1	0.951522		22.6436	6.31592
H0YB03	Regulator of microtubule dynamics protein 1 (Fragment) OS=Homo sapiens GN=FAM82B PE=4 SV=1 - [H0YB03_HUMAN]	50.32	6.67	7	1	1.01598		19.1828	8.30908
A8K7G2	cDNA FLJ75762, highly similar to Homo sapiens protease, serine, 25 (PRSS25), nuclear gene encodingmitochondrial protein, transcript variant 1, mRNA OS=Homo sapiens PE=2 SV=1 - [A8K7G2_HUMAN]	50.32	5.24	2	1	1.11976	14.9514	48.7679	9.96436
P30566	Adenylosuccinate lyase OS=Homo sapiens GN=ADSL PE=1 SV=2 - [PUR8_HUMAN]	50.2945	13.84	7	4	0.989045	6.50547	54.854	7.10791
J3KTJ8	60S ribosomal protein L26 (Fragment) OS=Homo sapiens GN=RPL26 PE=4 SV=1 - [J3KTJ8_HUMAN]	50.0867	26.8	11	4	1.06023	6.72316	11.5903	10.9019
P49773	Histidine triad nucleotide-binding protein 1 OS=Homo sapiens GN=HINT1 PE=1 SV=2 - [HINT1_HUMAN]	50.07	23.02	5	2	1.03179	12.0332	13.7931	6.94678
Q69YN2	CWF19-like protein 1 OS=Homo sapiens GN=CWF19L1 PE=1 SV=2 - [C19L1_HUMAN]	50.06	7.25	1	2	0.971501	11.7518	60.5808	7.23975
B4E1S3	cDNA FLJ57860, highly similar to Transmembrane protein 109 OS=Homo sapiens PE=2 SV=1 - [B4E1S3_HUMAN]	50.05	5.13	3	1	0.965482		24.9677	9.53955
Q92785	Zinc finger protein ubi-d4 OS=Homo sapiens GN=DPF2 PE=1 SV=2 - [REQU_HUMAN]	50.0409	10.74	4	3	1.09968	1.7065	44.1272	6.32861
H3BPG5	RNA binding protein S1, serine-rich domain, isoform CRA_c OS=Homo sapiens GN=RNPS1 PE=4 SV=1 - [H3BPG5_HUMAN]	49.95	11.72	6	1	0.897151		15.0988	11.8687
A8K6I4	cDNA FLJ76877, highly similar to Homo sapiens superkiller viralicidic activity 2-like 2 (SKIV2L2), mRNA OS=Homo sapiens PE=2 SV=1 - [A8K6I4_HUMAN]	49.93	4.99	5	4	0.954564	3.39685	117.823	6.53662
Q9BR56	PFAS protein (Fragment) OS=Homo sapiens GN=PFAS PE=2 SV=2 - [Q9BR56_HUMAN]	49.88	5	7	1	0.919318		59.8379	5.23682
F8VR84	UPF0160 protein MYG1, mitochondrial OS=Homo sapiens GN=C12orf10 PE=4 SV=1 - [F8VR84_HUMAN]	49.84	10.33	6	2	0.917811	5.54236	24.043	5.38916
P83881	60S ribosomal protein L36a OS=Homo sapiens GN=RPL36A PE=1 SV=2 - [RL36A_HUMAN]	49.81	16.04	8	2	0.805765	10.2978	12.4328	10.5796
B4E001	cDNA FLJ52817, highly similar to Exosome complex exonuclease RRP4 (EC 3.1.13.-) OS=Homo sapiens PE=2 SV=1 - [B4E001_HUMAN]	49.8	12	6	1	1.0338		16.7428	9.0708
H7BZW6	Histone deacetylase complex subunit SAP18 (Fragment) OS=Homo sapiens GN=SAP18 PE=4 SV=2 - [H7BZW6_HUMAN]	49.75	11.19	2	1	1.03424	0.904448	16.0261	9.12939
B4DNQ1	cDNA FLJ53818, highly similar to Nucleolar transcription factor 1 OS=Homo sapiens PE=2 SV=1 - [B4DNQ1_HUMAN]	49.71	4.99	7	3	0.926703	24.115	77.3564	5.8335
B2WTI3	Bifunctional arginine demethylase and lysyl-hydroxylase JMJD6 OS=Homo sapiens GN=JMJD6 PE=2 SV=1 - [B2WTI3_HUMAN]	49.52	3.88	4	1	1.08101		39.217	9.53955
P61020	Ras-related protein Rab-5B OS=Homo sapiens GN=RAB5B PE=1 SV=1 - [RAB5B_HUMAN]	49.52	15.81	12	1	1.00364		23.6919	8.1333
P51148	Ras-related protein Rab-5C OS=Homo sapiens GN=RAB5C PE=1 SV=2 - [RAB5C_HUMAN]	49.52	24.54	15	2	0.955891	5.91824	23.4678	8.41162
B4DZC0	cDNA FLJ51771, highly similar to SWI/SNF-related matrix-associatedactin-dependent regulator of chromatin subfamily A member5 (EC 3.6.1.-) OS=Homo sapiens PE=2 SV=1 - [B4DZC0_HUMAN]	49.51	3.72	4	3	1.19831	15.0445	116.683	8.33838
Q7Z4Z1	Epsilon-COP OS=Homo sapiens PE=2 SV=1 - [Q7Z4Z1_HUMAN]	49.38	11.07	4	2	1.04619	9.66326	34.3804	5.19873
B4DS13	Eukaryotic translation initiation factor 4B OS=Homo sapiens GN=EIF4B PE=2 SV=1 - [B4DS13_HUMAN]	49.27	6.99	12	3	1.11121	5.83927	64.7671	6.12549
B4DKE6	cDNA FLJ60629, highly similar to Replication factor C subunit 3 OS=Homo sapiens PE=2 SV=1 - [B4DKE6_HUMAN]	49.18	4.59	4	1	1.02744		34.8101	8.5874
O14933	Ubiquitin/ISG15-conjugating enzyme E2 L6 OS=Homo sapiens GN=UBE2L6 PE=1 SV=4 - [UB2L6_HUMAN]	49.12	9.8	1	1	0.804531	4.16101	17.7572	7.88428
Q5T191	FAD1 flavin adenine dinucleotide synthetase homolog (S. cerevisiae) OS=Homo sapiens GN=FLAD1 PE=2 SV=1 - [Q5T191_HUMAN]	49.1	14.12	4	1	0.906436		18.6241	4.7417
B7Z4W0	cDNA FLJ51911, highly similar to Transcription elongation factor A protein 1 OS=Homo sapiens PE=2 SV=1 - [B7Z4W0_HUMAN]	48.9893	12.5	5	3	1.19167	19.4649	31.6537	8.52881
O75531	Barrier-to-autointegration factor OS=Homo sapiens GN=BANF1 PE=1 SV=1 - [BAF_HUMAN]	48.82	26.97	1	1	1.07438	12.9603	10.052	6.0874
Q9Y3D6	Mitochondrial fission 1 protein OS=Homo sapiens GN=FIS1 PE=1 SV=2 - [FIS1_HUMAN]	48.71	15.79	1	2	0.971034	5.81321	16.927	8.79248
F8WAS3	NADH dehydrogenase [ubiquinone] 1 alpha subcomplex subunit 5 OS=Homo sapiens GN=NDUFA5 PE=4 SV=1 - [F8WAS3_HUMAN]	48.63	22.86	2	1	1.0642	6.74023	7.83733	9.43701
E9PP76	Superoxide dismutase [Cu-Zn] (Fragment) OS=Homo sapiens GN=CCS PE=3 SV=1 - [E9PP76_HUMAN]	48.61	19.12	4	1	1.04347		7.28061	4.83057
B4DQV1	cDNA FLJ58994, highly similar to Collagen alpha-1(VI) chain OS=Homo sapiens PE=2 SV=1 - [B4DQV1_HUMAN]	48.59	11.88	4	4	1.18566	9.29617	43.579	6.88818
Q49AN9	SNRPG protein OS=Homo sapiens GN=SNRPG PE=4 SV=1 - [Q49AN9_HUMAN]	48.58	18.75	4	1	0.869504		7.09667	7.18115
M0QWZ7	Serine--tRNA ligase, mitochondrial OS=Homo sapiens GN=SARS2 PE=2 SV=1 - [M0QWZ7_HUMAN]	48.54	8.69	6	3	1.02992	8.69824	58.1458	8.27979
Q5T4L4	40S ribosomal protein S27 OS=Homo sapiens GN=RPS27 PE=4 SV=1 - [Q5T4L4_HUMAN]	48.49	36.36	3	1	0.935699	1.22319	7.35166	7.23975
F5H4X1	General vesicular transport factor p115 OS=Homo sapiens GN=USO1 PE=4 SV=1 - [F5H4X1_HUMAN]	48.45	2.85	4	2	1.02277	1.936	106.053	4.93213
H3BR35	Eukaryotic peptide chain release factor GTP-binding subunit ERF3A (Fragment) OS=Homo sapiens GN=GSPT1 PE=4 SV=1 - [H3BR35_HUMAN]	48.2855	7.16	6	2	1.03034	8.86896	52.9087	5.63037
B3KQG6	cDNA FLJ90427 fis, clone NT2RP3000481, highly similar to Importin-7 OS=Homo sapiens PE=2 SV=1 - [B3KQG6_HUMAN]	48.2488	6.09	3	3	1.0058	4.47338	82.4626	4.61475
Q6PK82	AP3D1 protein (Fragment) OS=Homo sapiens GN=AP3D1 PE=2 SV=1 - [Q6PK82_HUMAN]	48.2446	4.05	4	3	1.00609	2.88229	98.4762	9.12939
P28074	Proteasome subunit beta type-5 OS=Homo sapiens GN=PSMB5 PE=1 SV=3 - [PSB5_HUMAN]	48.1824	21.29	2	4	1.01322	5.94716	28.4622	6.91748
Q9Y2Q5	Ragulator complex protein LAMTOR2 OS=Homo sapiens GN=LAMTOR2 PE=1 SV=1 - [LTOR2_HUMAN]	48.03	14.4	1	1	1.00442		13.4989	5.40186
Q5HYL3	Putative uncharacterized protein DKFZp686H16220 OS=Homo sapiens GN=DKFZp686H16220 PE=1 SV=1 - [Q5HYL3_HUMAN]	48.02	30.56	1	1	1.06503		8.04403	7.44482
O60493	Sorting nexin-3 OS=Homo sapiens GN=SNX3 PE=1 SV=3 - [SNX3_HUMAN]	47.92	8.64	1	1	1.07135		18.7508	8.66064
B2R860	Ribose-phosphate pyrophosphokinase OS=Homo sapiens PE=2 SV=1 - [B2R860_HUMAN]	47.7733	17.92	5	2	0.941405	5.69609	34.6479	6.45557
Q96HT3	POLR1C protein (Fragment) OS=Homo sapiens GN=POLR1C PE=2 SV=1 - [Q96HT3_HUMAN]	47.71	11.54	2	2	0.956831	9.96159	38.4377	5.59229
B4DP11	Prostaglandin E synthase 3 OS=Homo sapiens GN=PTGES3 PE=2 SV=1 - [B4DP11_HUMAN]	47.6931	32.37	6	3	1.11162	9.00921	16.4656	4.80518
Q5TEC6	Histone H3 OS=Homo sapiens GN=HIST2H3PS2 PE=1 SV=1 - [Q5TEC6_HUMAN]	47.68	20.59	2	1	0.878615	6.16695	15.4206	11.2681
P25325	3-mercaptopyruvate sulfurtransferase OS=Homo sapiens GN=MPST PE=1 SV=3 - [THTM_HUMAN]	47.59	13.47	2	2	0.918983	7.991	33.1576	6.59521
E9PK85	Ras-related protein R-Ras2 (Fragment) OS=Homo sapiens GN=RRAS2 PE=4 SV=1 - [E9PK85_HUMAN]	47.5533	16.87	4	2	1.0692	3.67952	19.5567	4.98291
B4DHA6	cDNA FLJ60526, highly similar to Probable rRNA-processing protein EBP2 OS=Homo sapiens PE=2 SV=1 - [B4DHA6_HUMAN]	47.29	23.36	4	2	0.935059	13.9747	15.2307	4.58936
Q0P607	Splicing factor, arginine/serine-rich 15 OS=Homo sapiens GN=SFRS15 PE=2 SV=1 - [Q0P607_HUMAN]	47.12	0.87	2	1	0.952667		125.662	9.5542
Q9BZF1	Oxysterol-binding protein-related protein 8 OS=Homo sapiens GN=OSBPL8 PE=1 SV=3 - [OSBL8_HUMAN]	47.07	5.06	8	3	0.980478	9.70807	101.132	6.96143
Q7Z503	Beta-succinyl CoA synthetase OS=Homo sapiens PE=2 SV=1 - [Q7Z503_HUMAN]	47.06	2.48	7	1	0.922446	23.6545	43.5827	5.57959
Q9UBB4	Ataxin-10 OS=Homo sapiens GN=ATXN10 PE=1 SV=1 - [ATX10_HUMAN]	47.03	10.95	5	3	0.965499	10.5262	53.4548	5.24951
K7ENH2	Proteasome activator complex subunit 3 (Fragment) OS=Homo sapiens GN=PSME3 PE=4 SV=1 - [K7ENH2_HUMAN]	47.02	14.53	11	2	1.18044	11.7316	20.5807	5.33838
Q9H6T3	RNA polymerase II-associated protein 3 OS=Homo sapiens GN=RPAP3 PE=1 SV=2 - [RPAP3_HUMAN]	47.01	7.22	1	3	1.04486	1.43663	75.6719	6.84424
P20290	Transcription factor BTF3 OS=Homo sapiens GN=BTF3 PE=1 SV=1 - [BTF3_HUMAN]	46.98	25.73	1	2	1.02488	4.87344	22.1544	9.37842
B4DWZ7	cDNA FLJ56802, highly similar to LanC-like protein 2 OS=Homo sapiens PE=2 SV=1 - [B4DWZ7_HUMAN]	46.86	3.94	3	1	1.02239		48.8534	7.41553
O15400	Syntaxin-7 OS=Homo sapiens GN=STX7 PE=1 SV=4 - [STX7_HUMAN]	46.8267	10.73	2	2	1.09495	1.22703	29.7973	5.5542
C9JGM7	Cytoplasmic dynein 1 light intermediate chain 1 (Fragment) OS=Homo sapiens GN=DYNC1LI1 PE=4 SV=1 - [C9JGM7_HUMAN]	46.81	9.47	5	1	1.10016		21.3678	5.07178
Q9BXW7	Cat eye syndrome critical region protein 5 OS=Homo sapiens GN=CECR5 PE=1 SV=1 - [CECR5_HUMAN]	46.77	6.62	3	2	0.990401	2.19495	46.2918	8.1333
Q9NZZ3	Charged multivesicular body protein 5 OS=Homo sapiens GN=CHMP5 PE=1 SV=1 - [CHMP5_HUMAN]	46.76	14.61	1	2	0.94718	8.53855	24.5554	4.83057
B2R5V9	cDNA, FLJ92652, highly similar to Homo sapiens high density lipoprotein binding protein (vigilin)(HDLBP), mRNA OS=Homo sapiens PE=2 SV=1 - [B2R5V9_HUMAN]	46.7533	4.42	17	4	1.02277	10.3995	141.292	6.87354
V9H0E3	Opioid growth factor receptor OS=Homo sapiens PE=2 SV=1 - [V9H0E3_HUMAN]	46.75	9.54	6	3	0.886359	5.98403	52.4421	5.19873
Q9UG63	ATP-binding cassette sub-family F member 2 OS=Homo sapiens GN=ABCF2 PE=1 SV=2 - [ABCF2_HUMAN]	46.74	3.85	2	2	1.01798	28.4442	71.2446	7.37158
K7EPL2	SUMO-activating enzyme subunit 2 (Fragment) OS=Homo sapiens GN=UBA2 PE=2 SV=2 - [K7EPL2_HUMAN]	46.7078	17.18	6	2	0.909465	13.2315	29.3669	6.41748
H0YA83	Beta-hexosaminidase subunit beta (Fragment) OS=Homo sapiens GN=HEXB PE=4 SV=1 - [H0YA83_HUMAN]	46.59	7.06	4	1	1.12785		19.5099	5.70654
K7EP09	Bifunctional coenzyme A synthase (Fragment) OS=Homo sapiens GN=COASY PE=4 SV=1 - [K7EP09_HUMAN]	46.58	17.58	7	1	0.955333		9.90437	8.86572
B2RA56	cDNA, FLJ94705, highly similar to Homo sapiens nicalin (LOC56926), mRNA OS=Homo sapiens PE=2 SV=1 - [B2RA56_HUMAN]	46.58	2.54	2	1	0.851055	0.764208	61.72	7.48877
F5GX39	Transmembrane emp24 domain-containing protein 2 OS=Homo sapiens GN=TMED2 PE=3 SV=1 - [F5GX39_HUMAN]	46.5593	24.14	5	2	1.44926	52.2629	13.6218	6.30322
H0YCY1	Phosphatidylinositol-binding clathrin assembly protein (Fragment) OS=Homo sapiens GN=PICALM PE=4 SV=1 - [H0YCY1_HUMAN]	46.54	4.1	7	1	0.970297		25.509	6.55127
K7EPS6	Hepatoma-derived growth factor-related protein 2 (Fragment) OS=Homo sapiens GN=HDGFRP2 PE=4 SV=1 - [K7EPS6_HUMAN]	46.48	8.72	2	1	1.15215		19.0855	4.83057
B8XPJ7	Soluble catechol-O-methyltransferase OS=Homo sapiens GN=COMT PE=2 SV=1 - [B8XPJ7_HUMAN]	46.46	29.41	5	3	0.978262	6.49005	24.4634	5.45264
B7Z792	cDNA FLJ53932, highly similar to NADH-ubiquinone oxidoreductase 49 kDa subunit, mitochondrial (EC 1.6.5.3) OS=Homo sapiens PE=2 SV=1 - [B7Z792_HUMAN]	46.442	12.32	4	4	1.01007	1.59173	46.3666	7.34229
Q9UNX4	WD repeat-containing protein 3 OS=Homo sapiens GN=WDR3 PE=1 SV=1 - [WDR3_HUMAN]	46.3935	4.03	3	2	1.04226	2.71411	106.032	6.63916
Q9H4A4	Aminopeptidase B OS=Homo sapiens GN=RNPEP PE=1 SV=2 - [AMPB_HUMAN]	46.3933	9.23	4	4	1.01981	20.2265	72.5495	5.74463
B4DPP0	cDNA FLJ51032, highly similar to CD9 antigen OS=Homo sapiens PE=2 SV=1 - [B4DPP0_HUMAN]	46.35	29.79	7	3	0.998511	0.844471	15.8952	6.7417
P61970	Nuclear transport factor 2 OS=Homo sapiens GN=NUTF2 PE=1 SV=1 - [NTF2_HUMAN]	46.3492	32.28	2	2	0.871096	2.57409	14.469	5.37646
Q8TDD1	ATP-dependent RNA helicase DDX54 OS=Homo sapiens GN=DDX54 PE=1 SV=2 - [DDX54_HUMAN]	46.32	2.38	2	2	0.938271	8.34936	98.5342	10.0229
Q3MHD2	Protein LSM12 homolog OS=Homo sapiens GN=LSM12 PE=1 SV=2 - [LSM12_HUMAN]	46.29	7.18	2	1	1.08132	4.61828	21.6871	7.73779
C9JN98	Glia-derived nexin (Fragment) OS=Homo sapiens GN=SERPINE2 PE=3 SV=1 - [C9JN98_HUMAN]	46.16	6.52	3	1	0.977348		30.521	8.98291
H0YE81	NADH dehydrogenase [ubiquinone] flavoprotein 1, mitochondrial (Fragment) OS=Homo sapiens GN=NDUFV1 PE=4 SV=1 - [H0YE81_HUMAN]	46.16	22.56	10	2	0.973817	4.37846	14.152	5.84619
Q567R0	UQCRH protein OS=Homo sapiens GN=UQCRH PE=2 SV=1 - [Q567R0_HUMAN]	46.0702	30.59	2	2	0.937283	15.5559	9.94683	5.45264
A8K3Y6	cDNA FLJ78231, highly similar to Homo sapiens TSC22 domain family, member 1 (TSC22D1), transcript variant 2, mRNA OS=Homo sapiens PE=2 SV=1 - [A8K3Y6_HUMAN]	46.06	8.33	2	1	0.930602	8.22175	15.6579	5.19873
P60983	Glia maturation factor beta OS=Homo sapiens GN=GMFB PE=1 SV=2 - [GMFB_HUMAN]	46.0522	23.94	4	2	0.955407	9.59196	16.7025	5.2876
A6PVN7	Protein phosphatase 2A activator, regulatory subunit 4 (Fragment) OS=Homo sapiens GN=PPP2R4 PE=4 SV=1 - [A6PVN7_HUMAN]	46.0209	20.31	10	1	0.970155	6.02426	7.39591	8.47021
O43290	U4/U6.U5 tri-snRNP-associated protein 1 OS=Homo sapiens GN=SART1 PE=1 SV=1 - [SNUT1_HUMAN]	45.9953	8.63	4	4	1.01885	8.25604	90.2003	6.12549
G3V3B0	Apoptotic chromatin condensation inducer in the nucleus OS=Homo sapiens GN=ACIN1 PE=4 SV=1 - [G3V3B0_HUMAN]	45.95	4.64	7	2	0.966165	0.00145336	67.4545	7.59131
H0Y4T6	Peptidyl-prolyl cis-trans isomerase NIMA-interacting 4 (Fragment) OS=Homo sapiens GN=PIN4 PE=4 SV=1 - [H0Y4T6_HUMAN]	45.86	13.19	5	1	1.03319		9.53692	10.1694
Q7Z7F7	39S ribosomal protein L55, mitochondrial OS=Homo sapiens GN=MRPL55 PE=1 SV=1 - [RM55_HUMAN]	45.84	12.5	1	1	1.03102		15.1191	11.1509
O75715	Epididymal secretory glutathione peroxidase OS=Homo sapiens GN=GPX5 PE=1 SV=1 - [GPX5_HUMAN]	45.82	5.43	1	1	1.22482		25.186	8.646
B4DMM1	cDNA FLJ58265, highly similar to Ubiquitin-protein ligase BRE1B (EC 6.3.2.-) OS=Homo sapiens PE=2 SV=1 - [B4DMM1_HUMAN]	45.72	4.33	8	2	0.986451	0.343256	79.0012	8.42627
H0YJ17	Neuroguidin (Fragment) OS=Homo sapiens GN=NGDN PE=4 SV=1 - [H0YJ17_HUMAN]	45.69	9.51	3	2	0.984377	2.60283	30.0387	9.45166
B3KTZ6	cDNA FLJ39001 fis, clone NT2RI2022584, highly similar to Pescadillo homolog 1 OS=Homo sapiens PE=2 SV=1 - [B3KTZ6_HUMAN]	45.6255	7.8	6	3	0.998328	2.88491	51.4179	5.19873
Q5T8A0	28S ribosomal protein S2, mitochondrial (Fragment) OS=Homo sapiens GN=MRPS2 PE=2 SV=1 - [Q5T8A0_HUMAN]	45.62	4.07	2	1	1.17226		30.4597	9.59814
Q4TT76	OTTHUMP00000041238 (Fragment) OS=Homo sapiens GN=LA04NC01-25A3.2-001 PE=2 SV=1 - [Q4TT76_HUMAN]	45.54	6.95	8	2	0.930098	0.991164	45.9214	7.09326
Q7Z2K8	G protein-regulated inducer of neurite outgrowth 1 OS=Homo sapiens GN=GPRIN1 PE=1 SV=2 - [GRIN1_HUMAN]	45.53	1.59	1	1	0.709652		102.336	8.06006
Q6NVY1	3-hydroxyisobutyryl-CoA hydrolase, mitochondrial OS=Homo sapiens GN=HIBCH PE=1 SV=2 - [HIBCH_HUMAN]	45.5	6.22	3	2	1.03514	5.42249	43.4544	8.19189
Q9H2H8	Peptidyl-prolyl cis-trans isomerase-like 3 OS=Homo sapiens GN=PPIL3 PE=1 SV=1 - [PPIL3_HUMAN]	45.47	16.77	5	2	0.944621	5.52994	18.1429	6.78564
H7C2K3	SUN domain-containing protein 1 (Fragment) OS=Homo sapiens GN=SUN1 PE=4 SV=1 - [H7C2K3_HUMAN]	45.46	6.56	9	2	0.986138	14.1915	46.8531	7.15186
J3KT38	Growth factor receptor-bound protein 2 (Fragment) OS=Homo sapiens GN=GRB2 PE=4 SV=1 - [J3KT38_HUMAN]	45.4447	23.42	5	2	0.949568	1.60968	12.8064	6.31592
J3QR84	Secernin-2 (Fragment) OS=Homo sapiens GN=SCRN2 PE=4 SV=1 - [J3QR84_HUMAN]	45.43	8.89	4	1	0.88423		19.3685	4.84326
Q96C90	Protein phosphatase 1 regulatory subunit 14B OS=Homo sapiens GN=PPP1R14B PE=1 SV=3 - [PP14B_HUMAN]	45.41	16.33	1	1	1.00735		15.901	4.85596
B4DHY8	Elongation factor Ts, mitochondrial OS=Homo sapiens GN=TSFM PE=2 SV=1 - [B4DHY8_HUMAN]	45.37	4.56	3	1	0.941037	7.52464	31.0047	5.65576
Q5QTQ6	MSTP010 OS=Homo sapiens PE=2 SV=1 - [Q5QTQ6_HUMAN]	45.3579	15.28	4	2	0.954035	12.0447	24.6367	8.36768
J3QRU4	Vesicle-associated membrane protein 2 OS=Homo sapiens GN=VAMP2 PE=4 SV=2 - [J3QRU4_HUMAN]	45.24	29.2	4	2	0.87684	6.0682	12.2435	6.69775
A8K769	cDNA FLJ77721, highly similar to Homo sapiens secretory carrier membrane protein 2 (SCAMP2), mRNA OS=Homo sapiens PE=2 SV=1 - [A8K769_HUMAN]	45.21	6.08	3	1	0.988138		36.5914	6.1001
E9PCB6	Neurolysin, mitochondrial OS=Homo sapiens GN=NLN PE=3 SV=1 - [E9PCB6_HUMAN]	45.19	2.67	4	1	1.09013		68.8235	6.45557
[truncated: 596 more rows]

## Sheet: proteins
Accession	Description	MW [kDa]	calc. pI	Score	Coverage	Proteins	Unique Peptides	Act/Tet	Act/Tet p value
[truncated: 1,975 more rows]
