# Supplementary material for: Quantitative Proteomic Analysis Reveals That Anti-Cancer Effects of Selenium-Binding Protein 1 In Vivo Are Associated with Metabolic Pathways
Source: PLoS One. 2015 May 14;10(5):e0126285. doi: 10.1371/journal.pone.0126285 (PMC4431778; doi:10.1371/journal.pone.0126285)
Supplement: S2 Table — (XLSX) [file pone.0126285.s002.xlsx]

## Sheet: p<.5(.83-1.2)
Accession	Description	MW [kDa]	calc. pI	Score	Coverage	Proteins	Unique Peptides	Act/Tet	Act/Tet p value
O94907	Dickkopf-related protein 1 OS=Homo sapiens GN=DKK1 PE=1 SV=1 - [DKK1_HUMAN]	28.6526	8.39697	45.04	4.51	1	1	0.470889	4.95433e-19
B7Z532	cDNA FLJ51028, highly similar to 60 kDa heat shock protein, mitochondrial OS=Homo sapiens PE=2 SV=1 - [B7Z532_HUMAN]	26.6692	5.22412	1307.15	50.61	1	1	0.505581	7.34123e-16
E5RH97	Melanoma-associated antigen 9 (Fragment) OS=Homo sapiens GN=MAGEA9 PE=4 SV=1 - [E5RH97_HUMAN]	34.3947	4.58936	30.1	4.85	7	1	0.557134	4.27262e-12
B4DLS7	cDNA FLJ53454, highly similar to Interferon-induced protein with tetratricopeptide repeats 3 OS=Homo sapiens PE=2 SV=1 - [B4DLS7_HUMAN]	35.1383	5.22412	71.89	9	2	2	0.560102	6.68343e-12
C9JKF1	Sterile alpha motif domain-containing protein 9 (Fragment) OS=Homo sapiens GN=SAMD9 PE=4 SV=1 - [C9JKF1_HUMAN]	148.727	7.13721	23.18	1.09	2	1	0.619014	1.35956e-08
K7EK07	Histone H3.3 (Fragment) OS=Homo sapiens GN=H3F3B PE=4 SV=1 - [K7EK07_HUMAN]	14.9053	11.2974	102.935	36.36	11	1	0.658647	7.92963e-07
P68431	Histone H3.1 OS=Homo sapiens GN=HIST1H3A PE=1 SV=2 - [H31_HUMAN]	15.3945	11.1216	290.455	35.29	8	1	0.674763	3.26995e-06
Q71DI3	Histone H3.2 OS=Homo sapiens GN=HIST2H3A PE=1 SV=3 - [H32_HUMAN]	15.3785	11.2681	142.879	35.29	8	1	0.690209	1.11853e-05
B5U8C8	MHC class I antigen (Fragment) OS=Homo sapiens GN=HLA-B PE=3 SV=1 - [B5U8C8_HUMAN]	31.3322	6.32861	147.822	29.3	279	1	0.708445	4.35077e-05
Q7Z2K8	G protein-regulated inducer of neurite outgrowth 1 OS=Homo sapiens GN=GPRIN1 PE=1 SV=2 - [GRIN1_HUMAN]	102.336	8.06006	45.53	1.59	1	1	0.709652	5.02155e-05
L0R5D5	Alternative protein TMEM70 OS=Homo sapiens GN=TMEM70 PE=2 SV=1 - [L0R5D5_HUMAN]	13.2477	6.52197	44.14	10.62	2	1	0.724436	0.000131594
Q9NUW4	BRIX OS=Homo sapiens GN=BRIX PE=2 SV=1 - [Q9NUW4_HUMAN]	15.2859	9.80322	40.31	9.3	3	1	0.730843	0.000207634
O00273	DNA fragmentation factor subunit alpha OS=Homo sapiens GN=DFFA PE=1 SV=1 - [DFFA_HUMAN]	36.4995	4.79248	61.87	4.83	2	1	0.731378	0.000207634
Q14692	Ribosome biogenesis protein BMS1 homolog OS=Homo sapiens GN=BMS1 PE=1 SV=1 - [BMS1_HUMAN]	145.716	6.44287	0	1.48	1	1	0.732768	0.000235811
Q5UW39	L2 OS=Homo sapiens PE=2 SV=1 - [Q5UW39_HUMAN]	73.6478	5.8335	41.19	2.64	2	1	0.738259	0.00032226
P38936	Cyclin-dependent kinase inhibitor 1 OS=Homo sapiens GN=CDKN1A PE=1 SV=3 - [CDN1A_HUMAN]	18.108	8.36768	42.65	10.98	5	1	0.746035	0.000522255
Q9NVI7	ATPase family AAA domain-containing protein 3A OS=Homo sapiens GN=ATAD3A PE=1 SV=2 - [ATD3A_HUMAN]	71.3247	8.98291	168.831	20.03	4	1	0.751132	0.000698947
E9PPJ5	Midkine (Fragment) OS=Homo sapiens GN=MDK PE=4 SV=1 - [E9PPJ5_HUMAN]	14.3643	9.53955	72.7518	24.43	3	3	0.757279	0.000981474
F5H2U8	High mobility group protein HMGI-C OS=Homo sapiens GN=HMGA2 PE=4 SV=1 - [F5H2U8_HUMAN]	10.7608	12.0884	67.9167	35.35	8	2	0.761788	0.00129157
B5BU08	U2 small nuclear RNA auxillary factor 1 isoform a OS=Homo sapiens GN=U2AF1 PE=2 SV=1 - [B5BU08_HUMAN]	27.8554	8.54346	29.9282	9.17	4	2	0.768874	0.00187347
A8MYJ1	A kinase (PRKA) anchor protein 13, isoform CRA_a OS=Homo sapiens GN=AKAP13 PE=4 SV=2 - [A8MYJ1_HUMAN]	120.108	8.52881	74.63	1.61	3	1	0.77639	0.00267937
B3KW38	cDNA FLJ42082 fis, clone TCERX2000171, highly similar to CLAUDIN-4 OS=Homo sapiens PE=2 SV=1 - [B3KW38_HUMAN]	20.5026	8.29443	35.87	8.16	6	1	0.778667	0.00311017
Q71V88	Opa-interacting protein OIP1 (Fragment) OS=Homo sapiens PE=2 SV=1 - [Q71V88_HUMAN]	27.596	6.15088	54.61	11.67	3	2	0.780117	0.00326683
K7EQ02	DAZ-associated protein 1 (Fragment) OS=Homo sapiens GN=DAZAP1 PE=4 SV=1 - [K7EQ02_HUMAN]	24.7892	8.52881	45.1	6.67	3	1	0.780827	0.00343045
B4DXV3	cDNA FLJ61690, highly similar to HECT domain and RCC1-like domain-containing protein 5 OS=Homo sapiens PE=2 SV=1 - [B4DXV3_HUMAN]	67.8943	6.32861	37.98	3.11	3	1	0.780903	0.00343045
B3KS50	cDNA FLJ35494 fis, clone SMINT2008720, highly similar to Interferon-induced protein with tetratricopeptide repeats 1 OS=Homo sapiens PE=2 SV=1 - [B3KS50_HUMAN]	51.7257	8.48486	36.19	2.68	4	1	0.785127	0.00415958
M0R1T7	Nitric oxide synthase-interacting protein OS=Homo sapiens GN=NOSIP PE=2 SV=1 - [M0R1T7_HUMAN]	6.99734	8.104	40.05	20.63	7	1	0.791227	0.00550903
A8K0D2	cDNA FLJ77740, highly similar to Homo sapiens 7-dehydrocholesterol reductase, mRNA OS=Homo sapiens PE=2 SV=1 - [A8K0D2_HUMAN]	54.4338	8.77783	0	2.74	2	1	0.797857	0.00755465
Q5JZ02	TP53 regulating kinase OS=Homo sapiens GN=TP53RK PE=2 SV=1 - [Q5JZ02_HUMAN]	13.6504	11.2241	35.67	17.36	3	1	0.801322	0.00861595
Q8N183	Mimitin, mitochondrial OS=Homo sapiens GN=NDUFAF2 PE=1 SV=1 - [MIMIT_HUMAN]	19.8441	8.96826	51.69	10.65	1	1	0.801401	0.00861595
B4DE89	cDNA FLJ59472, highly similar to Tripeptidyl-peptidase 1 (EC3.4.14.9) OS=Homo sapiens PE=2 SV=1 - [B4DE89_HUMAN]	37.7811	5.85889	67.83	5.2	8	1	0.802631	0.00939309
B2RBP3	cDNA, FLJ95615, highly similar to Homo sapiens ubiquitin-activating enzyme E1C (UBA3 homolog, yeast)(UBE1C), mRNA OS=Homo sapiens PE=2 SV=1 - [B2RBP3_HUMAN]	51.7893	5.45264	31.94	3.46	3	1	0.802856	0.00939309
J3QRU1	Tyrosine-protein kinase Yes OS=Homo sapiens GN=YES1 PE=4 SV=1 - [J3QRU1_HUMAN]	61.3478	6.56592	33.2	4.38	3	2	0.804184	0.00980387
O14933	Ubiquitin/ISG15-conjugating enzyme E2 L6 OS=Homo sapiens GN=UBE2L6 PE=1 SV=4 - [UB2L6_HUMAN]	17.7572	7.88428	49.12	9.8	1	1	0.804531	0.01023
P83881	60S ribosomal protein L36a OS=Homo sapiens GN=RPL36A PE=1 SV=2 - [RL36A_HUMAN]	12.4328	10.5796	49.81	16.04	8	2	0.805765	0.010672
B7Z4T6	Nuclear factor 1 OS=Homo sapiens PE=2 SV=1 - [B7Z4T6_HUMAN]	55.6561	8.38232	0	6.3	1	1	0.805947	0.010672
E9PNW4	CD59 glycoprotein OS=Homo sapiens GN=CD59 PE=4 SV=1 - [E9PNW4_HUMAN]	11.9765	5.74463	39.77	11.11	3	1	0.806812	0.0111303
P09525	Annexin A4 OS=Homo sapiens GN=ANXA4 PE=1 SV=4 - [ANXA4_HUMAN]	35.8601	6.12549	361.997	30.41	9	2	0.80761	0.0116055
K7EQB6	DNA ligase 3 (Fragment) OS=Homo sapiens GN=LIG3 PE=4 SV=1 - [K7EQB6_HUMAN]	20.9269	6.55127	40.47	7.57	5	1	0.808618	0.0120979
D6RC52	H/ACA ribonucleoprotein complex subunit 2 (Fragment) OS=Homo sapiens GN=NHP2 PE=4 SV=1 - [D6RC52_HUMAN]	15.0079	9.24658	152.333	46.21	5	3	0.809345	0.0120979
B2RDP6	cDNA, FLJ96709, highly similar to Homo sapiens glutamate rich WD repeat protein GRWD (GRWD), mRNA OS=Homo sapiens PE=2 SV=1 - [B2RDP6_HUMAN]	49.3582	4.91943	29.36	6.73	4	2	0.809647	0.0126081
P07099	Epoxide hydrolase 1 OS=Homo sapiens GN=EPHX1 PE=1 SV=1 - [HYEP_HUMAN]	52.915	7.25439	0	3.96	2	1	0.810859	0.0131366
F8VZX2	Poly(rC)-binding protein 2 OS=Homo sapiens GN=PCBP2 PE=4 SV=1 - [F8VZX2_HUMAN]	33.7784	8.23584	523.31	32.4	11	1	0.814166	0.014837
Q9Y446	Plakophilin-3 OS=Homo sapiens GN=PKP3 PE=1 SV=1 - [PKP3_HUMAN]	87.029	9.31982	136.323	10.29	6	5	0.815018	0.0154439
H0YC22	1-acyl-sn-glycerol-3-phosphate acyltransferase epsilon (Fragment) OS=Homo sapiens GN=AGPAT5 PE=4 SV=1 - [H0YC22_HUMAN]	20.4461	9.99365	24.4	5.52	3	1	0.817475	0.0167212
G3V576	Heterogeneous nuclear ribonucleoproteins C1/C2 OS=Homo sapiens GN=HNRNPC PE=4 SV=1 - [G3V576_HUMAN]	25.2411	9.81787	362.402	47.19	20	1	0.819093	0.0180868
Q0ZAJ1	MSH2-Ex5 isoform (Fragment) OS=Homo sapiens GN=MSH2 PE=2 SV=1 - [Q0ZAJ1_HUMAN]	11.689	6.68311	58.18	13.86	13	1	0.820245	0.0188042
O43678	NADH dehydrogenase [ubiquinone] 1 alpha subcomplex subunit 2 OS=Homo sapiens GN=NDUFA2 PE=1 SV=3 - [NDUA2_HUMAN]	10.9148	9.56885	77.59	21.21	1	1	0.820463	0.0188042
P05141	ADP/ATP translocase 2 OS=Homo sapiens GN=SLC25A5 PE=1 SV=7 - [ADT2_HUMAN]	32.8312	9.68604	353.198	34.23	4	3	0.821873	0.0203111
B3KN29	cDNA FLJ13371 fis, clone PLACE1000656, highly similar to PRA1 family protein 2 OS=Homo sapiens PE=2 SV=1 - [B3KN29_HUMAN]	19.2775	9.18799	0	10.11	4	1	0.824453	0.0219183
Q9UK45	U6 snRNA-associated Sm-like protein LSm7 OS=Homo sapiens GN=LSM7 PE=1 SV=1 - [LSM7_HUMAN]	11.595	5.2749	24.56	25.24	4	2	0.82828	0.0254534
Q9Y2Z4	Tyrosine--tRNA ligase, mitochondrial OS=Homo sapiens GN=YARS2 PE=1 SV=2 - [SYYM_HUMAN]	53.1657	8.98291	31.99	4.19	1	1	0.829045	0.0264078
O43665	Regulator of G-protein signaling 10 OS=Homo sapiens GN=RGS10 PE=1 SV=2 - [RGS10_HUMAN]	20.223	5.49072	40.75	6.94	1	1	0.83001	0.0273917
Q96QV6	Histone H2A type 1-A OS=Homo sapiens GN=HIST1H2AA PE=1 SV=3 - [H2A1A_HUMAN]	14.2249	10.8579	126.421	29.77	5	1	1.20004	0.0343749
Q8TAT6	Nuclear protein localization protein 4 homolog OS=Homo sapiens GN=NPLOC4 PE=1 SV=3 - [NPL4_HUMAN]	68.0769	6.37939	72.09	9.21	5	4	1.20039	0.0343749
H7C3W0	Poly(A) polymerase gamma (Fragment) OS=Homo sapiens GN=PAPOLG PE=4 SV=1 - [H7C3W0_HUMAN]	19.0209	6.29053	37.71	7.14	11	1	1.2026	0.0319833
F5GWX2	Heme-binding protein 1 OS=Homo sapiens GN=HEBP1 PE=4 SV=1 - [F5GWX2_HUMAN]	14.7104	5.16064	33.95	12.78	2	1	1.20267	0.0319833
Q96HS1	Serine/threonine-protein phosphatase PGAM5, mitochondrial OS=Homo sapiens GN=PGAM5 PE=1 SV=2 - [PGAM5_HUMAN]	31.9846	8.67529	58.32	8.3	2	2	1.20386	0.0312197
Q9H0B6	Kinesin light chain 2 OS=Homo sapiens GN=KLC2 PE=1 SV=1 - [KLC2_HUMAN]	68.8923	7.15186	28.11	2.73	1	1	1.2083	0.0283255
M9VTX9	Epidermal growth factor like-7 OS=Homo sapiens GN=EGFL7 PE=2 SV=1 - [M9VTX9_HUMAN]	29.6975	8.25049	66.71	5.13	2	1	1.21073	0.0263151
O60361	Putative nucleoside diphosphate kinase OS=Homo sapiens GN=NME2P1 PE=5 SV=1 - [NDK8_HUMAN]	15.519	8.57275	518.269	61.31	1	3	1.21136	0.0263151
V9GYD0	Sorting nexin-15 OS=Homo sapiens GN=SNX15 PE=4 SV=1 - [V9GYD0_HUMAN]	13.1679	8.68994	27.75	9.73	3	1	1.21263	0.0250468
Q7L5N7	Lysophosphatidylcholine acyltransferase 2 OS=Homo sapiens GN=LPCAT2 PE=1 SV=1 - [PCAT2_HUMAN]	60.1694	6.55127	22.58	2.21	1	1	1.21316	0.0250468
B4DSQ5	cDNA FLJ53608, highly similar to Protein transport protein Sec23A OS=Homo sapiens PE=2 SV=1 - [B4DSQ5_HUMAN]	82.8745	7.1958	29.61	3.26	7	1	1.21449	0.0244336
B7Z9V0	cDNA, FLJ78964, highly similar to Coronin-1C OS=Homo sapiens PE=2 SV=1 - [B7Z9V0_HUMAN]	34.4675	7.7085	83.93	9.9	9	3	1.21622	0.0232475
D6RCQ0	Eukaryotic translation elongation factor 1 epsilon-1 (Fragment) OS=Homo sapiens GN=EEF1E1 PE=4 SV=1 - [D6RCQ0_HUMAN]	10.4175	8.74854	34.3	10.64	5	1	1.22035	0.0210297
B4DHN4	Alpha-ketoglutarate-dependent dioxygenase FTO OS=Homo sapiens GN=FTO PE=2 SV=1 - [B4DHN4_HUMAN]	24.248	5.64307	36.55	6.7	3	1	1.22199	0.0199941
Q96KK5	Histone H2A type 1-H OS=Homo sapiens GN=HIST1H2AH PE=1 SV=3 - [H2A1H_HUMAN]	13.8978	10.8872	362.464	27.34	15	1	1.2227	0.0194938
B7Z6B3	cDNA FLJ53094, highly similar to Receptor expression-enhancing protein 5 OS=Homo sapiens PE=2 SV=1 - [B7Z6B3_HUMAN]	17.7463	8.646	22.78	5.13	5	1	1.22271	0.0194938
A9X165	HLA-Cw12 OS=Homo sapiens PE=2 SV=1 - [A9X165_HUMAN]	40.8262	6.30322	130.937	37.7	1285	1	1.22455	0.0185272
O75715	Epididymal secretory glutathione peroxidase OS=Homo sapiens GN=GPX5 PE=1 SV=1 - [GPX5_HUMAN]	25.186	8.646	45.82	5.43	1	1	1.22482	0.0185272
Q5U000	Cathepsin Z OS=Homo sapiens PE=2 SV=1 - [Q5U000_HUMAN]	33.8462	7.10791	31.8	2.31	2	1	1.22792	0.0171585
A8K5M4	cDNA FLJ75088, highly similar to Homo sapiens p21 (CDKN1A)-activated kinase 2 (PAK2), mRNA OS=Homo sapiens PE=2 SV=1 - [A8K5M4_HUMAN]	58.0069	5.84619	31.18	2.48	2	1	1.22878	0.0167231
P16401	Histone H1.5 OS=Homo sapiens GN=HIST1H1B PE=1 SV=3 - [H15_HUMAN]	22.5665	10.9165	123.68	10.18	1	2	1.23041	0.0162978
Q9Y623	Myosin-4 OS=Homo sapiens GN=MYH4 PE=1 SV=2 - [MYH4_HUMAN]	222.932	5.84619	1281.8	26.92	11	8	1.23113	0.0158824
Q9NR45	Sialic acid synthase OS=Homo sapiens GN=NANS PE=1 SV=2 - [SIAS_HUMAN]	40.2815	6.7417	35.29	3.9	2	1	1.23183	0.0154766
P12035	Keratin, type II cytoskeletal 3 OS=Homo sapiens GN=KRT3 PE=1 SV=3 - [K2C3_HUMAN]	64.3776	6.48096	128.79	6.53	30	1	1.23499	0.0143153
F2Z388	60S ribosomal protein L35 OS=Homo sapiens GN=RPL35 PE=3 SV=1 - [F2Z388_HUMAN]	10.638	10.2866	103.67	10.42	2	1	1.23704	0.013586
B4DWU6	cDNA FLJ51361, highly similar to Keratin, type II cytoskeletal 6A OS=Homo sapiens PE=2 SV=1 - [B4DWU6_HUMAN]	55.7652	6.48096	217.116	10	29	1	1.24005	0.0125554
A8K1J3	cDNA FLJ78534, highly similar to Homo sapiens RAD23 homolog A (S. cerevisiae), mRNA OS=Homo sapiens PE=2 SV=1 - [A8K1J3_HUMAN]	39.4416	4.60205	0	8.29	4	1	1.24231	0.0119087
B7Z5V6	cDNA FLJ57046, highly similar to Lysosomal alpha-glucosidase (EC 3.2.1.20) OS=Homo sapiens PE=2 SV=1 - [B7Z5V6_HUMAN]	71.7494	6.34131	0	7.3	1	1	1.24243	0.0119087
Q58FF6	Putative heat shock protein HSP 90-beta 4 OS=Homo sapiens GN=HSP90AB4P PE=5 SV=1 - [H90B4_HUMAN]	58.2276	4.729	524.611	9.7	1	1	1.24601	0.010706
P62820	Ras-related protein Rab-1A OS=Homo sapiens GN=RAB1A PE=1 SV=3 - [RAB1A_HUMAN]	22.6634	6.21436	221.766	30.24	72	2	1.24723	0.0104234
H0YI98	Dynactin subunit 2 (Fragment) OS=Homo sapiens GN=DCTN2 PE=4 SV=1 - [H0YI98_HUMAN]	29.3085	6.80029	63.13	7.09	10	1	1.24785	0.0101476
H7C469	Uncharacterized protein (Fragment) OS=Homo sapiens PE=3 SV=1 - [H7C469_HUMAN]	40.4182	5.75732	161.3	16.62	6	4	1.2518	0.00911015
P08670	Vimentin OS=Homo sapiens GN=VIM PE=1 SV=4 - [VIME_HUMAN]	53.6191	5.12256	338.488	30.04	41	10	1.25406	0.00862898
B7Z476	cDNA FLJ55170, highly similar to Sorting nexin-5 OS=Homo sapiens PE=2 SV=1 - [B7Z476_HUMAN]	43.9546	6.41748	23.72	5.77	4	2	1.25641	0.00817133
H7BZT4	Uncharacterized protein OS=Homo sapiens PE=4 SV=1 - [H7BZT4_HUMAN]	10.8324	5.50342	40.66	12.63	7	1	1.2567	0.00795104
Q5JXH8	Four and a half LIM domains 1 (Fragment) OS=Homo sapiens GN=FHL1 PE=2 SV=1 - [Q5JXH8_HUMAN]	23.1948	8.25049	136.207	12.25	14	2	1.26374	0.00655621
Q5ZEY3	Glyceraldehyde-3-phosphate dehydrogenase (Fragment) OS=Homo sapiens GN=GAPD PE=2 SV=1 - [Q5ZEY3_HUMAN]	9.19504	9.71533	984.165	52.33	1	1	1.27659	0.00454944
F6XY72	Nucleoside diphosphate kinase OS=Homo sapiens GN=NME2 PE=3 SV=1 - [F6XY72_HUMAN]	8.66328	5.38916	429.383	90.91	1	3	1.27962	0.00417608
B4YAH7	ALDH2 (Fragment) OS=Homo sapiens GN=ALDH2 PE=3 SV=1 - [B4YAH7_HUMAN]	26.5594	5.89697	90.5039	19.43	17	3	1.2801	0.00417608
O00232	26S proteasome non-ATPase regulatory subunit 12 OS=Homo sapiens GN=PSMD12 PE=1 SV=3 - [PSD12_HUMAN]	52.8706	7.6499	102.82	5.92	1	2	1.28094	0.00405812
P31415	Calsequestrin-1 OS=Homo sapiens GN=CASQ1 PE=1 SV=3 - [CASQ1_HUMAN]	45.1319	4.15771	83.69	6.06	2	2	1.28697	0.00341335
P04080	Cystatin-B OS=Homo sapiens GN=CSTB PE=1 SV=2 - [CYTB_HUMAN]	11.1326	7.56201	65.28	12.24	1	1	1.28999	0.00312822
Q9BQP9	BPI fold-containing family A member 3 OS=Homo sapiens GN=BPIFA3 PE=2 SV=3 - [BPIA3_HUMAN]	28.4177	6.65381	25.22	3.15	3	1	1.29212	0.00295071
P10599	Thioredoxin OS=Homo sapiens GN=TXN PE=1 SV=3 - [THIO_HUMAN]	11.7297	4.91943	178.279	20.95	1	2	1.29261	0.00286555
P13929	Beta-enolase OS=Homo sapiens GN=ENO3 PE=1 SV=5 - [ENOB_HUMAN]	46.9573	7.7085	1518.29	23.04	11	2	1.29334	0.00286555
Q71V99	Peptidyl-prolyl cis-trans isomerase OS=Homo sapiens PE=2 SV=1 - [Q71V99_HUMAN]	17.9599	7.89893	448.031	45.73	5	1	1.30029	0.00233102
Q4W4Y1	Dopamine receptor interacting protein 4 OS=Homo sapiens GN=DRIP4 PE=2 SV=1 - [Q4W4Y1_HUMAN]	96.0192	6.52197	150.842	9.33	8	5	1.30229	0.00219647
D6REL8	Fibrinogen beta chain OS=Homo sapiens GN=FGB PE=4 SV=1 - [D6REL8_HUMAN]	31.1594	7.25439	109.077	10.66	5	2	1.30681	0.00189143
O60701	UDP-glucose 6-dehydrogenase OS=Homo sapiens GN=UGDH PE=1 SV=1 - [UGDH_HUMAN]	54.9893	7.12256	67.8514	10.53	3	3	1.30782	0.00183543
B4E3A8	cDNA FLJ53963, highly similar to Leukocyte elastase inhibitor OS=Homo sapiens PE=2 SV=1 - [B4E3A8_HUMAN]	38.6607	6.66846	115.764	8.5	3	2	1.30843	0.00183543
P68371	Tubulin beta-4B chain OS=Homo sapiens GN=TUBB4B PE=1 SV=1 - [TBB4B_HUMAN]	49.799	4.89404	1835.04	68.54	28	1	1.31995	0.00127469
B8ZZQ6	Thymosin alpha-1 OS=Homo sapiens GN=PTMA PE=4 SV=1 - [B8ZZQ6_HUMAN]	11.7518	3.81494	296.889	24.3	17	4	1.34398	0.000602018
Q96A32	Myosin regulatory light chain 2, skeletal muscle isoform OS=Homo sapiens GN=MYLPF PE=2 SV=1 - [MLRS_HUMAN]	19.0024	5.0083	218.409	46.75	4	7	1.35865	0.00037157
K7ERW9	ATPase ASNA1 (Fragment) OS=Homo sapiens GN=ASNA1 PE=4 SV=1 - [K7ERW9_HUMAN]	21.8579	4.80518	35.54	10.5	3	1	1.36959	0.000259153
P02452	Collagen alpha-1(I) chain OS=Homo sapiens GN=COL1A1 PE=1 SV=5 - [CO1A1_HUMAN]	138.857	5.79541	61.5567	2.66	3	3	1.37232	0.000242581
P51884	Lumican OS=Homo sapiens GN=LUM PE=1 SV=2 - [LUM_HUMAN]	38.4048	6.60986	60.6	8.88	2	3	1.40028	9.44599e-05
B3KY17	Sarcoplasmic/endoplasmic reticulum calcium ATPase 1 OS=Homo sapiens GN=ATP2A1 PE=2 SV=1 - [B3KY17_HUMAN]	95.1379	5.77002	228.076	11.97	11	2	1.40613	7.68477e-05
Q14CN4	Keratin, type II cytoskeletal 72 OS=Homo sapiens GN=KRT72 PE=1 SV=2 - [K2C72_HUMAN]	55.8424	6.88818	133.896	9.2	4	2	1.41469	5.62377e-05
Q562X2	Actin-like protein (Fragment) OS=Homo sapiens GN=ACT PE=2 SV=1 - [Q562X2_HUMAN]	11.5759	6.354	283.021	39.81	27	1	1.43251	2.98319e-05
P07451	Carbonic anhydrase 3 OS=Homo sapiens GN=CA3 PE=1 SV=3 - [CAH3_HUMAN]	29.5387	7.34229	174.151	17.69	3	4	1.4372	2.58678e-05
B2R892	cDNA, FLJ93793, highly similar to Homo sapiens creatine kinase, muscle (CKM), mRNA OS=Homo sapiens PE=2 SV=1 - [B2R892_HUMAN]	43.0019	7.44482	316.172	24.41	4	8	1.43723	2.58678e-05
P15090	Fatty acid-binding protein, adipocyte OS=Homo sapiens GN=FABP4 PE=1 SV=3 - [FABP4_HUMAN]	14.7095	7.13721	109.52	15.15	4	2	1.44181	2.16268e-05
P05976	Myosin light chain 1/3, skeletal muscle isoform OS=Homo sapiens GN=MYL1 PE=1 SV=3 - [MYL1_HUMAN]	21.1318	5.03369	76.7232	8.25	10	2	1.4483	1.74238e-05
F5GX39	Transmembrane emp24 domain-containing protein 2 OS=Homo sapiens GN=TMED2 PE=3 SV=1 - [F5GX39_HUMAN]	13.6218	6.30322	46.5593	24.14	5	2	1.44926	1.68052e-05
B4DF22	cDNA FLJ55615, highly similar to SWI/SNF-related matrix-associatedactin-dependent regulator of chromatin subfamily C member 2 OS=Homo sapiens PE=2 SV=1 - [B4DF22_HUMAN]	112.143	5.2876	26.48	3.24	4	1	1.45093	1.56315e-05
Q71U42	Benzodiazepine receptor ligand OS=Homo sapiens GN=BRL PE=1 SV=1 - [Q71U42_HUMAN]	9.99414	8.82178	25.07	18.39	1	1	1.52903	8.3421e-07
F8VX58	Decorin (Fragment) OS=Homo sapiens GN=DCN PE=4 SV=1 - [F8VX58_HUMAN]	13.2779	5.24951	98.92	9.24	5	1	1.60225	4.54159e-08
Q3SY84	Keratin, type II cytoskeletal 71 OS=Homo sapiens GN=KRT71 PE=1 SV=3 - [K2C71_HUMAN]	57.256	6.60986	166.59	9.94	14	2	1.61378	2.77643e-08
P02795	Metallothionein-2 OS=Homo sapiens GN=MT2A PE=1 SV=1 - [MT2_HUMAN]	6.0372	7.82568	52.15	19.67	7	1	1.68678	1.29276e-09
H7C013	Serum albumin (Fragment) OS=Homo sapiens GN=ALB PE=4 SV=1 - [H7C013_HUMAN]	22.844	6.34131	136.067	8.63	8	2	1.71809	3.39466e-10
B4E2L8	cDNA FLJ53487, highly similar to Coagulation factor XIII A chain (EC 2.3.2.13) OS=Homo sapiens PE=2 SV=1 - [B4E2L8_HUMAN]	70.299	5.33838	31.8999	3.35	3	2	1.74564	9.9844e-11
P13645	Keratin, type I cytoskeletal 10 OS=Homo sapiens GN=KRT10 PE=1 SV=6 - [K1C10_HUMAN]	58.7917	5.21143	294.892	18.49	3	6	1.78989	1.41866e-11
P02533	Keratin, type I cytoskeletal 14 OS=Homo sapiens GN=KRT14 PE=1 SV=4 - [K1C14_HUMAN]	51.5294	5.16064	371.679	20.55	10	3	2.04538	1.02871e-16
K7ERE3	Keratin, type I cytoskeletal 13 OS=Homo sapiens GN=KRT13 PE=4 SV=1 - [K7ERE3_HUMAN]	45.2322	4.80518	335.831	13.01	11	1	2.24353	6.66085e-21
B4E1T1	cDNA FLJ54081, highly similar to Keratin, type II cytoskeletal 5 OS=Homo sapiens PE=2 SV=1 - [B4E1T1_HUMAN]	58.8143	5.97314	269.743	11.89	24	3	2.42198	1.01574e-24
Q0IIN1	Keratin 77 OS=Homo sapiens GN=KRT77 PE=2 SV=1 - [Q0IIN1_HUMAN]	61.7644	5.84619	215.403	6.75	6	1	2.49647	2.56556e-26
V9H1D9	Alpha globin OS=Homo sapiens PE=3 SV=1 - [V9H1D9_HUMAN]	13.5741	8.23584	731.997	26.56	24	3	2.50067	2.00029e-26
Q04695	Keratin, type I cytoskeletal 17 OS=Homo sapiens GN=KRT17 PE=1 SV=2 - [K1C17_HUMAN]	48.076	5.021	510.015	25.46	15	3	2.67757	2.93791e-30
Q4TZM4	Hemoglobin beta chain (Fragment) OS=Homo sapiens GN=HBB PE=2 SV=1 - [Q4TZM4_HUMAN]	11.0156	6.52197	173.73	18.81	59	2	3.75701	3.07357e-53
